# Supplementary material for: Global DNA methylation of peripheral blood leukocytes from dogs bearing multicentric non-Hodgkin lymphomas and healthy dogs: A comparative study
Source: PLoS One. 2019 Mar 25;14(3):e0211898. doi: 10.1371/journal.pone.0211898 (PMC6433272; doi:10.1371/journal.pone.0211898)
Supplement: S2 Table — (XLSX) [file pone.0211898.s002.xlsx]

## Sheet: all_betas
	L-08	L-01	C-07	C-04	L-03	L-05	C-08	C-10
cg00001594	0.431183830606352	0.328537170263789	0.447154471544715	0.304668304668305	0.342494714587738	0.268608414239482	0.286821705426357	0.615062761506276
cg00002033	0.663780663780664	0.33222433460076	0.224613686534216	0.176067687348912	0.0977903851896088	0.526842948717949	0.221743982145704	0.228155339805825
cg00002769	0.479921645445642	0.427308447937132	0.356561085972851	0.494472361809045	0.277056277056277	0.282792665726375	0.254567600487211	0.535901926444834
cg00003298	0.693444136657433	0.494276795005203	0.475923852183651	0.623245367770915	0.581381011097411	0.527003484320557	0.557485525227461	0.221789883268482
cg00004979	0.981368685059119	0.989795918367347	0.989016208513923	0.982589835277566	0.976558917927556	0.97763252578556	0.983945470932853	0.986742832507006
cg00005077	0.676625659050967	0.67699836867863	0.71356783919598	0.801333333333333	0.775898520084567	0.815668202764977	0.806741573033708	0.677339901477833
cg00008647	0.32722143864598	0.405338299193048	0.399122807017544	0.377583830960037	0.388952819332566	0.352240896358543	0.296928327645051	0.505426356589147
cg00011225	0.4	0.440922190201729	0.301324503311258	0.361111111111111	0.3725	0.251989389920424	0.486590038314176	0.295138888888889
cg00012701	0.179257362355954	0.206098843322818	0.159872102318145	0.148894920511826	0.165243223171185	0.168850617746162	0.190551181102362	0.373601789709172
cg00012762	0.241618497109827	0.33695652173913	0.433021806853583	0.413509060955519	0.308373590982287	0.279965753424658	0.301136363636364	0.547619047619048
cg00014996	0.345911949685535	0.565464895635674	0.407894736842105	0.440177252584934	0.499308437067773	0.300403225806452	0.525337837837838	0.385012919896641
cg00016226	0.524210526315789	0.287051482059282	0.285031847133758	0.303964757709251	0.441269841269841	0.345132743362832	0.309774436090226	0.385906040268456
cg00016934	0.935305719921105	0.207290294246816	0.354252946798343	0.196325231481481	0.0859238560950052	0.0864335949444501	0.239140926640927	0.829787234042553
cg00017441	0.541766109785203	0.653679653679654	0.504366812227074	0.627586206896552	0.654450261780105	0.634020618556701	0.609856262833676	0.426666666666667
cg00019141	0.561353444761516	0.39471007121058	0.810852713178295	0.563621076233184	0.569624060150376	0.686733040055568	0.692782233189389	0.43
cg00021576	0.178370560822754	0.250999200639488	0.102519648636153	0.271673508814296	0.237724475700113	0.182949678800857	0.245468669083377	0.524844720496894
cg00023507	0.301369863013699	0.357937902753369	0.343825665859564	0.452859350850077	0.337216431637033	0.444182389937107	0.416666666666667	0.476190476190476
cg00024280	0.450657894736842	0.36144578313253	0.502702702702703	0.621409921671018	0.460591133004926	0.5	0.47682119205298	0.4375
cg00024472	0.573717948717949	0.550964187327824	0.599348534201954	0.416	0.561866125760649	0.56140350877193	0.504761904761905	0.510489510489511
cg00025138	0.249448123620309	0.251819505094614	0.233576642335766	0.250883392226148	0.377593360995851	0.198187995469989	0.341772151898734	0.49685534591195
cg00025981	0.377811094452774	0.517970401691332	0.48297604035309	0.47565543071161	0.51	0.373088685015291	0.523522316043426	0.48546511627907
cg00026230	0.642011834319527	0.609348914858097	0.626893939393939	0.575289575289575	0.477906976744186	0.566006600660066	0.555244755244755	0.454545454545455
cg00026853	0.402010050251256	0.286486486486487	0.241685144124169	0.43859649122807	0.404545454545455	0.286821705426357	0.35632183908046	0.332326283987915
cg00026974	0.0447293872073953	0.108860759493671	0.0929720575783235	0.0916661977378876	0.0865291131035973	0.06720741599073	0.0990643387672422	0.263525305410122
cg00027081	0.522142121524202	0.544181034482759	0.429329794293298	0.385518590998043	0.440974866717441	0.443810610382202	0.404418011894647	0.55688622754491
cg00027083	0.407843137254902	0.322916666666667	0.540041067761807	0.549773755656109	0.486440677966102	0.431330472103004	0.551785714285714	0.333333333333333
cg00027294	0.605504587155963	0.794299876084263	0.832134292565947	0.800791556728232	0.766183574879227	0.802375809935205	0.79009900990099	0.6158357771261
cg00027499	0.313891020721412	0.649957519116398	0.305797101449275	0.437146892655367	0.4898210980876	0.272727272727273	0.386407766990291	0.418487394957983
cg00028935	0.314726840855107	0.322130627774255	0.261410788381743	0.369335027530707	0.256211180124224	0.294086865515437	0.338423946243128	0.530575539568345
cg00029822	0.767123287671233	0.444884115319389	0.624498886414254	0.671542553191489	0.687905272060897	0.653543307086614	0.701980198019802	0.615629984051037
cg00029831	0.763565891472868	0.558928571428571	0.402325581395349	0.274933804060018	0.310931174089069	0.405394360441357	0.342768914050437	0.37463976945245
cg00031063	0.438579654510557	0.331072749691739	0.378627360663289	0.468042071197411	0.499809378574152	0.442651701157489	0.418456642800318	0.236702127659574
cg00031256	0.524305555555556	0.240990990990991	0.357575757575758	0.327077747989276	0.313253012048193	0.326359832635983	0.436241610738255	0.374531835205993
cg00031340	0.334488734835355	0.312062937062937	0.411568409343715	0.33356024506467	0.239762219286658	0.292821606254442	0.245111731843575	0.217741935483871
cg00035237	0.780508474576271	0.855078125	0.840995132504056	0.871365204534253	0.855881172219992	0.868498942917548	0.78429471643238	0.744565217391304
cg00035249	0.340966921119593	0.47939262472885	0.371244635193133	0.316176470588235	0.475294117647059	0.393782383419689	0.531531531531532	0.427083333333333
cg00035398	0.420689655172414	0.5	0.329801324503311	0.308098591549296	0.487975951903808	0.523281596452328	0.447045707915273	0.607017543859649
cg00036534	0.651063829787234	0.764119601328904	0.73117254528122	0.684945164506481	0.71841155234657	0.666339548577036	0.758989310009718	0.662337662337662
cg00036871	0.781374248139464	0.871326449563145	0.75820157593861	0.677025568499014	0.748392986192994	0.757020456688394	0.71905534237905	0.0885486018641811
cg00037058	0.514690982776089	0.490850376749193	0.332919254658385	0.138055222088836	0.263751763046544	0.200826446280992	0.184615384615385	0.544954128440367
cg00037635	0.359598853868195	0.226797385620915	0.236662883087401	0.364102564102564	0.149128919860627	0.294701986754967	0.382733148661127	0.834914611005693
cg00039505	0.437759336099585	0.383561643835616	0.429761904761905	0.398544131028207	0.445168295331162	0.306376360808709	0.423387096774194	0.604095563139932
cg00039649	0.218878248974008	0.208754208754209	0.201453790238837	0.192268565615463	0.189686924493554	0.150306748466258	0.252707581227437	0.423529411764706
cg00040007	0.0815160955347871	0.0721399076997814	0.0897461129698878	0.093569431500466	0.0840928632846088	0.0705047976637463	0.0664187933074193	0.132572431957858
cg00040312	0.883125	0.346910112359551	0.295966569767442	0.253476294186631	0.350939286686632	0.324642227014311	0.363308171972432	0.731914893617021
cg00041599	0.445229681978799	0.42764857881137	0.585434173669468	0.415463917525773	0.514190317195326	0.392986698911729	0.477250726040658	0.654075546719682
cg00042335	0.376693766937669	0.426829268292683	0.37905604719764	0.335176991150442	0.400773195876289	0.451776649746193	0.408743169398907	0.485254691689008
cg00042874	0.0536434844528839	0.0259530791788856	0.0232929588712898	0.0250032556322438	0.0229734164752215	0.0383382925154498	0.0260967379077615	0.430034129692833
cg00043371	0.8	0.419221209610605	0.61662817551963	0.629660314830157	0.498550724637681	0.530077848549186	0.497794117647059	0.682070240295749
cg00046913	0.0574923547400612	0.0407066052227343	0.0819267594511894	0.0403957131079967	0.054176072234763	0.0524309673047603	0.0495729669513554	0.0770069015619324
cg00047844	0.527412280701754	0.557040082219938	0.542435424354244	0.546974522292994	0.641373801916933	0.566844919786096	0.560235888795282	0.675595238095238
cg00048178	0.837137330754352	0.642722562411682	0.460144027812267	0.551540509699506	0.555243445692884	0.537228845026383	0.598399525785418	0.300952380952381
cg00049664	0.578778135048232	0.704305135951662	0.774296094459582	0.717497556207234	0.720859671302149	0.650818639798489	0.74555092767891	0.6296875
cg00049718	0.0286856745479833	0.0247255565815123	0.0325030376670717	0.0257301155038032	0.0188613947049663	0.0155971857251844	0.0163848243231403	0.615384615384615
cg00049729	0.446706586826347	0.455607476635514	0.459230769230769	0.316742081447964	0.44061757719715	0.317780580075662	0.380266075388027	0.666666666666667
cg00050152	0.34634974533107	0.389891696750903	0.341623036649215	0.378205128205128	0.312849162011173	0.332871012482663	0.343789209535759	0.464285714285714
cg00050247	0.253668763102725	0.0995024875621891	0.352557127312296	0.315054835493519	0.31859756097561	0.315605318404479	0.388245770258237	0.666666666666667
cg00050555	0.267977528089888	0.120551924473493	0.142987249544627	0.23368193292463	0.145215530418832	0.138456090651558	0.194309507286607	0.243675099866844
cg00052422	0.0112272551296942	0.0105736782902137	0.0168288494562106	0.0122440363099008	0.0210235920852359	0.00945838311429709	0.0139629593716668	0.025440313111546
cg00052433	0.424557752341311	0.479581151832461	0.411823647294589	0.511332728921124	0.368331922099915	0.449941107184923	0.450733752620545	0.397526501766784
cg00052550	0.572892938496583	0.472086190009794	0.28754752851711	0.400462962962963	0.299859055673009	0.337650323774283	0.284090909090909	0.568457538994801
cg00052626	0.345933562428408	0.291750503018109	0.374348279457768	0.545283018867925	0.386696730552424	0.41851106639839	0.382193268186754	0.568435754189944
cg00054248	0.364471669218989	0.357879234167894	0.41304347826087	0.362663495838288	0.355605889014723	0.30500582072177	0.418666666666667	0.530249110320285
cg00056719	0.0124807395993837	0.00935931251595337	0.0165821061749783	0.015038101018275	0.0152154455951924	0.00896145347409772	0.0148278157719542	0.012417823228634
cg00057393	0.665168539325843	0.441810344827586	0.575757575757576	0.387155963302752	0.57	0.496563573883162	0.41130604288499	0.563414634146341
cg00058009	0.985195837915574	0.975659229208925	0.97779057859703	0.974910650464618	0.963856920684292	0.954668248006852	0.975594202898551	0.621951219512195
cg00058527	0.811869666408068	0.608480176211454	0.864997278170931	0.746323529411765	0.709770114942529	0.819616685456595	0.691817736403724	0.275571600481348
cg00059374	0.781527531083481	0.67741935483871	0.610852713178295	0.672857142857143	0.574443141852286	0.687014428412875	0.635083226632522	0.503378378378378
cg00060320	0.0245251810870929	0.0204773816085132	0.0298507462686567	0.00972433969261197	0.0127834360199505	0.0283118849356548	0.0267857142857143	0.742200328407225
cg00061145	0.25564738292011	0.292469352014011	0.233901515151515	0.252858958068615	0.221689895470383	0.262376237623762	0.335549872122762	0.383512544802867
cg00061769	0.372141372141372	0.554240631163708	0.509761388286334	0.507537688442211	0.531645569620253	0.593886462882096	0.513565891472868	0.483870967741935
cg00063471	0.528856243441763	0.503122831367106	0.345572354211663	0.456989247311828	0.490317583268784	0.418083462132921	0.405483405483406	0.569767441860465
cg00063567	0.0121430674124227	0.0216809421841542	0.0125182143330242	0.0203014831023584	0.0168809245552526	0.0223945879745728	0.0207865528966446	0.021671826625387
cg00063649	0.0218867924528302	0.0356291103562911	0.0428419589567492	0.0305662079855628	0.0347945640103643	0.0283990256864482	0.0339080791188513	0.01318781264211
cg00063744	0.159124087591241	0.182134808440893	0.178446207787415	0.264808362369338	0.204301075268817	0.213620488940629	0.201569213525126	0.724373576309795
cg00064218	0.316245487364621	0.486298037943895	0.489041753319469	0.599248377177998	0.565168653826557	0.565688542554487	0.700955343257054	0.224705882352941
cg00065419	0.354938271604938	0.292270531400966	0.494163424124514	0.408450704225352	0.49247311827957	0.274636510500808	0.364356435643564	0.60536398467433
cg00065935	0.0851926977687627	0.0580353017281212	0.051069454458063	0.0537257508914003	0.0462684698221888	0.0527322865664922	0.0543845633872058	0.0270385352352565
cg00066828	0.511494252873563	0.49843912591051	0.606409202958094	0.540229885057471	0.377570093457944	0.438159156279962	0.440849342770475	0.244575936883629
cg00068412	0.259001161440186	0.519946808510638	0.620071684587814	0.270310192023634	0.438818565400844	0.376486129458388	0.266590389016018	0.450628366247756
cg00069860	0.0267585322864925	0.0292983808789514	0.0339996582948915	0.0308262982860067	0.029665446941976	0.0144490513883654	0.0273330730183522	0.386486486486486
cg00071751	0.454293628808864	0.507204610951009	0.633757961783439	0.576502732240437	0.51380042462845	0.561032863849765	0.564482029598309	0.585365853658537
cg00072216	0.0201853759011329	0.0182232346241458	0.0323537722520486	0.0193943518203471	0.0103092783505155	0.0174667437825333	0.0148224750086177	0.0168067226890756
cg00072288	0.753032345013477	0.675621890547264	0.610462928114415	0.368742368742369	0.190165876777251	0.382157676348548	0.592520325203252	0.157248157248157
cg00072839	0.387640449438202	0.572625698324022	0.537037037037037	0.356608478802993	0.339357429718876	0.406382978723404	0.413394919168591	0.414342629482072
cg00073771	0.20391061452514	0.298497267759563	0.340772532188841	0.309311224489796	0.295306001188354	0.215273206056616	0.410815939278937	0.407738095238095
cg00073794	0.763902932254803	0.619414833295532	0.875040997048212	0.849724626278521	0.349228860131182	0.7274490785645	0.797002141327623	0.702623906705539
cg00073869	0.683870967741935	0.605590062111801	0.566951566951567	0.74749498997996	0.727642276422764	0.738045738045738	0.684859154929577	0.515151515151515
cg00074145	0.659192825112108	0.136197440585009	0.0926382529059528	0.142764269925887	0.14371122391427	0.112270841696775	0.163095927427138	0.706896551724138
cg00074851	0.903958468526931	0.933608734139864	0.931982633863965	0.937615101289134	0.947462154942119	0.929139301762876	0.946605644546148	0.574404761904762
cg00076056	0.131422189128816	0.425603482390186	0.336617061412702	0.506585226188204	0.417766911165444	0.585249328157659	0.473898029656713	0.668949771689498
cg00076353	0.469126213592233	0.732349165596919	0.542708333333333	0.476582989883852	0.474788691343632	0.445359281437126	0.435661764705882	0.525939177101968
cg00077017	0.0158639143730887	0.0126831670976481	0.0166354956196476	0.0183115543328748	0.0162006578947368	0.0130662020905923	0.0165333812561776	0.381132075471698
cg00077586	0.402542372881356	0.255889520714866	0.24609375	0.22974358974359	0.383404864091559	0.386084583901774	0.357055214723926	0.7109375
cg00078194	0.497652582159624	0.57649667405765	0.556844547563805	0.653465346534653	0.541743970315399	0.632241813602015	0.546875	0.528813559322034
cg00079216	0.910758965804837	0.129783976866814	0.0950629235237173	0.0911460944550286	0.0832239001969796	0.143539242017308	0.11021662763466	0.365217391304348
cg00080423	0.249712313003452	0.565989847715736	0.310063463281958	0.47455295735901	0.466968911917098	0.45374449339207	0.444160272804774	0.672694394213382
cg00081270	0.667425968109339	0.824786324786325	0.725108225108225	0.560574948665298	0.809917355371901	0.723809523809524	0.769475357710652	0.72809667673716
cg00081666	0.38172338090011	0.447067783701447	0.277085590465872	0.427568270481144	0.41211621677313	0.345740694479141	0.371337804447582	0.601073345259392
cg00081975	0.473347547974414	0.435714285714286	0.543259557344064	0.464555052790347	0.401801801801802	0.45610278372591	0.512998266897747	0.487096774193548
cg00082833	0.599009900990099	0.516058394160584	0.654629021667761	0.601277955271565	0.729623383923553	0.689484827099506	0.677655677655678	0.404024767801858
cg00083139	0.338190649666059	0.407623492804356	0.488729508196721	0.587355540448674	0.584376056814339	0.49439601494396	0.587618048268625	0.689497716894977
cg00083700	0.160835762876579	0.319890009165903	0.316223648029331	0.193498452012384	0.409007912355447	0.30631970260223	0.442443226311668	0.387640449438202
cg00083765	0.376044568245125	0.317307692307692	0.32967032967033	0.245508982035928	0.330357142857143	0.497524752475248	0.401727861771058	0.65
cg00084798	0.528384279475983	0.49002849002849	0.637137989778535	0.589416058394161	0.5696	0.57520325203252	0.447784810126582	0.675141242937853
cg00087298	0.555555555555556	0.515151515151515	0.533875338753388	0.57488986784141	0.693295292439372	0.645161290322581	0.658798283261803	0.700704225352113
cg00087906	0.398406374501992	0.361379310344828	0.321951219512195	0.32781954887218	0.364123159303882	0.346153846153846	0.427469135802469	0.33641975308642
cg00089353	0.793570219966159	0.515193370165746	0.598966026587888	0.602313810556761	0.670545009185548	0.641337386018237	0.548089591567852	0.688057040998218
cg00090648	0.43281807372176	0.306712962962963	0.330689928628073	0.364693446088795	0.37390350877193	0.245127436281859	0.308695652173913	0.595092024539877
cg00090800	0.505070993914807	0.429042904290429	0.406189555125725	0.423001949317739	0.555183946488294	0.355519480519481	0.448529411764706	0.413978494623656
cg00090865	0.475022706630336	0.442574257425743	0.405021834061135	0.498181818181818	0.541853512705531	0.42	0.472677595628415	0.617124394184168
cg00091162	0.0722962382445141	0.0657739267428121	0.0860993763830215	0.0876822311430382	0.0705021189161423	0.0767322346269715	0.0934466019417476	0.599315068493151
cg00092389	0.0304048378968587	0.0388545988060306	0.0208383233532934	0.0303642210754618	0.0301945873406397	0.0296655494544677	0.0397016548830705	0.0200874777255791
cg00092611	0.0928512736236647	0.102193686463349	0.0822295805739514	0.0852878464818763	0.0824062628759786	0.0757657173562601	0.0816618911174785	0.221393034825871
cg00093544	0.0663303437967115	0.312600669062074	0.372705658582977	0.300186285815666	0.444078134014671	0.261320584521017	0.337355557827999	0.513669064748201
cg00094518	0.502475247524752	0.619565217391304	0.338770388958595	0.455935251798561	0.425434583714547	0.513613861386139	0.389538885065382	0.30787037037037
cg00094901	0.586560364464693	0.459368421052632	0.522305764411028	0.527435133985538	0.51699716713881	0.583771600300526	0.603819784524976	0.634573304157549
cg00095027	0.0209899749373434	0.0147768692739632	0.0170447866462913	0.0142618188220794	0.0153966597077244	0.015459933006957	0.0161290322580645	0.321138211382114
cg00095608	0.435100548446069	0.477627471383975	0.351381215469613	0.303362001563722	0.409813407049067	0.329879101899827	0.434017595307918	0.552631578947368
cg00095859	0.501694915254237	0.305555555555556	0.399159663865546	0.374701670644391	0.456565656565657	0.435768261964736	0.524663677130045	0.473015873015873
cg00096810	0.220625528317836	0.19453207150368	0.295308187672493	0.337546468401487	0.381407035175879	0.321637426900585	0.437116564417178	0.378531073446328
cg00097146	0.279165656075673	0.119553666312434	0.214095449500555	0.197951906372863	0.245892470111165	0.157256266167157	0.135279428226987	0.12142261739372
cg00097228	0.787394167450612	0.616860863605209	0.734502923976608	0.658110882956879	0.645608628659476	0.63077731092437	0.678478374153205	0.629931972789116
cg00097626	0.540229885057471	0.44	0.490280777537797	0.411042944785276	0.296450939457203	0.532738095238095	0.388461538461538	0.289634146341463
cg00098112	0.32089552238806	0.38368580060423	0.247727272727273	0.242	0.385454545454545	0.24455205811138	0.402272727272727	0.294811320754717
cg00101453	0.401805869074492	0.476894639556377	0.613970588235294	0.613026819923372	0.378763866877971	0.535637149028078	0.537549407114625	0.382716049382716
cg00102561	0.571086261980831	0.375716332378223	0.37297462549679	0.387558411214953	0.430074416217603	0.382242489270386	0.376600178624591	0.720833333333333
cg00102714	0.389380530973451	0.286549707602339	0.261845386533666	0.418386491557223	0.38150289017341	0.297741273100616	0.427807486631016	0.691275167785235
cg00104845	0.276368491321762	0.586433260393873	0.79926335174954	0.874446085672083	0.775456919060052	0.73866090712743	0.82103825136612	0.529940119760479
cg00105403	0.761785565289946	0.775371038908945	0.659943382873319	0.779377203290247	0.757203708343773	0.770820288040075	0.687309201918884	0.370672097759674
cg00107016	0.493489583333333	0.383187772925764	0.426008968609865	0.415036045314109	0.436385255648038	0.415902140672783	0.421359223300971	0.491525423728814
cg00108277	0.414081145584726	0.429616087751371	0.304393305439331	0.313559322033898	0.410801963993453	0.4017363851618	0.366720516962843	0.321428571428571
cg00108569	0.664864864864865	0.650075414781297	0.689618644067797	0.76779463243874	0.687156970362239	0.672619047619048	0.749087591240876	0.575539568345324
cg00109503	0.801140413399857	0.246051032806804	0.828976034858388	0.26783114992722	0.263994307400379	0.297479232311659	0.301587301587302	0.530864197530864
cg00110675	0.613675213675214	0.365217391304348	0.531990521327014	0.694132334581773	0.541125541125541	0.532163742690059	0.532722513089005	0.433774834437086
cg00111893	0.0376390076988879	0.0176770302589165	0.0350282485875706	0.0368681109844166	0.0300765585125775	0.0192637802784665	0.0268770084721005	0.0342549547345241
cg00115040	0.636363636363636	0.509216589861751	0.447941888619855	0.477272727272727	0.610795454545455	0.532894736842105	0.515765765765766	0.656716417910448
cg00115102	0.163052208835341	0.298548094373866	0.205351948807446	0.151921903599756	0.159921026653504	0.18565169769989	0.22382271468144	0.24777183600713
cg00116430	0.2643811737362	0.439404197698037	0.598256735340729	0.408130939809926	0.291981845688351	0.385791366906475	0.248974008207934	0.378048780487805
cg00117463	0.703921568627451	0.676542010684798	0.582102519548219	0.630976706170821	0.750159744408946	0.726538222498446	0.661689587426326	0.230061349693252
cg00117472	0.0530638029058749	0.051980198019802	0.0525026251312566	0.0208492245105517	0.0334613274821722	0.0261474269819193	0.0309859154929577	0.231428571428571
cg00117869	0.259938837920489	0.356408498971899	0.201650618982118	0.244607967520934	0.222994551944392	0.23925085729359	0.29910524073285	0.729885057471264
cg00118684	0.716323296354992	0.75609756097561	0.688622754491018	0.6672	0.663204747774481	0.61038961038961	0.627946127946128	0.6
cg00118719	0.0444278133079331	0.0732186732186732	0.0527864866594152	0.100613807504904	0.0862448851117406	0.0911035610922361	0.0762082777036048	0.680203045685279
cg00120210	0.572413793103448	0.538271604938272	0.501340482573727	0.535181236673774	0.478336221837088	0.601010101010101	0.488997555012225	0.588785046728972
cg00122840	0.419475655430712	0.322388059701493	0.334293948126801	0.442196531791907	0.399477806788512	0.355191256830601	0.405349794238683	0.400523560209424
cg00123055	0.110727562400425	0.0642897781149251	0.076530612244898	0.0980584108337412	0.114023960535588	0.0811211626872312	0.0969387755102041	0.682577565632458
cg00124045	0.461229946524064	0.295	0.324058919803601	0.366585563665856	0.32078313253012	0.326825741142444	0.301754385964912	0.501043841336117
cg00126959	0.72911051212938	0.558677685950413	0.423772609819121	0.578686493184634	0.6704	0.554697554697555	0.57860824742268	0.380281690140845
cg00127505	0.394200626959248	0.484558040468584	0.468599033816425	0.470540098199673	0.452623906705539	0.4345703125	0.503437738731856	0.50788643533123
cg00128171	0.26025459688826	0.344574780058651	0.331273176761434	0.280434782608696	0.302685950413223	0.321974148061105	0.257502420135528	0.592156862745098
cg00128386	0.375280898876404	0.428381962864721	0.440191387559809	0.456296296296296	0.403337969401947	0.463028169014085	0.557911908646003	0.383050847457627
cg00128425	0.355658198614319	0.911238576706203	0.277508090614887	0.922926670464719	0.895597646906717	0.90321199143469	0.926776024449573	0.24
cg00129651	0.31615925058548	0.25	0.167673716012085	0.223076923076923	0.201666666666667	0.204887218045113	0.310714285714286	0.4375
cg00130223	0.319073083778966	0.23489010989011	0.352785145888594	0.431564245810056	0.259569377990431	0.228187919463087	0.25487012987013	0.440594059405941
cg00131870	0.658108108108108	0.0249699673931697	0.0479160328567082	0.0309149392423159	0.0283120567375887	0.0190578335120865	0.0260153201329672	0.506578947368421
cg00132616	0.851874244256348	0.147826086956522	0.286962855061908	0.193515258215962	0.21066700610998	0.185719962908995	0.192686623721106	0.547406082289803
cg00133234	0.396774193548387	0.328638497652582	0.474626865671642	0.451977401129944	0.383534136546185	0.527964205816555	0.498098859315589	0.4
cg00133698	0.515337423312883	0.481818181818182	0.432558139534884	0.353322528363047	0.433988764044944	0.386479591836735	0.62882096069869	0.429022082018927
cg00137585	0.287425149700599	0.248618784530387	0.26461038961039	0.287425149700599	0.295402298850575	0.27023498694517	0.28735632183908	0.578231292517007
cg00138804	0.318815331010453	0.478336221837088	0.408127208480565	0.542032622333752	0.530791788856305	0.356521739130435	0.475298126064736	0.65748031496063
cg00139244	0.0590466765627577	0.0466711956521739	0.0723781388478582	0.0596056557270723	0.0658512478379046	0.058524990363613	0.0752441899629505	0.630434782608696
cg00139389	0.750598086124402	0.687405159332322	0.858048162230672	0.84138715179079	0.840345438441098	0.858741681790684	0.849051178838413	0.657295850066934
cg00139807	0.335344827586207	0.399864682002706	0.301075268817204	0.335029686174724	0.389189189189189	0.283684210526316	0.353658536585366	0.38409475465313
cg00140191	0.0873657535899602	0.591817316841104	0.103263403263403	0.100862641008626	0.0935356778053407	0.0762678024757088	0.104541955350269	0.7
cg00140235	0.28322440087146	0.40041067761807	0.352808988764045	0.335338345864662	0.366729678638941	0.335115864527629	0.39051094890511	0.350553505535055
cg00141688	0.252669039145907	0.156390977443609	0.19175911251981	0.173838209982788	0.156507413509061	0.233766233766234	0.255707762557078	0.42570281124498
cg00142642	0.450757575757576	0.582210242587601	0.397196261682243	0.448179271708683	0.451111111111111	0.284653465346535	0.518115942028985	0.485915492957746
cg00142670	0.277978339350181	0.387596899224806	0.296116504854369	0.353758169934641	0.398454746136865	0.361576354679803	0.425821064552661	0.383561643835616
cg00143321	0.561023622047244	0.725274725274725	0.67425320056899	0.680738786279683	0.726941747572815	0.665760869565217	0.615975422427035	0.502923976608187
cg00146756	0.306954436450839	0.260700389105058	0.373449131513648	0.241842610364683	0.195286195286195	0.348643006263048	0.333333333333333	0.422924901185771
cg00146919	0.411545623836127	0.380710659898477	0.297830374753452	0.396610169491525	0.3125	0.401473296500921	0.532352941176471	0.608414239482201
cg00147126	0.0200879320800485	0.0236988543371522	0.0208418471597875	0.0186525512224983	0.0159265813407959	0.0118816586795517	0.0090259496051147	0.379598662207358
cg00147172	0.592275727206062	0.45552223888056	0.381300047103156	0.416001679966401	0.207490314248816	0.401847121241894	0.367875647668394	0.445143884892086
cg00147286	0.0238671182067408	0.0198811977209359	0.0197683203223369	0.0245012250612531	0.035456801796478	0.0364337762537505	0.0228099975734045	0.401433691756272
cg00149473	0.306264501160093	0.528260869565217	0.27803738317757	0.48729792147806	0.503649635036496	0.55328798185941	0.425709515859766	0.431451612903226
cg00150025	0.402425578831312	0.36013986013986	0.591259640102828	0.369504209541628	0.389405204460967	0.540214477211796	0.425275827482447	0.317829457364341
cg00150500	0.251961639058413	0.578125	0.296474358974359	0.25949953660797	0.365236523652365	0.299894403379092	0.288782816229117	0.25
cg00150714	0.22039072039072	0.258689175769613	0.322456813819578	0.414494264859228	0.21043656207367	0.365807067812798	0.309338521400778	0.289823008849558
cg00150989	0.341968911917098	0.595727198027937	0.473186119873817	0.629164391043146	0.583025830258303	0.659574468085106	0.649844236760125	0.603260869565217
cg00151788	0.0485436893203883	0.0693573667711599	0.0652003142183818	0.0423789173789174	0.0629301868239921	0.0451445274439753	0.0513320337881741	0.214285714285714
cg00151810	0.71918505942275	0.570769674257711	0.616045845272206	0.776275621456607	0.714139344262295	0.603220696937698	0.746444335458558	0.400383141762452
cg00151906	0.67515923566879	0.741228070175439	0.659409020217729	0.863060989643268	0.677765843179377	0.799227799227799	0.554307116104869	0.563870967741935
cg00152175	0.308362369337979	0.387577639751553	0.271487039563438	0.303517587939699	0.28765690376569	0.220372184133203	0.267672007540057	0.273255813953488
cg00152946	0.322388059701493	0.348717948717949	0.264325323475046	0.352112676056338	0.635332252836305	0.312043795620438	0.333878887070376	0.492957746478873
cg00152978	0.554323725055432	0.681012658227848	0.625607779578606	0.667213114754098	0.603231597845601	0.595356550580431	0.619047619047619	0.581481481481481
cg00153110	0.165116279069767	0.173333333333333	0.168108776266996	0.139427516158818	0.144135188866799	0.104642593957259	0.211488250652742	0.45
cg00153357	0.771929824561403	0.860530773574252	0.851595006934813	0.85885741718675	0.830466061933062	0.745237040319008	0.828111401218451	0.466101694915254
cg00153570	0.308610400682012	0.366043613707165	0.258669698692439	0.234892275354703	0.272727272727273	0.263187429854097	0.320059731209557	0.416020671834625
cg00154064	0.386221294363257	0.399563318777293	0.294117647058824	0.354885057471264	0.474732006125574	0.326229508196721	0.384920634920635	0.353571428571429
cg00154333	0.0253854332801701	0.0373246691496949	0.0201192250372578	0.0187139006546015	0.014088147860928	0.0170125394148273	0.0215457325549069	0.0317569899896445
cg00154549	0.430451127819549	0.470059880239521	0.431818181818182	0.540277777777778	0.618401206636501	0.5787728026534	0.621813031161473	0.622535211267606
cg00155485	0.0257781172426962	0.0182608695652174	0.017860628537966	0.0286822496682658	0.0264666539270017	0.0149759819157954	0.0145386766076421	0.020868584320361
cg00157179	0.275488069414317	0.31374552887072	0.392349356804333	0.404319437468609	0.399782844733985	0.480895595035288	0.483798040693293	0.827838827838828
cg00158539	0.375804375804376	0.441860465116279	0.372602739726027	0.429777436684574	0.392045454545455	0.394387001477105	0.385185185185185	0.1743264659271
cg00159243	0.188666440447913	0.545055748492049	0.101471727343145	0.621219472747857	0.607161125319693	0.531492666091458	0.5589785164167	0.381196581196581
cg00159400	0.0214903711973207	0.0124358243011979	0.0249086682165394	0.0274949083503055	0.030170529077394	0.0144226829468164	0.0327444581973669	0.0287345385347288
cg00160818	0.878215564962553	0.288711288711289	0.198442457456014	0.272745214130649	0.309691011235955	0.209676033341927	0.297519119567245	0.580985915492958
cg00160828	0.347290640394089	0.31002331002331	0.454268292682927	0.383073496659243	0.37984496124031	0.432	0.343825665859564	0.315126050420168
cg00162206	0.214128035320088	0.475778546712803	0.309756097560976	0.239031770045386	0.387665198237885	0.254716981132075	0.324675324675325	0.59375
cg00164301	0.292452830188679	0.411347517730496	0.584245076586433	0.446033810143043	0.429426860564585	0.364613880742913	0.381443298969072	0.690944881889764
cg00164335	0.845410628019324	0.684705882352941	0.376942355889724	0.645183645183645	0.51578073089701	0.666450986735684	0.737329042638777	0.18452380952381
cg00164583	0.351377018043685	0.560975609756098	0.534791252485089	0.614293221229637	0.57197844495766	0.589181940098346	0.662095447065277	0.709090909090909
cg00164941	0.876431585292345	0.279860684286007	0.377737226277372	0.385874958650347	0.322737422829371	0.365768559798411	0.337025316455696	0.624
cg00165011	0.442282749675746	0.446428571428571	0.499159663865546	0.441767068273092	0.555944055944056	0.5390625	0.494573643410853	0.652542372881356
cg00166030	0.388590931253047	0.473429951690821	0.24863523573201	0.281739811912226	0.361708860759494	0.360677083333333	0.319148936170213	0.655038759689923
cg00166213	0.136574074074074	0.0769712140175219	0.0931603773584906	0.086909288430201	0.0616869492236676	0.0667678300455235	0.0583529411764706	0.215488215488215
cg00167684	0.681188118811881	0.644599303135889	0.474747474747475	0.612970711297071	0.537617554858934	0.538899430740038	0.753577106518283	0.566666666666667
cg00168514	0.440203562340967	0.414133738601824	0.431338028169014	0.441095890410959	0.407834101382488	0.332655826558266	0.566585956416465	0.501628664495114
cg00169175	0.517805582290664	0.512628624883068	0.557917109458023	0.533519553072626	0.648490310950879	0.651574803149606	0.534246575342466	0.385068762278978
cg00169569	0.0118574164088967	0.0175641488977232	0.0327817012754295	0.0148763793825953	0.031842398711436	0.013106578863244	0.0166191155492154	0.443864229765013
cg00170236	0.087369420702754	0.646628498727735	0.73790155797601	0.721029487842731	0.766765944336038	0.657038736671616	0.810869931011274	0.695852534562212
cg00170401	0.377570093457944	0.370731707317073	0.364883401920439	0.399416909620991	0.454545454545455	0.367875647668394	0.418032786885246	0.410774410774411
cg00171166	0.471370143149284	0.387931034482759	0.482008368200837	0.322842639593909	0.552820512820513	0.400974025974026	0.47380410022779	0.287169042769857
cg00172597	0.446115288220551	0.470284237726098	0.513189448441247	0.46943231441048	0.37953091684435	0.421836228287841	0.469230769230769	0.655487804878049
cg00172812	0.411723163841808	0.809015421115065	0.700113378684807	0.799728576967817	0.7243364246882	0.662617008564031	0.837572130797179	0.720173535791757
cg00173659	0.498829039812646	0.537414965986395	0.535575679172057	0.465322580645161	0.541322314049587	0.57292759706191	0.530207394048693	0.401315789473684
cg00173787	0.578145695364238	0.408566108007449	0.50924784217016	0.491281737534414	0.504928189242467	0.489871086556169	0.528183118741059	0.576878612716763
cg00174230	0.594224924012158	0.738699007717751	0.713286713286713	0.695426195426195	0.680722891566265	0.67381974248927	0.689331770222743	0.631443298969072
cg00175344	0.0570264765784114	0.0387832699619772	0.0435244161358811	0.0412788344799676	0.0556515727618389	0.0381901203819012	0.0933835845896147	0.163230240549828
cg00175838	0.673704414587332	0.618823529411765	0.763157894736842	0.711320754716981	0.779816513761468	0.639917695473251	0.784615384615385	0.651408450704225
cg00175859	0.478547854785479	0.178447276940904	0.244332493702771	0.269761606022585	0.199485199485199	0.226628895184136	0.294540229885057	0.264615384615385
cg00175980	0.45	0.313056379821958	0.465116279069767	0.528695652173913	0.303353658536585	0.398981324278438	0.380368098159509	0.288753799392097
cg00176101	0.277266754270696	0.153050108932462	0.152801358234295	0.150366221456269	0.285554935861684	0.186650185414091	0.250344510794672	0.310569105691057
cg00176863	0.338957055214724	0.315240083507307	0.513440860215054	0.272629310344828	0.224694104560623	0.322662173546757	0.354792560801145	0.367088607594937
cg00176888	0.0800647715005398	0.551490514905149	0.136951772811292	0.106943250214961	0.119199607169163	0.107855302090293	0.0867340571571197	0.260215053763441
cg00177390	0.329230769230769	0.272527472527473	0.347474747474747	0.273109243697479	0.258064516129032	0.207112970711297	0.382165605095541	0.377224199288256
cg00178511	0.562043795620438	0.579775280898876	0.748618784530387	0.715463917525773	0.614003590664273	0.525906735751295	0.688679245283019	0.477351916376307
cg00178864	0.658263305322129	0.37981072555205	0.221915920055134	0.320087336244541	0.377456049638056	0.35	0.305711987127916	0.28781512605042
cg00178984	0.161428571428571	0.379746835443038	0.432530120481928	0.208411214953271	0.481481481481481	0.342480790340285	0.349578256794752	0.452157598499062
cg00179328	0.190798376184032	0.225437415881561	0.225437010247137	0.223789086450031	0.184593023255814	0.227692307692308	0.2790273556231	0.290434782608696
cg00181527	0.416144349477683	0.388757269007107	0.331179321486268	0.492234169653525	0.432797427652733	0.399031375026321	0.35524920466596	0.614035087719298
cg00181849	0.555401662049862	0.547422680412371	0.628511966701353	0.417663293468261	0.432369942196532	0.486602357984995	0.463810930576071	0.809090909090909
cg00182639	0.295302013422819	0.268085106382979	0.211817168338907	0.333333333333333	0.242692648361382	0.209649122807018	0.178217821782178	0.454198473282443
cg00184235	0.23644251626898	0.130779392338177	0.22866344605475	0.159007352941176	0.191435768261965	0.217101610216546	0.162298387096774	0.272365805168986
cg00191629	0.0279195436805764	0.0259905625046813	0.0381096790497852	0.0308006065993829	0.0258425862238381	0.0376349722193102	0.0374747474747475	0.618618618618619
cg00191696	0.0292808956509258	0.0104061765693186	0.0124559341950646	0.0219449957470938	0.0195124775635458	0.0153938125840682	0.0167990781733277	0.00777583187390543
cg00197313	0.936146136437116	0.0113339600961036	0.205204247584426	0.165219043482981	0.233012065742517	0.171452009844135	0.198793623438173	0.251373626373626
cg00198102	0.705660377358491	0.68232044198895	0.613452914798206	0.584514721919302	0.742437337942956	0.452076677316294	0.663282571912014	0.776203966005666
cg00199007	0.235636363636364	0.254545454545455	0.444782168186424	0.278619528619529	0.287958115183246	0.363064008394544	0.371615312791783	0.57397504456328
cg00200463	0.478593272171254	0.539432176656151	0.481889763779528	0.679882525697504	0.537396121883656	0.542553191489362	0.556946182728411	0.566666666666667
cg00201414	0.471875	0.576547231270358	0.37342908438061	0.551789077212806	0.445420326223337	0.599640933572711	0.590643274853801	0.287425149700599
cg00201595	0.556137724550898	0.626456477039068	0.558987029030266	0.643843498273878	0.694556905083221	0.710387745332695	0.631618759455371	0.288416075650118
cg00201819	0.316923076923077	0.336270190895742	0.397277227722772	0.38866930171278	0.317460317460317	0.312849162011173	0.391233766233766	0.453376205787781
cg00204501	0.236637734125171	0.0587177950868784	0.0582498682129678	0.0822695035460993	0.116378162450067	0.0921518987341772	0.097253155159614	0.561521252796421
cg00205263	0.392380952380952	0.301972685887709	0.393421052631579	0.505851755526658	0.554660529344074	0.385793871866295	0.457356076759062	0.605678233438486
cg00205332	0.848021582733813	0.496703296703297	0.558401639344262	0.38704409363092	0.42996887505558	0.547368421052632	0.343338213762811	0.405737704918033
cg00205527	0.228225806451613	0.333333333333333	0.299349240780911	0.202941176470588	0.242942686056459	0.312382739212007	0.351890034364261	0.378531073446328
cg00207636	0.657604078164826	0.458904109589041	0.663111668757842	0.593155893536122	0.658679706601467	0.570923775870772	0.618324607329843	0.296028880866426
cg00207926	0.607929515418502	0.79979674796748	0.831829368334701	0.739090909090909	0.833974711379879	0.809180918091809	0.795282224094356	0.583173996175908
cg00209563	0.497541789577188	0.326784544859201	0.197952218430034	0.311377245508982	0.284636488340192	0.320921985815603	0.26123595505618	0.283524904214559
cg00209850	0.371051120045951	0.368095789880263	0.490812720848057	0.488445078459344	0.490469416785206	0.410274705672494	0.525429437521051	0.533625730994152
cg00210204	0.470137825421133	0.439330543933054	0.435622317596566	0.515181194906954	0.475187969924812	0.398974358974359	0.355723746452223	0.489971346704871
cg00210271	0.266899089676545	0.0951738103273709	0.187911430281269	0.207708458308338	0.331752992769942	0.0965291225979443	0.126688013364889	0.558823529411765
cg00210596	0.23352880303553	0.138868876080692	0.152324959914484	0.100200400801603	0.197094245842095	0.236319612590799	0.217806841046278	0.248291571753986
cg00211110	0.138918345705196	0.149159663865546	0.141703377386197	0.148065476190476	0.0895397489539749	0.159003831417625	0.187654320987654	0.408317580340265
cg00212988	0.55796178343949	0.501577287066246	0.395173453996983	0.568733153638814	0.413725490196078	0.439821693907875	0.584362139917695	0.507374631268437
cg00213123	0.457142857142857	0.49618320610687	0.334805653710247	0.488108720271801	0.550218340611354	0.483417085427136	0.47951176983435	0.483754512635379
cg00214056	0.0508928571428571	0.0544993662864385	0.0591175831341013	0.0435552407932011	0.050251256281407	0.0434334763948498	0.0404272801972062	0.102011494252874
cg00214165	0.203985932004689	0.580198429102935	0.760068551842331	0.658476658476658	0.677052687884461	0.65494744472635	0.719358533791523	0.588349514563107
cg00214250	0.408970976253298	0.396648044692737	0.392701998262381	0.355460385438972	0.443567482241515	0.449431099873578	0.415275994865212	0.676
cg00214346	0.532183908045977	0.156643356643357	0.248484848484848	0.2002200220022	0.139325842696629	0.227212681638045	0.237971391417425	0.323717948717949
cg00214873	0.781456953642384	0.783712321523004	0.680060652009098	0.768482490272374	0.820443238353686	0.819319319319319	0.788270377733598	0.300687285223368
cg00217444	0.420588235294118	0.451456310679612	0.38860103626943	0.42296918767507	0.41497975708502	0.362903225806452	0.460743801652893	0.431428571428571
cg00218146	0.334773218142549	0.112171837708831	0.0558238361985706	0.0553031489895034	0.0375601926163724	0.0456149877816997	0.0536236119228521	0.262123197903014
cg00219303	0.293361884368308	0.271653543307087	0.214792299898683	0.204268292682927	0.213023725391217	0.190784155214228	0.292560801144492	0.685524126455907
cg00221709	0.599641226353555	0.254403390279433	0.313948355771353	0.365559213808241	0.362810896170549	0.310003756103668	0.309068266727046	0.367579908675799
cg00221745	0.0232898897200586	0.0248043599776411	0.0584958217270195	0.0295916354310515	0.0510833079035703	0.0319091032793577	0.0298572996706915	0.655367231638418
cg00222601	0.668341708542714	0.669772256728778	0.4971932638332	0.503454231433506	0.550992470910335	0.503846153846154	0.559090909090909	0.697732997481108
cg00225070	0.467277486910995	0.259887005649718	0.290113452188006	0.280205655526992	0.321477428180575	0.329268292682927	0.366580310880829	0.647686832740214
cg00226754	0.1962890625	0.162408759124088	0.189189189189189	0.157894736842105	0.240898528272657	0.118110236220472	0.304656669297553	0.318021201413428
cg00230752	0.54031117397454	0.0376390076988879	0.0817120622568093	0.0661207778915046	0.0841485104490885	0.0448707115092108	0.0594022415940224	0.399280575539568
cg00231006	0.110493140526511	0.20478809446781	0.722981366459627	0.124766839378238	0.104509773741727	0.112203687445127	0.137232059645853	0.662309368191721
cg00234384	0.399201596806387	0.506818181818182	0.443729903536977	0.484581497797357	0.515519568151147	0.328767123287671	0.455368693402329	0.453125
cg00234462	0.696999031945789	0.468493150684932	0.351600387972842	0.640920906052729	0.604919053549191	0.570632709908476	0.49672917575229	0.414473684210526
cg00234608	0.42601858470336	0.450723638869745	0.413584905660377	0.455724508050089	0.439073514602215	0.451072736787022	0.408931259407928	0.276985743380855
cg00234691	0.350893697083725	0.299964751498061	0.456214338873729	0.489735345040811	0.472871002515271	0.510222626079055	0.495936846993267	0.552278820375335
cg00235645	0.524096385542169	0.526548672566372	0.682656826568266	0.504132231404959	0.60948905109489	0.542725173210162	0.615530303030303	0.440366972477064
cg00237631	0.12511091393079	0.087248322147651	0.154518950437318	0.0878618588115795	0.154407929055816	0.0989081567116249	0.140468227424749	0.41015625
cg00239272	0.530066815144766	0.595903165735568	0.419607843137255	0.601328903654485	0.487277353689567	0.581439393939394	0.559471365638767	0.568965517241379
cg00239353	0.434516523867809	0.482893450635386	0.634920634920635	0.637727759914255	0.608238387379492	0.539365452408931	0.560865644724977	0.194401244167963
cg00240113	0.521993562859651	0.505686853766617	0.509317650393254	0.481050680641657	0.236225699383594	0.388527174285518	0.449422990136032	0.67312661498708
cg00241712	0.577136514983352	0.23883696780893	0.471204188481675	0.268625393494229	0.315087719298246	0.53415061295972	0.352429296591733	0.76
cg00241907	0.630872483221476	0.5858310626703	0.815612382234186	0.781512605042017	0.750915750915751	0.744444444444444	0.792481203007519	0.675990675990676
cg00241998	0.451219512195122	0.508268059181897	0.403197158081705	0.556363636363636	0.59625468164794	0.48323793949305	0.49532037437005	0.582577132486388
cg00243584	0.537078651685393	0.473118279569892	0.527272727272727	0.67237687366167	0.496732026143791	0.65668202764977	0.506329113924051	0.6
cg00244894	0.428954423592493	0.612021857923497	0.497991967871486	0.442748091603053	0.571428571428571	0.439306358381503	0.585915492957746	0.49211356466877
cg00245789	0.0218653911855142	0.796954314720812	0.0370820668693009	0.0344655344655345	0.0318091451292246	0.0231181279954891	0.0167202572347267	0.571764705882353
cg00245896	0.223752151462995	0.529359430604982	0.382864792503347	0.433962264150943	0.500520291363163	0.544796380090498	0.596192384769539	0.360623781676413
cg00246366	0.348901098901099	0.346478873239437	0.218023255813953	0.333333333333333	0.271153846153846	0.349122807017544	0.372365339578454	0.369942196531792
cg00246386	0.460474308300395	0.583132530120482	0.525129982668977	0.444104134762634	0.448377581120944	0.512333965844402	0.437074829931973	0.412955465587045
cg00249030	0.019523726142532	0.021094264996704	0.0225913235379523	0.0188624992811548	0.0220478325859492	0.0325094458438287	0.0299250299250299	0.319444444444444
cg00249383	0.347121296813863	0.193920335429769	0.197723335807968	0.21238283177109	0.112913486005089	0.167168326001389	0.168908351579606	0.36852207293666
cg00249511	0.164535379369139	0.266620973269363	0.227168073676132	0.295767195767196	0.265316455696203	0.199129488574538	0.35511811023622	0.569573283858998
cg00249632	0.495774647887324	0.345945945945946	0.488888888888889	0.501066098081023	0.451685393258427	0.433168316831683	0.225464190981432	0.308
cg00250524	0.486170212765957	0.487830687830688	0.468406593406593	0.385901162790698	0.678294573643411	0.547279792746114	0.370520231213873	0.41980198019802
cg00251250	0.522448979591837	0.419161676646707	0.512941176470588	0.479289940828402	0.412523020257827	0.482328482328482	0.542242703533026	0.31758530183727
cg00251536	0.265895953757225	0.276357827476038	0.344155844155844	0.278969957081545	0.336597307221542	0.299007444168734	0.235783633841886	0.440828402366864
cg00252696	0.318825910931174	0.282136894824708	0.209497206703911	0.187279151943463	0.27217125382263	0.468564650059312	0.485677083333333	0.163265306122449
cg00254258	0.811789038262668	0.583153347732181	0.434426229508197	0.47790738776953	0.531620553359684	0.578271433530024	0.506643356643357	0.459383753501401
cg00255811	0.542682926829268	0.664484451718494	0.602910602910603	0.372208436724566	0.575418994413408	0.590425531914894	0.584870848708487	0.491329479768786
cg00256231	0.275906735751295	0.381892443839347	0.378557246856386	0.413218035824583	0.401677539608574	0.3311004784689	0.379107981220657	0.325865580448065
cg00256923	0.353099730458221	0.546546546546547	0.572383073496659	0.5	0.592783505154639	0.513586956521739	0.4874715261959	0.349344978165939
cg00257047	0.363731656184486	0.497757847533632	0.570175438596491	0.527756653992395	0.574301675977654	0.467474489795918	0.594733461785485	0.69392523364486
cg00257786	0.607843137254902	0.449093444909344	0.37603993344426	0.573353293413174	0.262981574539363	0.521321961620469	0.536796536796537	0.420574886535552
cg00258081	0.864654778235025	0.266312468869334	0.594777562862669	0.300363497225942	0.371690258118235	0.293798712300915	0.309284277091118	0.716981132075472
cg00258694	0.489686783804431	0.475566150178784	0.466814159292035	0.490174672489083	0.450880181714935	0.564659427443238	0.471792311532701	0.609336609336609
cg00259618	0.41352063213345	0.520593080724876	0.563814866760168	0.527739251040222	0.576314122862571	0.597761194029851	0.572609208972845	0.611940298507463
cg00259887	0.0147058823529412	0.0265588914549654	0.0142681804234428	0.0193127330847096	0.0130754562789431	0.0149131208099603	0.0176434489107088	0.494623655913978
cg00262031	0.393782383419689	0.423645320197044	0.396078431372549	0.534361851332398	0.648252536640361	0.478015783540023	0.386702849389417	0.281889763779528
cg00264378	0.617370073247297	0.709893048128342	0.626176738536289	0.70264986967854	0.0968320382546324	0.436133122028526	0.737762237762238	0.20523138832998
cg00266865	0.119962067330488	0.768328445747801	0.259598603839442	0.318181818181818	0.173012318029115	0.313953488372093	0.417471042471042	0.247774480712166
cg00266983	0.169479848432656	0.181271810779372	0.450134168157424	0.343635411210058	0.291186161449753	0.292843885337183	0.368078175895765	0.718867924528302
cg00267746	0.220779220779221	0.177700348432056	0.201138519924099	0.234870317002882	0.19376026272578	0.24380704041721	0.178370786516854	0.391941391941392
cg00268019	0.547195162915687	0.593071593533487	0.492315707215421	0.466648807929279	0.486434108527132	0.400508044030483	0.449221645663454	0.689698492462312
cg00269287	0.258652094717668	0.312252964426877	0.316883116883117	0.298356510745891	0.398406374501992	0.256059009483667	0.397972116603295	0.5
cg00269553	0.807174887892377	0.597101449275362	0.751322751322751	0.719917012448133	0.840620592383639	0.788961038961039	0.80952380952381	0.678899082568807
cg00270110	0.209969788519637	0.267981438515081	0.198717948717949	0.21751968503937	0.241258741258741	0.283702213279678	0.296382730455076	0.362068965517241
cg00270291	0.532296650717703	0.304615384615385	0.419906687402799	0.352824578790882	0.276394849785408	0.313120176405733	0.423076923076923	0.29438202247191
cg00270408	0.282442748091603	0.315909090909091	0.392	0.320075757575758	0.426356589147287	0.369942196531792	0.339089481946625	0.483221476510067
cg00271210	0.414583333333333	0.172413793103448	0.123021582733813	0.240343347639485	0.200934579439252	0.154902708889737	0.292360430950049	0.662565905096661
cg00275234	0.264650283553875	0.407035175879397	0.328149300155521	0.336721728081321	0.386289445048966	0.276445698166432	0.434640522875817	0.478260869565217
cg00275962	0.22568093385214	0.181992337164751	0.255485893416928	0.244170096021948	0.197058823529412	0.216766467065868	0.211404728789986	0.313664596273292
cg00279392	0.471395881006865	0.571960297766749	0.432703003337041	0.520858164481526	0.3875	0.379354838709677	0.454061251664447	0.776529338327091
cg00280761	0.515653775322284	0.616052060737527	0.371508379888268	0.439890710382514	0.521798365122616	0.47563025210084	0.443444730077121	0.329457364341085
cg00281717	0.427461139896373	0.26536312849162	0.444444444444444	0.371308016877637	0.369918699186992	0.388994307400379	0.347926267281106	0.54416961130742
cg00282249	0.879510703363914	0.573725055432373	0.789306174411203	0.637259733859044	0.616788321167883	0.553034600113443	0.669698420296793	0.271461716937355
cg00285026	0.693333333333333	0.755140186915888	0.712871287128713	0.669404517453799	0.698391420911528	0.480637813211845	0.650159744408946	0.474916387959866
cg00286104	0.37772397094431	0.419421487603306	0.310272536687631	0.378600823045267	0.378676470588235	0.417910447761194	0.445497630331754	0.373239436619718
cg00286214	0.718019257221458	0.709563164108619	0.652914798206278	0.751227495908347	0.71789753825682	0.680105170902717	0.650306748466258	0.425101214574899
cg00287370	0.761384335154827	0.703557312252964	0.692857142857143	0.758344459279039	0.67248322147651	0.684782608695652	0.702743902439024	0.700854700854701
cg00289081	0.0543111992071358	0.117931173274301	0.106255711556036	0.0589117573535539	0.186591152609827	0.0663105684853109	0.0606227828143477	0.50297619047619
cg00289485	0.210772833723653	0.487211478477854	0.549892933618844	0.45697896749522	0.55464759959142	0.4548463356974	0.539507772020725	0.379194630872483
cg00290498	0.353603603603604	0.202965235173824	0.259548611111111	0.290298225745564	0.278990270838811	0.27770315648086	0.343887775551102	0.571180555555556
cg00290626	0.419753086419753	0.390566037735849	0.473304473304473	0.478723404255319	0.348914858096828	0.449300699300699	0.523297491039427	0.489864864864865
cg00290627	0.244103773584906	0.499087258123403	0.948640483383686	0.587752187109445	0.530716103235187	0.61607974659959	0.589734677325918	0.460063897763578
cg00290994	0.510204081632653	0.537634408602151	0.58252427184466	0.581005586592179	0.576305220883534	0.44273127753304	0.695054945054945	0.599369085173502
cg00291316	0.447982345523329	0.340164847404767	0.260412454508694	0.243164469118668	0.278612869198312	0.256961130742049	0.302884615384615	0.512998266897747
cg00292986	0.357813834329633	0.536614645858343	0.550695825049702	0.470862470862471	0.604078164825828	0.394444444444444	0.464328899637243	0.472370766488414
cg00295308	0.383356070941337	0.284982935153584	0.329749103942652	0.333662388943732	0.286681715575621	0.37875	0.407433881343817	0.420432220039293
cg00295421	0.0295459052151497	0.0305356248957117	0.0182693669451919	0.0146520146520147	0.019911968140851	0.0194836356656109	0.0189887897506291	0.428571428571429
cg00295572	0.723623853211009	0.51089588377724	0.707423580786026	0.471167369901547	0.671539961013645	0.542056074766355	0.558558558558559	0.249382716049383
cg00296189	0.420698924731183	0.44390243902439	0.534232365145228	0.449817518248175	0.467532467532468	0.775833333333333	0.606458123107972	0.82934131736527
cg00296279	0.0458828981924919	0.0382582431412031	0.0571591883395256	0.0327903758117747	0.0265039232781168	0.0363729508196721	0.0247277907805027	0.387186629526462
cg00296458	0.531914893617021	0.664343786295006	0.781538461538462	0.754098360655738	0.688931297709924	0.8023598820059	0.716553287981859	0.555970149253731
cg00297950	0.968155153836945	0.929808672025359	0.842733564013841	0.91296992481203	0.919226673220283	0.93580937844484	0.898343185413371	0.319672131147541
cg00298241	0.842814371257485	0.434810126582278	0.34352773826458	0.445271779597915	0.419879518072289	0.412491420727522	0.390796703296703	0.414225941422594
cg00299737	0.0952727272727273	0.411274823830878	0.111615833874108	0.186813186813187	0.091601635079896	0.11978654683331	0.117614269788183	0.215686274509804
cg00299972	0.241430700447094	0.46953781512605	0.407012195121951	0.40734109221128	0.48586118251928	0.4	0.368239355581128	0.269716088328076
cg00300039	0.455764075067024	0.417879417879418	0.461722488038278	0.493827160493827	0.554517133956386	0.611842105263158	0.545936395759717	0.3421926910299
cg00300879	0.205069124423963	0.282153539381854	0.654135338345865	0.339698492462312	0.295953757225434	0.374764595103578	0.53482880755608	0.376114081996435
cg00301192	0.427934621099554	0.55531914893617	0.436180904522613	0.511930585683297	0.268099547511312	0.416275430359937	0.405672009864365	0.398019801980198
cg00301396	0.101994301994302	0.439875872769589	0.273343373493976	0.324635922330097	0.564431955038137	0.440376569037657	0.493498049414824	0.396551724137931
cg00303548	0.278323510150622	0.400887573964497	0.126913265306122	0.0648269820411739	0.099958864664747	0.112975391498881	0.168276563294357	0.649667405764967
cg00304629	0.0510582587824569	0.0415980230642504	0.0482853223593964	0.0537963076170681	0.0528522564272316	0.0560404807084124	0.0579329329329329	0.0499689633767846
cg00305285	0.388268156424581	0.2590799031477	0.455505279034691	0.38877755511022	0.398230088495575	0.287878787878788	0.47119341563786	0.463855421686747
cg00305320	0.354668674698795	0.357458075904678	0.378861788617886	0.228589032655576	0.356541268950028	0.23773987206823	0.409933774834437	0.277397260273973
cg00306523	0.860521129844537	0.879157894736842	0.871636675235647	0.911860718171926	0.781710914454277	0.873565076798707	0.879534650988241	0.91585473870682
cg00306992	0.0399120050282841	0.0204744881377966	0.0317460317460317	0.0168016801680168	0.0221099178774479	0.013880320789636	0.0184162062615101	0.377659574468085
cg00309462	0.563467492260062	0.382183908045977	0.501061571125265	0.324561403508772	0.376647834274953	0.402409638554217	0.470209339774557	0.422924901185771
cg00310215	0.219185506348715	0.125825204453641	0.156299156299156	0.124617303549155	0.123834346944686	0.111363923650613	0.127887158389656	0.852517985611511
cg00313795	0.690598290598291	0.556712962962963	0.487702037947997	0.441978287092883	0.519803921568627	0.418208891725165	0.388299960738123	0.329879101899827
cg00313865	0.417808219178082	0.580555555555556	0.566343042071197	0.551578947368421	0.351032448377581	0.648584905660377	0.57311320754717	0.502717391304348
cg00314230	0.566292134831461	0.339024390243902	0.35423197492163	0.374789915966387	0.340699815837937	0.396341463414634	0.279773156899811	0.553571428571429
cg00314904	0.4125	0.430851063829787	0.502564102564103	0.411646586345382	0.4296875	0.524475524475524	0.564814814814815	0.550335570469799
cg00316828	0.546835443037975	0.624	0.565753424657534	0.629018245004344	0.663422546634226	0.529595015576324	0.495335820895522	0.502857142857143
cg00316839	0.567849686847599	0.561786085150571	0.62979683972912	0.67682437850842	0.609943977591036	0.617334423548651	0.691535150645624	0.659685863874346
cg00318608	0.559322033898305	0.414120126448894	0.513736996532409	0.469703480876665	0.574407195421096	0.523136602937102	0.520481237467774	0.446740858505564
cg00318897	0.512526096033403	0.473417721518987	0.260257913247362	0.380952380952381	0.339605734767025	0.345918367346939	0.347747747747748	0.394463667820069
cg00319359	0.566857142857143	0.492489270386266	0.629090909090909	0.490245971162002	0.58641975308642	0.611924686192469	0.590694006309148	0.552808988764045
cg00319761	0.258982035928144	0.339024390243902	0.237837837837838	0.217503217503217	0.280830280830281	0.209276018099548	0.241988950276243	0.366438356164384
cg00320027	0.796923076923077	0.613168724279835	0.623478883321403	0.555555555555556	0.732035928143713	0.580132450331126	0.669253731343284	0.561338289962825
cg00320345	0.43124456048738	0.482625482625483	0.372144112478032	0.423572003218021	0.38441127694859	0.418553688823959	0.396287703016241	0.285207100591716
cg00321480	0.438235294117647	0.35792349726776	0.565891472868217	0.589519650655022	0.456211812627291	0.682779456193353	0.660526315789474	0.591836734693878
cg00322255	0.452712100139082	0.2854038391887	0.192565823438307	0.351595998094331	0.391595388620305	0.166782649037346	0.191321026132822	0.255610972568579
cg00322698	0.520358868184955	0.573217726396917	0.411980440097799	0.445239799570508	0.429232804232804	0.543362831858407	0.387546468401487	0.312101910828025
cg00323305	0.324960753532182	0.527936145952109	0.513641755634638	0.464606181455633	0.400590551181102	0.441001191895113	0.649368863955119	0.678007290400972
cg00324979	0.527544351073763	0.337349397590361	0.668468468468468	0.423448275862069	0.498233215547703	0.520858164481526	0.668020304568528	0.46572934973638
cg00325458	0.16443661971831	0.301610978520286	0.263384005287508	0.275517321553127	0.285430901476747	0.344507361268403	0.373864635218283	0.503725782414307
cg00325599	0.297994269340974	0.412048192771084	0.426356589147287	0.470588235294118	0.422657952069717	0.435955056179775	0.651234567901235	0.659919028340081
cg00325661	0.625925925925926	0.484330484330484	0.366666666666667	0.493403693931398	0.438320209973753	0.334928229665072	0.415730337078652	0.379501385041551
cg00327072	0.973074638685409	0.98391881342701	0.977756593581188	0.975441910673323	0.973602043712745	0.967683790395262	0.97730460283055	0.960726351351351
cg00327106	0.373029772329247	0.281666666666667	0.299715909090909	0.32183908045977	0.330299089726918	0.279291553133515	0.355242566510172	0.367132867132867
cg00329270	0.166576234400434	0.0652985074626866	0.0709342560553633	0.0830603649976603	0.196340460526316	0.0889493511929678	0.088076832981963	0.139981701738335
cg00330279	0.368674698795181	0.375	0.388095238095238	0.420944558521561	0.391393442622951	0.456264775413712	0.557491289198606	0.416382252559727
cg00330492	0.539473684210526	0.531045751633987	0.441574415744157	0.476190476190476	0.470842332613391	0.441916167664671	0.435251798561151	0.524539877300613
cg00330502	0.44131455399061	0.787928221859706	0.419924337957125	0.658170914542729	0.598493003229279	0.490322580645161	0.569384835479256	0.679245283018868
cg00330936	0.422852376980817	0.591414944356121	0.464912280701754	0.372571428571429	0.456973293768546	0.45922208281054	0.699638118214717	0.316561844863732
cg00331183	0.487465181058496	0.554655870445344	0.504716981132076	0.516129032258065	0.475877192982456	0.384976525821596	0.443585780525502	0.488505747126437
cg00331501	0.528	0.427061310782241	0.555371900826446	0.468543046357616	0.5	0.331114808652246	0.632246376811594	0.433898305084746
cg00331740	0.980633039456569	0.979911264481144	0.971315267680106	0.986929630061851	0.95915538018556	0.951711358186178	0.970678695919623	0.538681948424069
cg00332680	0.491803278688525	0.509090909090909	0.381838074398249	0.419308357348703	0.392502756339581	0.476248477466504	0.387955182072829	0.616326530612245
cg00333154	0.624347826086956	0.633928571428571	0.632930513595166	0.666666666666667	0.613577023498694	0.568894952251023	0.529411764705882	0.629893238434164
cg00333315	0.0222446916076845	0.0383313016389002	0.0155534433595438	0.0303434774870973	0.0126899450371807	0.0187608387198487	0.0300678087080657	0.0234497954044696
cg00333512	0.447392497712717	0.668674698795181	0.662665066026411	0.70906068162926	0.66824644549763	0.611175785797439	0.51338199513382	0.403947368421053
cg00334063	0.143913920645595	0.169280442804428	0.215219577606436	0.198780660711754	0.35043639248876	0.149613601236476	0.168490153172867	0.774390243902439
cg00334245	0.767389678384443	0.46429647484182	0.460791117279667	0.411494252873563	0.451890423364274	0.398279854449223	0.384637431928919	0.620618556701031
cg00334257	0.392438070404172	0.484425349087003	0.519882179675994	0.428785607196402	0.384525887143688	0.507234042553191	0.519908116385911	0.594117647058824
cg00334798	0.476152623211447	0.360068259385666	0.391836734693878	0.365023474178404	0.447097124253934	0.533149171270718	0.581881533101045	0.633123689727463
cg00335252	0.273504273504274	0.216450216450216	0.128378378378378	0.169642857142857	0.137823834196891	0.148453608247423	0.155107187894073	0.309148264984227
cg00335310	0.549333333333333	0.720292504570384	0.778210116731518	0.779245283018868	0.630048465266559	0.66003616636528	0.667621776504298	0.483957219251337
cg00335712	0.215497612926919	0.057837384744342	0.0605141021063906	0.0684057166643541	0.066586492816001	0.0335891222401723	0.0641145139813582	0.687687687687688
cg00336204	0.976113128224728	0.950768667642753	0.967459035310408	0.986781300376142	0.96166194523135	0.91895715440582	0.975452888841248	0.623824451410658
cg00338229	0.23342939481268	0.383386581469649	0.28537170263789	0.339887640449438	0.383196721311475	0.392370572207084	0.342618384401114	0.383141762452107
cg00338928	0.395550061804697	0.425988700564972	0.440042826552463	0.474103585657371	0.470633693972179	0.495356037151703	0.398682042833608	0.382113821138211
cg00339556	0.377384196185286	0.32089552238806	0.32089552238806	0.345238095238095	0.421404682274247	0.207897793263647	0.414691943127962	0.335390946502058
cg00341718	0.24307417336908	0.312158469945355	0.316275764036958	0.245357343837929	0.300235017626322	0.24326192121631	0.21939477303989	0.36283185840708
cg00341782	0.495297805642633	0.639751552795031	0.625641025641026	0.745614035087719	0.465558194774347	0.559139784946237	0.600472813238771	0.711297071129707
cg00341843	0.349583828775268	0.453457446808511	0.370034052213394	0.4	0.402650356778797	0.298165137614679	0.392330383480826	0.470866141732283
cg00341915	0.0279703562036816	0.0298228100823559	0.0233533612969051	0.0394249618819429	0.0232798272787008	0.0266886645962733	0.0291189878128198	0.542857142857143
cg00342532	0.26969696969697	0.383244206773619	0.345335515548282	0.287958115183246	0.390052356020942	0.234604105571848	0.328217237308146	0.375621890547264
cg00344445	0.332934131736527	0.304347826086957	0.204301075268817	0.233134920634921	0.311614730878187	0.248484848484848	0.272102161100196	0.429333333333333
cg00344870	0.731907894736842	0.74171270718232	0.737748344370861	0.816917728852839	0.775700934579439	0.825242718446602	0.800675675675676	0.574829931972789
cg00344900	0.585454545454545	0.555555555555556	0.62992125984252	0.532233883058471	0.598877980364656	0.538461538461538	0.51715374841169	0.424603174603175
cg00345443	0.210749646393211	0.312260536398467	0.280469897209985	0.472426470588235	0.301857585139319	0.351874244256348	0.363770250368188	0.348314606741573
cg00345621	0.606060606060606	0.593607305936073	0.509708737864078	0.591375770020534	0.605316973415133	0.533742331288344	0.579520697167756	0.600508905852417
cg00345792	0.366423357664234	0.104405874499332	0.307851239669421	0.374233128834356	0.244249726177437	0.448627450980392	0.371161548731642	0.762749445676275
cg00346320	0.270334928229665	0.449856733524355	0.586813186813187	0.523316062176166	0.524	0.558823529411765	0.456349206349206	0.470588235294118
cg00346623	0.418032786885246	0.572	0.416275430359937	0.366718027734977	0.327272727272727	0.272407732864675	0.401451027811366	0.663774403470716
cg00347563	0.54351909830933	0.545175438596491	0.591478696741855	0.488815244407622	0.416462668298654	0.465909090909091	0.527127924340468	0.615254237288136
cg00347620	0.569539025667889	0.351849969505997	0.333738248653216	0.384639811286518	0.468526668550894	0.338765112611702	0.402202777415002	0.967410875045013
cg00347882	0.382456140350877	0.433846153846154	0.429003021148036	0.462462462462462	0.410041841004184	0.375	0.514592933947773	0.528571428571429
cg00348692	0.610822060353798	0.576822916666667	0.62128966223132	0.67349260523322	0.487368421052632	0.506122448979592	0.707430340557275	0.650943396226415
cg00349050	0.413888888888889	0.230366492146597	0.534210526315789	0.435294117647059	0.35244161358811	0.484771573604061	0.304904051172708	0.263157894736842
cg00349943	0.338558676246462	0.169014084507042	0.175406571523399	0.136654080743538	0.300652789752433	0.12088915956151	0.0924887892376682	0.370753323485968
cg00350652	0.540437678401522	0.673325213154689	0.589928057553957	0.614575779550399	0.631006493506494	0.638243902439024	0.571168252682729	0.708489857250188
cg00350835	0.14616497829233	0.189189189189189	0.186206896551724	0.271830985915493	0.231060606060606	0.208494208494208	0.255583126550869	0.574404761904762
cg00351210	0.432945499081445	0.583137070183702	0.536856745479833	0.509796672828096	0.598123534010946	0.523809523809524	0.484491044124072	0.372168284789644
cg00352560	0.984953038144528	0.980894015861572	0.98512154233026	0.989106029106029	0.985394203563508	0.983269312846778	0.989637305699482	0.666666666666667
cg00352652	0.0620205647135629	0.96269791573486	0.957472863902032	0.956768366560194	0.899014652575688	0.777742677918679	0.298936170212766	0.620037807183365
cg00353411	0.69284064665127	0.810526315789474	0.625827814569536	0.676789587852495	0.698076923076923	0.708333333333333	0.593250444049734	0.636666666666667
cg00353422	0.558531746031746	0.431222707423581	0.38699494949495	0.466867469879518	0.521229868228404	0.467055879899917	0.439597315436242	0.578005115089514
cg00354179	0.471042471042471	0.573630136986301	0.435532233883058	0.615760111576011	0.46053347849755	0.390746934225195	0.465978128797084	0.483974358974359
cg00355360	0.258160237388724	0.39622641509434	0.254019292604502	0.251182033096927	0.354889589905363	0.4025	0.344100197758734	0.631465517241379
cg00355613	0.762267343485618	0.385550303848751	0.284246575342466	0.474777448071217	0.284189120488053	0.356046654389196	0.46304347826087	0.599236641221374
cg00355678	0.398058252427184	0.392125984251968	0.363735070575461	0.391489361702128	0.45	0.422727272727273	0.28042328042328	0.369202226345083
cg00355909	0.247480403135498	0.386138613861386	0.209200438116101	0.345911949685535	0.266953713670614	0.287061994609164	0.366412213740458	0.354114713216958
cg00356723	0.243956043956044	0.307692307692308	0.298474945533769	0.252723311546841	0.370550161812298	0.375	0.321937321937322	0.455516014234875
cg00356774	0.326241134751773	0.466666666666667	0.539784946236559	0.536388140161725	0.397333333333333	0.535714285714286	0.419689119170984	0.631178707224335
cg00357163	0.010289990645463	0.0174418604651163	0.0157702718606567	0.0217238962859145	0.0247524752475248	0.0260015623256333	0.0203056311492569	0.40072202166065
cg00358220	0.948664440734558	0.471167681239624	0.474730976172175	0.438131313131313	0.448646886208021	0.380750925436277	0.570609756097561	0.175972927241963
cg00358442	0.214050493962678	0.0978676872607983	0.0791083916083916	0.100340780007573	0.0852525252525252	0.0964619492656876	0.0757372654155496	0.126470588235294
cg00358927	0.00827717550542045	0.0190450154911609	0.0093290544070453	0.0130343756331465	0.0146482608957743	0.00517496303597831	0.0124657355436627	0.539800995024876
cg00360267	0.48868778280543	0.654589371980676	0.766233766233766	0.563636363636364	0.524500907441016	0.554455445544555	0.612987012987013	0.42816091954023
cg00362381	0.202261306532663	0.307420494699647	0.223225806451613	0.228172293364377	0.22463768115942	0.206743566992014	0.306277056277056	0.485507246376812
cg00363486	0.494708994708995	0.440559440559441	0.300113250283126	0.357992073976222	0.306077348066298	0.390604026845638	0.371115173674589	0.452991452991453
cg00364016	0.491031390134529	0.393406593406593	0.440318302387268	0.482688391038697	0.463901689708141	0.420494699646643	0.476190476190476	0.452145214521452
cg00364051	0.449035812672176	0.433238636363636	0.508965517241379	0.466757123473541	0.612303290414878	0.533646322378717	0.505016722408027	0.554945054945055
cg00364287	0.562005277044855	0.771857923497268	0.643895348837209	0.663729809104258	0.714285714285714	0.707964601769911	0.715596330275229	0.485245901639344
cg00366412	0.270576131687243	0.219533275713051	0.176558978211871	0.172362555720654	0.165109034267913	0.17722371967655	0.170934699103713	0.333333333333333
cg00366818	0.619612068965517	0.687179487179487	0.687565308254963	0.639931740614334	0.728706624605678	0.567222767419038	0.584402764067127	0.431208053691275
cg00366837	0.622641509433962	0.433903576982893	0.55447848003102	0.620507748104187	0.522857142857143	0.536585365853659	0.642499035865792	0.564406779661017
cg00368987	0.323008849557522	0.54296875	0.343362831858407	0.367647058823529	0.458866544789762	0.35796178343949	0.382867132867133	0.452898550724638
cg00369151	0.7145	0.685262757044935	0.609344422700587	0.675155734701356	0.713051957097089	0.753271263210871	0.730349546883669	0.754022988505747
cg00370047	0.526717557251908	0.608097784568373	0.526988636363636	0.647598870056497	0.528899445764054	0.576783555018138	0.570048309178744	0.396301188903567
cg00370123	0.502958579881657	0.4125	0.572222222222222	0.627968337730871	0.556420233463035	0.52710843373494	0.52267818574514	0.606741573033708
cg00371107	0.0371273712737127	0.024905818334031	0.0400354295837024	0.0366660704703989	0.0501435083572514	0.0336546592254355	0.0473706176961603	0.291907514450867
cg00371453	0.473180076628352	0.450602409638554	0.319407008086253	0.294520547945205	0.405511811023622	0.351735015772871	0.273684210526316	0.352
cg00371920	0.436386768447837	0.582417582417582	0.439819004524887	0.279166666666667	0.497005988023952	0.371017471736896	0.259842519685039	0.55984555984556
cg00372297	0.0277694536010389	0.0275003420440553	0.0180655199239347	0.0160914672877408	0.0237129266927812	0.0217673345826726	0.0207206520911099	0.462235649546828
cg00373606	0.313056379821958	0.214285714285714	0.222935779816514	0.200578592092575	0.293634496919918	0.155310621242485	0.271750805585392	0.39041095890411
cg00374596	0.0344925883694413	0.0263831967213115	0.0589304257528557	0.0479883664566166	0.0280353676946301	0.0357973035797304	0.0354787355014783	0.366300366300366
cg00375448	0.165526675786594	0.272036474164134	0.187806587245971	0.181968843221743	0.26612641815235	0.219729563614014	0.201096265844467	0.257716049382716
cg00376544	0.403194888178914	0.645662847790507	0.350923482849604	0.524327418431597	0.571928460342146	0.530906593406593	0.380354083380925	0.438931297709924
cg00377133	0.358166189111748	0.395391705069124	0.372844827586207	0.518716577540107	0.428983833718245	0.392945036915505	0.343155893536122	0.631205673758865
cg00378423	0.636585365853659	0.595307917888563	0.721264367816092	0.375757575757576	0.446009389671362	0.56875	0.512428298279159	0.482649842271293
cg00379272	0.747595052679798	0.561323155216285	0.693807898586056	0.741132075471698	0.761875385564466	0.593311312964492	0.541237113402062	0.779569892473118
cg00380835	0.916319018404908	0.901566177067273	0.895289443813848	0.880963408985642	0.879635515999152	0.881725762459707	0.905609973285841	0.420206659012629
cg00381684	0.636678200692042	0.654846335697399	0.650793650793651	0.619918699186992	0.53968253968254	0.654690618762475	0.625	0.712328767123288
cg00381697	0.096387933315692	0.101294117647059	0.156293843650036	0.116292558436286	0.107613509043376	0.0863956888149974	0.131841211513836	0.837585034013605
cg00381755	0.613345521023766	0.616788321167883	0.586021505376344	0.601544401544402	0.548483045806068	0.537262872628726	0.547322083639032	0.661290322580645
cg00382930	0.631428571428571	0.642651296829971	0.602739726027397	0.640957446808511	0.651488616462347	0.701058201058201	0.667976424361493	0.52233676975945
cg00383384	0.499437570303712	0.579107505070994	0.668604651162791	0.541241162608013	0.507543753771877	0.619941348973607	0.543238993710692	0.585798816568047
cg00383598	0.630114566284779	0.552631578947368	0.617096018735363	0.53028692879915	0.578890097932535	0.50381679389313	0.594836146971202	0.451443569553806
cg00384210	0.339901477832512	0.274823830877643	0.258557457212714	0.411665257819104	0.201254826254826	0.243931320307874	0.353076480736055	0.237113402061856
cg00385063	0.654751525719268	0.795046439628483	0.835522558537978	0.767955801104972	0.786429872495446	0.773441218467396	0.751445086705202	0.649825783972125
cg00387200	0.315104166666667	0.380382775119617	0.435754189944134	0.278481012658228	0.318734793187348	0.28780487804878	0.391304347826087	0.283076923076923
cg00388374	0.635155096011817	0.721144024514811	0.452316076294278	0.591865357643759	0.602185792349727	0.678571428571429	0.614008941877794	0.673511293634497
cg00388471	0.352189781021898	0.551675977653631	0.770942408376963	0.450489662676823	0.50415512465374	0.398994974874372	0.297691373025516	0.332185886402754
cg00388871	0.445652173913043	0.335126825518832	0.403924775143091	0.377049180327869	0.317351598173516	0.328675981370592	0.30546875	0.441896024464832
cg00389176	0.186550976138829	0.238434163701068	0.315581854043393	0.280248190279214	0.272006344171293	0.194871794871795	0.259607173356106	0.355231143552311
cg00396059	0.564814814814815	0.122405909250791	0.0684346555792786	0.0287745429925525	0.0366284201235658	0.0432695701277617	0.0459222853632315	0.443649373881932
cg00396625	0.155499367888748	0.169905607995558	0.169980119284294	0.177103718199609	0.184848484848485	0.179355441382532	0.163627863487611	0.399532710280374
cg00397113	0.364634146341463	0.492937853107345	0.431297709923664	0.576254826254826	0.413881748071979	0.400597907324365	0.462121212121212	0.419962335216573
cg00397619	0.719940253920836	0.410452961672474	0.595300261096606	0.426888426888427	0.54320182588849	0.4611668524712	0.462039045553145	0.272935779816514
cg00397673	0.40343347639485	0.44080604534005	0.607709750566893	0.487603305785124	0.439453125	0.522842639593909	0.662704309063893	0.482200647249191
cg00399115	0.0578742348358375	0.0267115776280746	0.0383084577114428	0.0445049286449904	0.0307418866434073	0.0310962128236217	0.0436016126623861	0.617543859649123
cg00400259	0.296983758700696	0.346020761245675	0.586165048543689	0.476578411405295	0.44311377245509	0.468277945619335	0.483333333333333	0.741293532338308
cg00400262	0.216180371352785	0.275789473684211	0.323376172282042	0.261115954664342	0.351641208969776	0.408672798948752	0.388379204892966	0.385579937304075
cg00400810	0.504016064257028	0.197138314785374	0.387872954764196	0.305027932960894	0.344992050874404	0.225619834710744	0.291592128801431	0.790067720090293
cg00400832	0.0694633924511141	0.0662259204377066	0.0148725751236211	0.0439354111903868	0.220158891032138	0.0457328417278355	0.0341886680510234	0.61558784676354
cg00400948	0.335322195704057	0.352585627938214	0.399875621890547	0.421327014218009	0.401246591351772	0.398043254376931	0.435078178110129	0.454121306376361
cg00401091	0.357142857142857	0.406565656565657	0.305949008498584	0.299342105263158	0.326810176125245	0.313758389261745	0.332589285714286	0.485401459854015
cg00401123	0.00667032880797301	0.0114298355578497	0.0117690058479532	0.0115853252546774	0.00649729887574828	0.00923702198411232	0.00855948510384182	0.318791946308725
cg00405198	0.17189460476788	0.103392568659128	0.111787072243346	0.079696394686907	0.183603757472246	0.123338257016248	0.146842878120411	0.327380952380952
cg00405843	0.167294649585531	0.0951704545454545	0.0986547085201794	0.0637778455904791	0.0780821917808219	0.0746579417013682	0.123667377398721	0.33125
cg00407546	0.79375	0.547471162377995	0.330749354005168	0.487826871055004	0.525568181818182	0.615136876006441	0.46	0.311804008908686
cg00407623	0.705714285714286	0.55047619047619	0.666666666666667	0.689887640449438	0.5512104283054	0.519011406844107	0.67	0.600732600732601
cg00408067	0.442253521126761	0.385074626865672	0.358056265984655	0.320754716981132	0.521951219512195	0.389473684210526	0.411494252873563	0.363247863247863
cg00408231	0.440414507772021	0.37015503875969	0.379204892966361	0.397058823529412	0.448033707865169	0.403458213256484	0.3808	0.527331189710611
cg00408776	0.439024390243902	0.549046321525886	0.390189520624303	0.541766109785203	0.433865814696486	0.374142997061704	0.452855245683931	0.294845360824742
cg00409183	0.663194444444444	0.487750556792873	0.393634840871022	0.509090909090909	0.436507936507937	0.454545454545455	0.527001862197393	0.513253012048193
cg00411447	0.608695652173913	0.101421800947867	0.26345213137666	0.27906976744186	0.313417190775681	0.217898832684825	0.22148288973384	0.618421052631579
cg00413099	0.15180102915952	0.110207100591716	0.13937058445729	0.138706140350877	0.113948919449902	0.0893159977388355	0.0900763358778626	0.423076923076923
cg00413852	0.813114754098361	0.747081712062257	0.80406852248394	0.760342368045649	0.883128295254833	0.803157894736842	0.698135198135198	0.70561797752809
cg00414058	0.449784017278618	0.559220389805097	0.469730941704036	0.429444967074318	0.462369597615499	0.382077574676772	0.304587155963303	0.682310469314079
cg00414077	0.413662239089184	0.365079365079365	0.491902834008097	0.247960848287113	0.349344978165939	0.416309012875536	0.417362270450751	0.384905660377359
cg00414306	0.0306880843922321	0.0319172353070658	0.0197676935286054	0.0163863966045237	0.0120030833608633	0.0173900228428266	0.049164328412834	0.305429864253394
cg00414384	0.525669642857143	0.311526479750779	0.438775510204082	0.316867469879518	0.365367965367965	0.290322580645161	0.448107448107448	0.52093023255814
cg00415263	0.543175487465181	0.409836065573771	0.437001594896332	0.539285714285714	0.47667638483965	0.487847222222222	0.48578811369509	0.419753086419753
cg00416384	0.471604938271605	0.426701570680628	0.408740359897172	0.237980769230769	0.504570383912249	0.430232558139535	0.392781316348195	0.514084507042254
cg00416689	0.35959595959596	0.497373029772329	0.632307692307692	0.549317147192716	0.387332521315469	0.391621129326047	0.485925925925926	0.373376623376623
cg00417421	0.317747077577046	0.229270502945174	0.672549019607843	0.170695314831394	0.227597812368532	0.216429699842022	0.155208333333333	0.417647058823529
cg00418284	0.503496503496504	0.542471042471042	0.44529262086514	0.497797356828194	0.544061302681992	0.585427135678392	0.549909255898367	0.601769911504425
cg00419186	0.319063545150502	0.376958915713681	0.327526132404181	0.290183809151349	0.378858746492049	0.489733059548255	0.444501806917914	0.414802065404475
cg00419855	0.894952251023192	0.919075144508671	0.881152460984394	0.935483870967742	0.922941176470588	0.92093023255814	0.954571592869465	0.856015779092702
cg00420922	0.668185961713765	0.602177554438861	0.715867158671587	0.608367626886145	0.698817672682016	0.648957632817754	0.721527320605662	0.349090909090909
cg00422532	0.618457300275482	0.525815217391304	0.550056242969629	0.353216374269006	0.666396761133603	0.657286432160804	0.611981566820276	0.437262357414449
cg00422699	0.352941176470588	0.317518248175182	0.334047109207709	0.356923076923077	0.278364116094987	0.33781512605042	0.421991084695394	0.295138888888889
cg00424059	0.0413522487171748	0.0228863249479856	0.028971028971029	0.0175575933795571	0.0294117647058824	0.0188186663765909	0.0208128078817734	0.475352112676056
cg00424297	0.0235056236572728	0.0423648808118952	0.037037037037037	0.0150811119263064	0.0159212085308057	0.023900293255132	0.0269084527639661	0.632892804698972
cg00424451	0.542682926829268	0.436619718309859	0.5	0.571059431524548	0.546719681908549	0.611594202898551	0.564485981308411	0.625514403292181
cg00426310	0.706521739130435	0.698765432098765	0.57345971563981	0.824022346368715	0.676748582230624	0.580882352941177	0.687789799072643	0.588235294117647
cg00426822	0.42570281124498	0.432637571157495	0.505219206680585	0.388888888888889	0.481720430107527	0.594254937163375	0.311881188118812	0.642659279778393
cg00427150	0.358624777711915	0.473053892215569	0.467432950191571	0.57510148849797	0.572744014732965	0.452257586972613	0.528608582574772	0.650224215246637
cg00428476	0.428963623884695	0.495872033023736	0.40474875759249	0.428880242109814	0.378368121442125	0.407423208191126	0.417744092732947	0.4
cg00428944	0.365113759479957	0.398684997011357	0.372799028536733	0.494530800230282	0.426877470355731	0.40864553314121	0.425373134328358	0.401941747572816
cg00429081	0.466824644549763	0.369477911646586	0.603244837758112	0.41	0.373544973544974	0.388761467889908	0.368888888888889	0.355263157894737
cg00432023	0.191897654584222	0.211920529801325	0.279022403258656	0.248031496062992	0.177927927927928	0.23068669527897	0.287951807228916	0.34468085106383
cg00432840	0.0363514719000892	0.0739140868730501	0.0191886670959433	0.0233062330623306	0.0446821900566394	0.0386776427544754	0.0439577270638689	0.304054054054054
cg00434573	0.714677419354839	0.822798982188295	0.64024587512132	0.651149086623453	0.488157134604275	0.564270925761609	0.602722691275607	0.452961672473868
cg00436174	0.957696062479662	0.624481519034012	0.351426972579743	0.704927536231884	0.62509778357236	0.680832472793709	0.772314049586777	0.716763005780347
cg00436183	0.841253791708797	0.582348305752561	0.591693290734824	0.716329551060681	0.732727272727273	0.783589743589744	0.725568942436412	0.685656154628688
cg00436996	0.355555555555556	0.583732057416268	0.462462462462462	0.497470489038786	0.429545454545455	0.319004524886878	0.466501240694789	0.349809885931559
cg00437134	0.352011494252874	0.294117647058824	0.294964028776978	0.401018459579885	0.375148632580262	0.280519480519481	0.349756690997567	0.443609022556391
cg00437166	0.348254931714719	0.520254169976172	0.230533415082771	0.35682382133995	0.216855087358684	0.251259093452714	0.295134443021767	0.673866090712743
cg00437985	0.519138755980861	0.428070175438596	0.326855123674912	0.345360824742268	0.353825136612022	0.266369047619048	0.448328267477204	0.45565749235474
cg00438222	0.454193548387097	0.503121098626717	0.675414364640884	0.528216704288939	0.490983606557377	0.409853249475891	0.494009216589862	0.417460317460317
cg00439196	0.342972427706792	0.316303099885189	0.344420600858369	0.33672974284328	0.272946859903382	0.255659121171771	0.332051898125901	0.213610586011342
cg00439267	0.378731343283582	0.47032967032967	0.294975688816856	0.272435897435897	0.226309921962096	0.312324929971989	0.439588688946015	0.448905109489051
cg00440195	0.607260726072607	0.732101616628176	0.658610271903323	0.678004535147392	0.703529411764706	0.678217821782178	0.609311740890688	0.413919413919414
cg00440263	0.609311740890688	0.390196078431373	0.449275362318841	0.526138279932546	0.499036608863198	0.517699115044248	0.515901060070671	0.335526315789474
cg00441573	0.319554848966614	0.205816554809843	0.382775119617225	0.36058981233244	0.319910514541387	0.270921985815603	0.322901849217639	0.361878453038674
cg00441741	0.279761904761905	0.297816593886463	0.252005347593583	0.273209549071618	0.305487804878049	0.264635603345281	0.283640424343942	0.438961038961039
cg00441754	0.0164034021871203	0.018911407849251	0.0256906694467198	0.0173177083333333	0.0202203656617024	0.0192186117081806	0.0193503362517447	0.312320916905444
cg00441932	0.568430257979886	0.303536345776031	0.23230568823274	0.301533219761499	0.280666666666667	0.265406427221172	0.271650629163583	0.364377182770664
cg00442869	0.257731958762887	0.445867287543655	0.198717948717949	0.256410256410256	0.206625980819529	0.214655172413793	0.162432640492687	0.268235294117647
cg00443980	0.576719576719577	0.323144104803493	0.437885462555066	0.432098765432099	0.442201834862385	0.524031007751938	0.52140350877193	0.456834532374101
cg00443981	0.443835616438356	0.42156862745098	0.548543689320388	0.323170731707317	0.527716186252772	0.509345794392523	0.470119521912351	0.428571428571429
cg00444019	0.21605550049554	0.138115631691649	0.178207739307536	0.187285223367698	0.184166666666667	0.186455584872471	0.265126512651265	0.275247524752475
cg00444282	0.036340316374519	0.0201342281879195	0.0507352941176471	0.0547907864249693	0.0238583889173935	0.0403085344613088	0.0381861575178998	0.0263816238344326
cg00446966	0.360493827160494	0.402702702702703	0.338235294117647	0.470689655172414	0.44189852700491	0.426966292134831	0.405103668261563	0.53680981595092
cg00447469	0.311764705882353	0.214101904271745	0.321203638908327	0.302757456387169	0.330841856805665	0.255178907721281	0.331715210355987	0.673170731707317
cg00447632	0.535377358490566	0.505882352941176	0.466183574879227	0.325454545454545	0.477239353891336	0.310249307479224	0.607387140902873	0.426573426573427
cg00449767	0.635478914119857	0.682645067056168	0.58524301183581	0.673710446467274	0.769223520542782	0.672243086377603	0.722654649733716	0.219198790627362
cg00449812	0.524183006535948	0.432228915662651	0.346314325452017	0.438063063063063	0.296101949025487	0.330834114339269	0.444120505344995	0.407407407407407
cg00450304	0.397647058823529	0.318706697459584	0.380352644836272	0.381578947368421	0.648870636550308	0.563941299790356	0.389130434782609	0.415686274509804
cg00450617	0.724020442930153	0.602649006622517	0.609427609427609	0.589708869329722	0.685220729366603	0.589922480620155	0.554660529344074	0.584518167456556
cg00451058	0.930316742081448	0.936136071887035	0.856457980823463	0.877728174603175	0.874741395523792	0.877605558524853	0.834632328024398	0.747663551401869
cg00454132	0.314009661835749	0.261363636363636	0.274774774774775	0.37192474674385	0.298387096774194	0.380891719745223	0.368821292775665	0.523297491039427
cg00454856	0.94706498951782	0.925540765391015	0.921367521367521	0.938970120788303	0.95458534444932	0.958964009418096	0.944099378881988	0.797082228116711
cg00455424	0.606011372867587	0.776147959183674	0.694186046511628	0.717263495456975	0.657463734206832	0.82684630738523	0.548049476688868	0.232464929859719
cg00455526	0.0691987513007284	0.339312406576981	0.36265756302521	0.274704142011834	0.30533097524002	0.263243418914527	0.488240294701048	0.541284403669725
cg00456593	0.764705882352941	0.657342657342657	0.730517115804807	0.457592686642966	0.605753862546617	0.625880845611787	0.495652173913044	0.358428805237316
cg00456892	0.397528321318229	0.338417540514776	0.30948275862069	0.392250169952413	0.405529953917051	0.373493975903614	0.300254452926209	0.351931330472103
cg00458505	0.414378577665664	0.497968758940322	0.377063899835387	0.454120243851167	0.349874654496368	0.418692706257473	0.477646070561882	0.0280332895313184
cg00458878	0.296052631578947	0.325190839694657	0.282078472958643	0.316998468606432	0.405044510385757	0.29984544049459	0.377358490566038	0.564179104477612
cg00458910	0.549987596129993	0.482176091624911	0.691210308329498	0.672489770223481	0.636137345340069	0.639767129422302	0.679120359423031	0.31981981981982
cg00459550	0.370629370629371	0.32807570977918	0.456692913385827	0.36150234741784	0.339622641509434	0.385650224215247	0.325102880658436	0.605351170568562
cg00459845	0.450502152080344	0.581005586592179	0.470472440944882	0.587583148558758	0.635748792270531	0.547960308710033	0.637484586929716	0.693386773547094
cg00460149	0.119553072625698	0.178396072013093	0.0827777777777778	0.0741701244813278	0.126677402039721	0.114393463230673	0.125070741369553	0.243169398907104
cg00460684	0.0202142102881279	0.0172010688042752	0.0281490481976509	0.0192142944560029	0.018203721054745	0.0172371031746032	0.0197026022304833	0.591911764705882
cg00461005	0.158899676375405	0.298235464275383	0.451022146507666	0.28486325480639	0.330964467005076	0.38898401826484	0.481704865299558	0.777583187390543
cg00462672	0.0512769153730596	0.562310030395137	0.0141987829614604	0.012848948374761	0.0208946608946609	0.0161820232432697	0.0314665454958537	0.697931034482759
cg00462849	0.370394311570782	0.463560334528076	0.421501706484642	0.5	0.609939759036145	0.405030355594102	0.498062015503876	0.358890701468189
cg00464241	0.425714285714286	0.304518664047151	0.203742203742204	0.352941176470588	0.428828828828829	0.489655172413793	0.292387543252595	0.352159468438538
cg00466488	0.444043321299639	0.319109461966605	0.471104387291982	0.418969380134429	0.366358928169331	0.419067574646412	0.414473684210526	0.321285140562249
cg00468144	0.451127819548872	0.41304347826087	0.533333333333333	0.628647214854111	0.428571428571429	0.359493670886076	0.435064935064935	0.657657657657658
cg00468410	0.604989604989605	0.477112676056338	0.455535390199637	0.540342298288509	0.588397790055249	0.612121212121212	0.560109289617486	0.611111111111111
cg00469207	0.459280303030303	0.335664335664336	0.380403458213256	0.575192096597146	0.584497206703911	0.605137395459976	0.55863921217547	0.494556765163297
cg00469341	0.821787148594378	0.803798990141861	0.9346	0.891924467657694	0.858695652173913	0.909018987341772	0.930170466214828	0.243393602225313
cg00469795	0.683447749809306	0.644546147978642	0.682296363089871	0.644012944983819	0.651382651855353	0.601834862385321	0.632411067193676	0.657858136300417
cg00470280	0.373156342182891	0.407619047619048	0.255340793489318	0.377300613496933	0.435928143712575	0.414922656960874	0.365778053316801	0.337777777777778
cg00470761	0.268456375838926	0.412820512820513	0.506976744186047	0.335106382978723	0.468220338983051	0.418764302059497	0.385567010309278	0.472049689440994
cg00471562	0.549520766773163	0.310869565217391	0.5331088664422	0.356382978723404	0.441896024464832	0.307692307692308	0.474063400576369	0.496042216358839
cg00472640	0.532147742818057	0.193774660236738	0.766163793103448	0.261164274322169	0.32497149372862	0.176256613756614	0.313400961025093	0.37406015037594
cg00473834	0.00840853158326497	0.00735059124320869	0.00536921649211189	0.00576642335766423	0.00745156482861401	0.00626493573596848	0.00943260368663595	0.299212598425197
cg00474039	0.327102803738318	0.277676950998185	0.305810397553517	0.175115207373272	0.243684992570579	0.396666666666667	0.262578616352201	0.4375
cg00474080	0.462817147856518	0.376634699215344	0.61322869955157	0.339168490153173	0.397368421052632	0.31661750245821	0.4648862512364	0.196190476190476
cg00474465	0.238049713193117	0.0724085365853658	0.126590330788804	0.110023041474654	0.125215393452039	0.0856586632057106	0.0718390804597701	0.303630363036304
cg00475815	0.435233160621762	0.471526195899772	0.504132231404959	0.531440162271805	0.492496589358799	0.437125748502994	0.564981949458484	0.324232081911263
cg00475955	0.690058479532164	0.677647058823529	0.694835680751174	0.679120879120879	0.655030800821355	0.653429602888087	0.511363636363636	0.645985401459854
cg00476580	0.625158831003812	0.65673420738975	0.634268537074148	0.604150653343582	0.656343656343656	0.71469465648855	0.821705426356589	0.480392156862745
cg00478599	0.259684361549498	0.22488038277512	0.22680412371134	0.18921568627451	0.214285714285714	0.177330895795247	0.203125	0.423333333333333
cg00479208	0.445544554455446	0.450751252086811	0.300751879699248	0.444034440344403	0.416938110749186	0.297335203366059	0.408906882591093	0.509433962264151
cg00479463	0.256410256410256	0.294252873563218	0.385079539221064	0.326962809917355	0.176679841897233	0.267354596622889	0.2545	0.307032590051458
cg00479908	0.309895833333333	0.407027818448023	0.242105263157895	0.400269541778976	0.262576687116564	0.176129779837775	0.396571428571429	0.465753424657534
cg00481081	0.423180592991914	0.418708240534521	0.430594900849858	0.482378854625551	0.581395348837209	0.490458015267176	0.436997319034853	0.735507246376812
cg00481259	0.29242928452579	0.470872113064461	0.322107081174439	0.316164817749604	0.338134430727023	0.304783451842275	0.326923076923077	0.658585858585859
cg00482555	0.681908548707754	0.481449525452977	0.596366508688784	0.594691535150646	0.586037364798427	0.567360350492881	0.54013503375844	0.315450643776824
cg00483888	0.568818514007308	0.00859439977820904	0.0172564057869967	0.00986987478517064	0.00590733779231558	0.0118954248366013	0.28087986463621	0.348936170212766
cg00484628	0.562141491395794	0.638461538461538	0.397727272727273	0.634328358208955	0.5	0.621236133122029	0.627118644067797	0.701465201465201
cg00484635	0.357247437774524	0.566860465116279	0.409420289855072	0.444198895027624	0.502522704339051	0.462	0.472564389697648	0.474402730375427
cg00485202	0.685908319185059	0.608811748998665	0.679151061173533	0.615191986644407	0.728622327790974	0.694248234106963	0.700223713646532	0.670245398773006
cg00486611	0.454222222222222	0.456769983686786	0.254697286012526	0.311033883579496	0.305489260143198	0.280160857908847	0.384283246977548	0.301801801801802
cg00487187	0.614617940199336	0.573619631901841	0.549718574108818	0.647969052224371	0.686131386861314	0.619834710743802	0.681818181818182	0.614406779661017
cg00487351	0.39957264957265	0.472413793103448	0.245360824742268	0.403508771929825	0.392092257001647	0.541970802919708	0.501432664756447	0.4
cg00487526	0.322946175637394	0.395522388059701	0.2426614481409	0.433537832310838	0.447368421052632	0.432183908045977	0.249350649350649	0.377952755905512
cg00489213	0.413793103448276	0.396883593033914	0.541205412054121	0.649095607235142	0.687403598971722	0.489082969432314	0.70679012345679	0.657446808510638
cg00490655	0.545698924731183	0.542416452442159	0.564179104477612	0.561946902654867	0.633333333333333	0.59375	0.655092592592593	0.601626016260163
cg00491210	0.669505055880788	0.453842186694172	0.429633070134696	0.497891912610195	0.537509377344336	0.560678325384208	0.777101096224117	0.435185185185185
cg00491255	0.469767441860465	0.350730688935282	0.489913544668588	0.561200923787529	0.454198473282443	0.57843137254902	0.665314401622718	0.509146341463415
cg00491963	0.554925584691708	0.7223113964687	0.798210735586481	0.630144605116796	0.634486945962356	0.711598746081505	0.725806451612903	0.356287425149701
cg00492957	0.537037037037037	0.70926517571885	0.636363636363636	0.562841530054645	0.703459637561779	0.592668024439919	0.442028985507246	0.478125
cg00494230	0.383458646616541	0.292207792207792	0.297687861271676	0.302083333333333	0.413793103448276	0.43202416918429	0.414507772020725	0.325503355704698
cg00495289	0.463803680981595	0.040282131661442	0.0111151826065714	0.0158810299720017	0.0222379659149053	0.0136563695446506	0.0267631103074141	0.462457337883959
cg00496427	0.0724119967254595	0.0663585818470648	0.0829161451814768	0.0657502708559047	0.0821626223925074	0.0687776642832823	0.067860198775752	0.495327102803738
cg00496914	0.639549436795995	0.409788166544923	0.491901108269395	0.481231231231231	0.473167539267016	0.516702203269367	0.646543330087634	0.288416075650118
cg00496961	0.463166144200627	0.357283464566929	0.481060606060606	0.389097744360902	0.377328366152209	0.376638855780691	0.338366890380313	0.657142857142857
cg00497905	0.553424657534247	0.475128644939966	0.510869565217391	0.485714285714286	0.426210153482881	0.564131668558456	0.491413474240423	0.383064516129032
cg00498820	0.0381031269413957	0.0213512119649304	0.0162369451697128	0.0175482368596141	0.0226038198703347	0.0133402505002594	0.0207648219486987	0.0227833405891743
cg00501787	0.815577962881777	0.700089325591782	0.732556545579164	0.785084291615496	0.741044124071647	0.662686913179553	0.77897951393307	0.941404358353511
cg00501869	0.614213197969543	0.695259593679458	0.612431444241316	0.497345132743363	0.569023569023569	0.757983193277311	0.53202846975089	0.488524590163934
cg00502209	0.428571428571429	0.41030534351145	0.449643947100712	0.335069444444444	0.486682808716707	0.581481481481481	0.468460111317254	0.415860735009671
cg00503302	0.619433198380567	0.455981941309255	0.433898305084746	0.270562770562771	0.582697201017812	0.578947368421053	0.374301675977654	0.494983277591973
cg00504088	0.292476754015216	0.286458333333333	0.305998481397115	0.325185185185185	0.29322853688029	0.33466773418735	0.352941176470588	0.548611111111111
cg00504690	0.293245469522241	0.40771349862259	0.19959266802444	0.339752407152682	0.463930348258706	0.348949919224556	0.346720214190094	0.13692480359147
cg00504756	0.290013679890561	0.256963788300836	0.393765381460213	0.200980392156863	0.396353814989872	0.277542372881356	0.407158836689038	0.652610441767068
cg00504919	0.714285714285714	0.683478260869565	0.575070821529745	0.673965936739659	0.63855421686747	0.619672131147541	0.505	0.663129973474801
cg00504951	0.266666666666667	0.378670788253478	0.305623471882641	0.302431610942249	0.310262529832936	0.225423728813559	0.305526590198123	0.43217665615142
cg00507259	0.185542168674699	0.238770685579196	0.309012875536481	0.296160877513711	0.378812199036918	0.339080459770115	0.256323777403035	0.51056338028169
cg00507354	0.323899371069182	0.240037950664137	0.258888888888889	0.234619395203337	0.282567049808429	0.243514644351464	0.272727272727273	0.414565826330532
cg00507679	0.932800833478034	0.935609921848454	0.948137670909948	0.942870131838157	0.943115059464107	0.919210897134805	0.956365809922295	0.925463851567498
cg00508498	0.0441001191895113	0.0573327793934358	0.0480413895048041	0.046242774566474	0.066680386910887	0.0254497586660816	0.0683075221238938	0.652985074626866
cg00508563	0.603361344537815	0.517102615694165	0.685074626865672	0.503486750348675	0.535593220338983	0.604135893648449	0.57977207977208	0.640449438202247
cg00509451	0.39622641509434	0.35126582278481	0.364179104477612	0.335526315789474	0.297376093294461	0.273885350318471	0.5	0.424083769633508
cg00510604	0.274752475247525	0.335365853658537	0.282167042889391	0.38301043219076	0.333823529411765	0.291505791505791	0.334410339256866	0.45
cg00512487	0.0249614791987673	0.0491165019466906	0.0280451492278928	0.017178331490773	0.0156893508531085	0.0139561148757664	0.0284051681625407	0.404942965779468
cg00512622	0.336141533277169	0.412621359223301	0.505102040816326	0.400330851943755	0.373251259093453	0.431208053691275	0.387755102040816	0.334038054968288
cg00512917	0.278030993618961	0.35889872173058	0.393617021276596	0.386960203217612	0.255392579810181	0.346652267818574	0.533033033033033	0.748447204968944
cg00513060	0.419847328244275	0.472375690607735	0.345394736842105	0.429305912596401	0.460069444444444	0.453846153846154	0.532438478747204	0.587662337662338
cg00513735	0.625101214574899	0.5730110775428	0.355820105820106	0.502669039145907	0.48073605520414	0.558710667689946	0.572208737864078	0.381052631578947
cg00514971	0.14616222101252	0.191050927288784	0.231127679403541	0.14176511466296	0.200606447494414	0.0706787963610917	0.160397444996451	0.360215053763441
cg00516513	0.737051792828685	0.344555656657567	0.300962745918794	0.219512195121951	0.224641529474243	0.164499349804941	0.212772890192245	0.363238512035011
cg00519002	0.520732364028002	0.459741856177013	0.529631164525487	0.433004231311707	0.521630615640599	0.430176565008026	0.684912280701754	0.769230769230769
cg00520876	0.53307266210492	0.477044025157233	0.61498127340824	0.552964824120603	0.600121976011384	0.741091069071711	0.672382851445663	0.810935441370224
cg00522581	0.435726210350584	0.529109589041096	0.518835616438356	0.523031203566122	0.48526863084922	0.4575	0.576341127922971	0.669082125603865
cg00524108	0.0729438034983253	0.130852340936375	0.1	0.0765370138017566	0.0994082840236686	0.0701654306902453	0.0795302013422819	0.390879478827362
cg00525145	0.72420506164828	0.72536496350365	0.791752577319588	0.75946173254836	0.811097256857855	0.73972602739726	0.810154525386313	0.265664160401002
cg00525277	0.735652173913043	0.638483965014577	0.647540983606557	0.631436314363144	0.601481481481482	0.507788161993769	0.485172004744958	0.508928571428571
cg00525834	0.407223796033994	0.518093049971281	0.464846416382253	0.438391699092088	0.464250734573947	0.491275899672846	0.614245014245014	0.375536480686695
cg00526336	0.768858800773694	0.691077441077441	0.79870729455217	0.686868686868687	0.583333333333333	0.54963503649635	0.606936416184971	0.703786191536748
cg00527484	0.497164461247637	0.640794223826715	0.515837104072398	0.607090103397341	0.514800514800515	0.57078313253012	0.698744769874477	0.683501683501683
cg00528638	0.76734693877551	0.627659574468085	0.698461538461538	0.523696682464455	0.80565371024735	0.655612244897959	0.822894168466523	0.439024390243902
cg00528640	0.606	0.474431818181818	0.560629921259843	0.504008016032064	0.563668224299065	0.596300326441785	0.763655462184874	0.689473684210526
cg00529027	0.407990314769976	0.719200887902331	0.688109161793372	0.720509849362688	0.599604547701434	0.656477780390313	0.691844300278035	0.842105263157895
cg00531400	0.0716222683043548	0.241425771680549	0.165098233448902	0.168351302785265	0.188823107283818	0.139500887543072	0.202964079377041	0.319105691056911
cg00531806	0.513253012048193	0.65262076053443	0.535491905354919	0.556338028169014	0.647161572052402	0.636544190665343	0.654945054945055	0.719444444444444
cg00531823	0.217801047120419	0.36896046852123	0.267558528428094	0.244047619047619	0.197424892703863	0.29226618705036	0.3359375	0.342105263157895
cg00532157	0.0746076665809107	0.0307845084409136	0.0332686443027447	0.0393530997304582	0.0358004827031376	0.0538840262582057	0.0641369047619048	0.164133738601824
cg00532449	0.0768681580199905	0.0349168427823211	0.0548349678371823	0.0310111569884916	0.0332531719048014	0.023068669527897	0.0295055095164375	0.363934426229508
cg00532901	0.688524590163934	0.402777777777778	0.624819624819625	0.556629834254144	0.627172195892575	0.586206896551724	0.624352331606218	0.438775510204082
cg00533827	0.32843137254902	0.224066390041494	0.167427701674277	0.274268104776579	0.267716535433071	0.234401349072513	0.304843304843305	0.304635761589404
cg00534253	0.278969957081545	0.339160839160839	0.475440222428174	0.415543219666931	0.267620020429009	0.272200772200772	0.410832232496697	0.554257095158598
cg00534550	0.299075025693731	0.347252747252747	0.608247422680412	0.272241992882562	0.464975845410628	0.279515640766902	0.324825986078886	0.37007874015748
cg00535420	0.358490566037736	0.2793867120954	0.319112627986348	0.28698224852071	0.325681492109039	0.329326923076923	0.478411053540587	0.550675675675676
cg00535430	0.905589123867069	0.943949711891042	0.92352016762703	0.936055883933369	0.927927927927928	0.926966292134832	0.948927477017365	0.799657534246575
cg00536289	0.395833333333333	0.460474308300395	0.493265993265993	0.253668763102725	0.308270676691729	0.328014184397163	0.423008849557522	0.388429752066116
cg00539386	0.429487179487179	0.407284768211921	0.413276231263383	0.343324250681199	0.296680497925311	0.417322834645669	0.424929178470255	0.397058823529412
cg00540819	0.732034412955466	0.866950505588079	0.798805321748575	0.607716209218022	0.68544809228039	0.591062965470548	0.852831020048469	0.732177263969171
cg00540891	0.61046511627907	0.172619047619048	0.220494053064959	0.23967684021544	0.208289794496691	0.243115656963021	0.300751879699248	0.365553602811951
cg00541156	0.0156436233611442	0.0164757571002668	0.00874250279556775	0.0129677291625421	0.0121166930748439	0.0121615201900238	0.0101164344340523	0.0267415730337079
cg00541565	0.241857241857242	0.0892857142857143	0.109311740890688	0.190306803023566	0.0829268292682927	0.174152542372881	0.233376792698827	0.461538461538462
cg00542041	0.583081570996979	0.523364485981308	0.606217616580311	0.505291005291005	0.484599589322382	0.472067039106145	0.552752293577982	0.676470588235294
cg00542775	0.486542443064182	0.420103092783505	0.481675392670157	0.399585921325052	0.417948717948718	0.46120218579235	0.459530026109661	0.67005076142132
cg00544154	0.409420289855072	0.580882352941177	0.475935828877005	0.512124151309408	0.453831041257367	0.423679060665362	0.534521158129176	0.614420062695925
cg00546005	0.393548387096774	0.377343113284434	0.548299319727891	0.429723502304147	0.312891113892365	0.452088452088452	0.643518518518518	0.713675213675214
cg00546448	0.390943396226415	0.414821124361158	0.441233140655106	0.476190476190476	0.541761752624372	0.407706945765937	0.532138442521632	0.495114006514658
cg00547445	0.238653313445557	0.15875805506737	0.269818029700899	0.120319883678662	0.173614775725594	0.209485655208064	0.235370051635112	0.336263736263736
cg00548708	0.598757763975155	0.588308457711443	0.303512259774685	0.503537735849057	0.452780229479259	0.605442176870748	0.548198636806232	0.426443202979516
cg00549541	0.179135209334248	0.405495978552279	0.415841584158416	0.301929625425653	0.347785547785548	0.417997870074547	0.307219662058372	0.63519313304721
cg00550498	0.716833890746934	0.671472708547889	0.653992395437262	0.743249877270496	0.734751203852327	0.709327548806941	0.647770700636943	0.310179640718563
cg00550905	0.789072426937738	0.728908886389201	0.701634877384196	0.745161290322581	0.837491090520314	0.768674698795181	0.847321428571429	0.555555555555556
cg00551957	0.282520325203252	0.402843601895735	0.440191387559809	0.416058394160584	0.321120689655172	0.209302325581395	0.336980306345733	0.358267716535433
cg00552697	0.485260770975057	0.568965517241379	0.309090909090909	0.468992248062016	0.508411214953271	0.536184210526316	0.452980132450331	0.342261904761905
cg00552874	0.0235169491525424	0.0231772831926324	0.0115693480332108	0.00935672514619883	0.015698407241893	0.0743206959510257	0.0150623031630837	0.46969696969697
cg00555385	0.308351177730193	0.391509433962264	0.265346534653465	0.293918918918919	0.395918367346939	0.321752265861027	0.468187274909964	0.659574468085106
cg00555828	0.404395604395604	0.540939597315436	0.461609620721554	0.351235230934479	0.485714285714286	0.387902695595003	0.525904203323558	0.617100371747212
cg00556570	0.527777777777778	0.49800796812749	0.617021276595745	0.471264367816092	0.389830508474576	0.480459770114943	0.717821782178218	0.539285714285714
cg00558315	0.655002058460272	0.404952658412236	0.504151444702757	0.531007751937985	0.569005397070162	0.637129485179407	0.577483801295896	0.326576576576577
cg00558702	0.341316139596766	0.279160940910193	0.254943091325797	0.218836082150703	0.276750064104912	0.214535868951233	0.273850736655664	0.896685320705984
cg00559120	0.232311320754717	0.320876288659794	0.412240184757506	0.36353711790393	0.35253227408143	0.24012474012474	0.330508474576271	0.526627218934911
cg00559179	0.381412391738841	0.566090799517879	0.478923766816144	0.569700460829493	0.573020664035291	0.635245901639344	0.614391865467345	0.564831261101243
cg00559635	0.533333333333333	0.708020050125313	0.707015130674003	0.686486486486486	0.589130434782609	0.64475079533404	0.610942249240122	0.618528610354223
cg00559967	0.117967332123412	0.184549356223176	0.127157129881926	0.11714576443653	0.0945548629895331	0.0843920145190563	0.120294599018003	0.20631067961165
cg00560671	0.024637393204848	0.013859359004646	0.0159945933768867	0.0252614423468695	0.0256173855778729	0.0147158551471586	0.017605160596694	0.241192411924119
cg00562731	0.155732273028496	0.196166854565953	0.110211946050096	0.103661436043747	0.227357435706299	0.149957877000842	0.184640522875817	0.198895027624309
cg00562898	0.682342502218279	0.548033526756931	0.50509461426492	0.676552881925014	0.70729319627998	0.542455381287182	0.583379196477711	0.607407407407407
cg00566164	0.885692657077971	0.514847666795218	0.818844351900052	0.437676609105181	0.443058076225045	0.44906868451688	0.420560747663551	0.276315789473684
cg00567132	0.288981288981289	0.414519906323185	0.385487528344671	0.27154046997389	0.358234295415959	0.29656862745098	0.374	0.417322834645669
cg00567703	0.464646464646465	0.394990366088632	0.68567454798331	0.474919957310566	0.615384615384615	0.65015015015015	0.472016895459345	0.728952772073922
cg00569953	0.596180081855389	0.541484716157205	0.536031589338598	0.672217353198948	0.551978537894031	0.544949026876738	0.516290726817043	0.181647940074906
cg00571090	0.38448275862069	0.260227272727273	0.470860927152318	0.33448275862069	0.441608662026295	0.35708927231808	0.487747957992999	0.688487584650113
cg00571421	0.360482654600302	0.254742547425474	0.207272727272727	0.3359375	0.481707317073171	0.451905626134301	0.377985462097612	0.575129533678757
cg00572742	0.335958005249344	0.269035532994924	0.294336810730253	0.231003039513678	0.240849194729136	0.172043010752688	0.212373037857802	0.391684901531729
cg00573298	0.0686274509803922	0.0573075854404001	0.0449587824984147	0.041624802641022	0.0391616604182664	0.0449075432932198	0.0346682832569242	0.286538461538462
cg00575153	0.318379160636758	0.231481481481481	0.303672316384181	0.335115864527629	0.369842460615154	0.312049433573635	0.272309107635695	0.446524064171123
cg00575851	0.274861878453039	0.294888597640891	0.271957671957672	0.311497326203209	0.21547619047619	0.268199233716475	0.328614762386249	0.483516483516484
cg00577182	0.469830757910228	0.237545971247075	0.404564734397092	0.305917327293318	0.296767493184474	0.286137635824827	0.414846135776368	0.709486166007905
cg00577361	0.273089700996678	0.328059071729958	0.354359925788497	0.278140606991932	0.258477769404672	0.306740027510316	0.282251082251082	0.416806722689076
cg00578442	0.297797356828194	0.562956945572705	0.412966252220249	0.445487364620939	0.400435255712731	0.350248756218905	0.399809160305344	0.471074380165289
cg00579717	0.738544474393531	0.814496314496315	0.698072805139186	0.823920265780731	0.744736842105263	0.777020447906524	0.803017602682313	0.626543209876543
cg00579921	0.413688212927757	0.397984886649874	0.565693430656934	0.449487554904832	0.36600790513834	0.344827586206897	0.42390289449113	0.344042838018742
cg00580978	0.27378640776699	0.234984193888303	0.405846947549441	0.228353140916808	0.338588588588589	0.233632862644416	0.296924708377519	0.526041666666667
cg00581731	0.229651162790698	0.190620272314675	0.185238784370478	0.236808236808237	0.244897959183673	0.144525547445255	0.238787878787879	0.335311572700297
cg00582337	0.208333333333333	0.104844540853218	0.122048819527811	0.14809736030168	0.149013157894737	0.13086876155268	0.128156803618545	0.353191489361702
cg00583296	0.320430107526882	0.233971690258118	0.366800535475234	0.347553324968632	0.491212653778559	0.285714285714286	0.411421911421911	0.605849582172702
cg00583861	0.483460559796438	0.426783479349186	0.492833517089305	0.539447731755424	0.382544861337684	0.380050505050505	0.521891418563923	0.644760213143872
cg00584000	0.108695652173913	0.182380216383308	0.249122807017544	0.249049429657795	0.181615598885794	0.138303927148549	0.268887083671812	0.233817701453104
cg00584238	0.699448529411765	0.693171996542783	0.484649122807018	0.75103734439834	0.745124716553288	0.761737911702873	0.739402362751911	0.678500986193294
cg00584549	0.26887417218543	0.307884856070088	0.228235294117647	0.236421725239617	0.287991498405951	0.263265306122449	0.245454545454545	0.380622837370242
cg00585626	0.0905550146056475	0.117066290550071	0.091304347826087	0.165206508135169	0.122501611863314	0.0772471910112359	0.0922517609634174	0.134123518402994
cg00585818	0.358288770053476	0.272189349112426	0.376878612716763	0.401941747572816	0.345851528384279	0.355371900826446	0.441834451901566	0.422982885085575
cg00586365	0.387218045112782	0.0380731282646547	0.0492676431424767	0.0401982378854626	0.0483548243663851	0.0391831525207403	0.0405803195962994	0.473958333333333
cg00586537	0.164886768158752	0.168482763015357	0.176197330541743	0.168871944382148	0.193038372824492	0.128462414098402	0.851741293532338	0.527777777777778
cg00587009	0.587537091988131	0.742599742599743	0.675039246467818	0.671232876712329	0.686246418338109	0.654631083202512	0.577481840193705	0.361111111111111
cg00588262	0.403614457831325	0.418006430868167	0.372750642673522	0.372294372294372	0.275330396475771	0.357429718875502	0.533834586466165	0.397489539748954
cg00588577	0.904672192916353	0.362096227693698	0.578157815781578	0.446551160509971	0.537307540465851	0.475812274368231	0.566690570096809	0.392712550607287
cg00588689	0.397297297297297	0.408536585365854	0.306930693069307	0.412891986062718	0.464285714285714	0.507246376811594	0.436332767402377	0.489795918367347
cg00589578	0.524330900243309	0.537938844847112	0.416565164433618	0.580611169652266	0.63782866836302	0.651965484180249	0.655367231638418	0.656115107913669
cg00589914	0.00840827666886013	0.0120109406588179	0.0118451890796225	0.0177534613666816	0.00964680255173487	0.00894939181949959	0.0125019616048543	0.687878787878788
cg00590486	0.0115937158699488	0.0148252735615955	0.019339317109281	0.0250017656614168	0.0142632660461743	0.0130982045875663	0.0200897480151881	0.309226932668329
cg00590670	0.284543325526932	0.0402458366375892	0.0630648330058939	0.0427379826296328	0.0386643233743409	0.0245269796776454	0.0383204239706482	0.48711943793911
cg00590991	0.0562975486052409	0.0197494742616805	0.0270413173200393	0.0250277674935209	0.0290462325118955	0.0245760275941362	0.022034761108283	0.378504672897196
cg00591972	0.177053824362606	0.282208588957055	0.405275779376499	0.258235919234857	0.213157894736842	0.440298507462687	0.327974276527331	0.298045602605863
cg00591980	0.293165467625899	0.0246952172553923	0.0235285854754881	0.0111455394718587	0.0123400539165433	0.0231988932638076	0.0257113472745972	0.408163265306122
cg00593699	0.184384649316277	0.151499482936918	0.171487603305785	0.177074422583405	0.161071549677857	0.157794676806084	0.195294117647059	0.165659008464329
cg00594016	0.351351351351351	0.383169934640523	0.313854853911404	0.307977736549165	0.512582781456954	0.372866127583109	0.315533980582524	0.376753507014028
cg00594290	0.0992317541613316	0.0659957875029253	0.0556885272059997	0.0666666666666667	0.0978335625859697	0.0450028126757922	0.0547967479674797	0.366315789473684
cg00594488	0.425507246376812	0.258246178600161	0.65580985915493	0.369358669833729	0.35127674258109	0.275613275613276	0.226405090137858	0.708256880733945
cg00594716	0.411650485436893	0.621559633027523	0.534031413612565	0.512269938650307	0.47244094488189	0.636363636363636	0.473684210526316	0.56786703601108
cg00594866	0.588082901554404	0.465045592705167	0.58664546899841	0.67065868263473	0.616078136739294	0.58987915407855	0.380537400145243	0.336099585062241
cg00596207	0.410752688172043	0.466666666666667	0.382857142857143	0.483704974271012	0.451380552220888	0.431137724550898	0.451851851851852	0.388286334056399
cg00596429	0.465903671912256	0.199756394640682	0.437297734627832	0.351471180975413	0.465909090909091	0.421648390519986	0.472511678045275	0.232409381663113
cg00597684	0.979668969112472	0.972677595628415	0.984020772995106	0.981061353324127	0.965053992007482	0.966673566549369	0.980053191489362	0.644880174291939
cg00597751	0.56957928802589	0.351293103448276	0.316301703163017	0.388581952117864	0.494402985074627	0.338624338624339	0.395061728395062	0.476351351351351
cg00598143	0.111388275928236	0.722640416907933	0.108661123049612	0.0851025975566362	0.103181336161188	0.162282697733685	0.0799293702177752	0.614736842105263
cg00598730	0.676712328767123	0.664658634538153	0.672654690618762	0.616228070175439	0.526595744680851	0.601980198019802	0.617216117216117	0.580327868852459
cg00598747	0.115116684082201	0.113578138343296	0.155533199195171	0.0793711656441718	0.0938900684123614	0.127997807318076	0.119222139117427	0.61101243339254
cg00598766	0.431968295904888	0.318965517241379	0.349489795918367	0.495890410958904	0.389438943894389	0.269340974212034	0.463513513513513	0.465430016863406
cg00601350	0.31547619047619	0.227598566308244	0.290076335877863	0.309664694280079	0.31074168797954	0.298561151079137	0.290265486725664	0.362007168458781
cg00601450	0.799090909090909	0.559656453110492	0.951399569363273	0.54902807775378	0.517256071580741	0.54018644494835	0.526218383713757	0.464601769911504
cg00603428	0.671201814058957	0.700284090909091	0.748370273794003	0.711827956989247	0.788201160541586	0.723214285714286	0.739380022962112	0.438356164383562
cg00603498	0.430622009569378	0.448979591836735	0.502392344497608	0.317427385892116	0.30718954248366	0.3953125	0.379968203497615	0.616949152542373
cg00604209	0.12406015037594	0.224543080939948	0.134601832276251	0.135878719820326	0.182502896871379	0.159105034182722	0.17775015537601	0.380129589632829
cg00604454	0.568542568542569	0.466019417475728	0.306970509383378	0.461117196056955	0.544075829383886	0.384615384615385	0.430117222723174	0.450793650793651
cg00605859	0.444991789819376	0.528043775649795	0.563492063492063	0.438444924406048	0.547191011235955	0.547785547785548	0.577682403433476	0.618453865336658
cg00605966	0.0619047619047619	0.075165806927045	0.0797950219619327	0.0784867306606437	0.0540393013100437	0.0506697728596389	0.0822179732313576	0.2475
cg00607412	0.764564564564565	0.708609271523179	0.650723025583982	0.708812260536398	0.627460878344271	0.639163277164439	0.59625322997416	0.63254113345521
cg00608362	0.51380042462845	0.461966604823748	0.332460732984293	0.422178988326848	0.505730659025788	0.400770712909441	0.456942003514938	0.413934426229508
cg00609645	0.163650075414781	0.262785208497246	0.187206020696143	0.181065088757396	0.284450994841562	0.185826771653543	0.289285714285714	0.595660749506903
cg00609966	0.397239263803681	0.410094637223975	0.380577427821522	0.4330900243309	0.474315068493151	0.539033457249071	0.496062992125984	0.569078947368421
cg00610508	0.758915834522111	0.677639046538025	0.684587813620072	0.816343723673126	0.797333333333333	0.762740183792815	0.767726161369193	0.619417475728155
cg00611485	0.384705882352941	0.265486725663717	0.302692664809656	0.268495428096426	0.308011049723757	0.263205013428827	0.313566936208446	0.444444444444444
cg00611901	0.315712187958884	0.38735632183908	0.54585152838428	0.311842105263158	0.303846153846154	0.363888888888889	0.368977673325499	0.604606525911708
cg00612588	0.530954115076475	0.592186429061001	0.584124245038827	0.456650246305419	0.458456347532687	0.506381039197812	0.561643835616438	0.446397188049209
cg00613914	0.374062968515742	0.471411192214112	0.450031426775613	0.369315068493151	0.501036054703688	0.564113238967527	0.59898798228969	0.731225296442688
cg00614193	0.194711538461538	0.214971209213052	0.214535290006988	0.238124614435534	0.167117726657645	0.168023686158401	0.197066326530612	0.199036918138042
cg00614832	0.0564693912158725	0.0339823436933124	0.0581978021978022	0.0898918878052468	0.0458060678167757	0.0724550382927459	0.0434718754589514	0.589641434262948
cg00615537	0.541910331384016	0.403474903474904	0.404423380726698	0.509212730318258	0.377537212449256	0.482374768089054	0.442432082794308	0.356435643564356
cg00615811	0.299835255354201	0.480225988700565	0.263427109974425	0.225042301184433	0.234930448222566	0.294550810014728	0.316229116945107	0.37012987012987
cg00615892	0.302690582959641	0.232857142857143	0.182512144344205	0.240572171651495	0.337325349301397	0.250326797385621	0.275242047026279	0.390957446808511
cg00616369	0.248730964467005	0.143897996357013	0.33271375464684	0.230769230769231	0.139281828073993	0.199101796407186	0.315202231520223	0.3046875
cg00616500	0.118651488616462	0.187206020696143	0.144369009584665	0.148764258555133	0.13808864265928	0.15086388537716	0.143562828033344	0.614084507042253
cg00618626	0.347695390781563	0.425878320479863	0.451381780962129	0.233374384236453	0.338787878787879	0.314941103533788	0.30755864465682	0.273109243697479
cg00619347	0.36982520699172	0.0204143682404552	0.0392637000759943	0.057797537619699	0.0487774759199802	0.0491951062459755	0.0686785352438848	0.416666666666667
cg00620035	0.517899761336515	0.376940133037694	0.430041152263374	0.297520661157025	0.337037037037037	0.351449275362319	0.460869565217391	0.422442244224422
cg00620733	0.31614539306847	0.326963906581741	0.367261280167891	0.298533218291631	0.253325272067715	0.2648835202761	0.27906976744186	0.570776255707763
cg00621583	0.293811074918567	0.280745967741935	0.243132670952659	0.263456090651558	0.279207232267038	0.2577224527432	0.256309834638816	0.517906336088154
cg00621925	0.439453125	0.460122699386503	0.435483870967742	0.449139280125196	0.494490358126722	0.471061093247588	0.513513513513513	0.645985401459854
cg00622389	0.632183908045977	0.0904183535762483	0.0771130625686059	0.0706974981046247	0.0670311385785595	0.0821180166030963	0.0906823445572777	0.66793893129771
cg00625331	0.4375	0.592207792207792	0.58203125	0.545636910732197	0.583987441130298	0.60528992878942	0.658476658476658	0.436450839328537
cg00625334	0.365946632782719	0.265246853823814	0.285254346426272	0.230722525804493	0.238312428734322	0.272671190623072	0.275510204081633	0.275462962962963
cg00626312	0.341038406827881	0.218150830847891	0.262068965517241	0.227480045610034	0.281014565544952	0.296123579131449	0.268662519440124	0.379576107899807
cg00626518	0.497549019607843	0.357737104825291	0.254473161033797	0.443148688046647	0.474674384949349	0.40225988700565	0.449551569506726	0.422413793103448
cg00626843	0.0489047376464595	0.0570469798657718	0.0485731633272617	0.036134163208852	0.0411023622047244	0.0365058670143416	0.0478570055737075	0.123747790218032
cg00626992	0.635869565217391	0.591016548463357	0.311411992263056	0.319123020706456	0.318032786885246	0.273991655076495	0.412979351032448	0.235807860262009
cg00630164	0.311926605504587	0.0810076114534252	0.675510204081633	0.0200547945205479	0.0250750314648078	0.0263581129378127	0.0407496561210454	0.444444444444444
cg00630583	0.151506373117034	0.143947368421053	0.104345857854233	0.105733277939344	0.0845943482224248	0.131847531764216	0.110384128324187	0.505050505050505
cg00631609	0.300826446280992	0.268415741675076	0.31271186440678	0.310894596988485	0.321083172147002	0.439120188531029	0.397492625368732	0.394160583941606
cg00631837	0.284242424242424	0.0875847832497788	0.401959005985852	0.4760057177864	0.507866582756451	0.463077603360601	0.212880443921305	0.307584269662921
cg00633736	0.064986334649256	0.0457406630297944	0.0397867104183757	0.0755827643042147	0.069672131147541	0.0700949885358664	0.0530877573131094	0.630691399662732
cg00636952	0.404021937842779	0.476117103235747	0.312903225806452	0.468789808917197	0.424427480916031	0.302357836338419	0.462715105162524	0.557432432432432
cg00637687	0.58989898989899	0.599109131403118	0.587628865979381	0.490610328638498	0.605371900826446	0.634920634920635	0.57172131147541	0.67741935483871
cg00638090	0.75743555849306	0.552319309600863	0.8139896373057	0.783425414364641	0.76243654822335	0.747513812154696	0.770022883295195	0.736434108527132
cg00639195	0.622169249106079	0.678019461934745	0.723897911832947	0.609291244788565	0.561227500737681	0.538054084192919	0.624439461883408	0.68259385665529
cg00640609	0.709917971662938	0.829776067179846	0.734424346827448	0.75482956664429	0.696736645188111	0.745845186405151	0.717045357841886	0.953470437017995
cg00641873	0.334883720930233	0.320579110651499	0.350326797385621	0.511754068716094	0.273170731707317	0.280532043530834	0.29024186822352	0.261146496815287
cg00642042	0.451181911613566	0.37546468401487	0.361721611721612	0.41899852724595	0.396472392638037	0.301918265221018	0.375412541254125	0.62012987012987
cg00642306	0.0535982008995502	0.0327739610316477	0.0273577282696525	0.0372467871923328	0.046290424857324	0.0356730547217733	0.0396164787693604	0.0318257956448911
cg00642468	0.461300309597523	0.460227272727273	0.432098765432099	0.419881305637982	0.495395948434622	0.553191489361702	0.516049382716049	0.493464052287582
cg00645753	0.539503386004515	0.522594954255614	0.520097442143727	0.617975402081362	0.545326278659612	0.557997823721436	0.657808149835485	0.3625
cg00646019	0.40893470790378	0.57741935483871	0.390123456790123	0.627009646302251	0.428571428571429	0.602605863192182	0.55	0.546325878594249
cg00646731	0.932196933625369	0.94672852343625	0.942846292604196	0.949913098435772	0.918963233903008	0.901290233074362	0.956828652102838	0.371517027863777
cg00646883	0.0184514571477841	0.0122668669420453	0.0142454861686268	0.0152310924369748	0.0173366834170854	0.017552071144395	0.0130327121073895	0.0612151667428049
cg00647646	0.473563218390805	0.732181425485961	0.563868613138686	0.831099195710456	0.653409090909091	0.540084388185654	0.69431643625192	0.473333333333333
cg00647658	0.540559440559441	0.37429264349232	0.543615676359039	0.503698224852071	0.461586901763224	0.433542498573873	0.545524100994644	0.209239130434783
cg00648582	0.420634920634921	0.441301272984441	0.400966183574879	0.365617433414044	0.430872483221477	0.352487135506003	0.331851851851852	0.484745762711864
cg00648686	0.571428571428571	0.482978723404255	0.414303329223181	0.414571575166752	0.302952503209243	0.407826086956522	0.350853242320819	0.53309481216458
cg00649199	0.287690179806362	0.332220367278798	0.299107142857143	0.155833985904464	0.183198860939725	0.227955584585238	0.224023581429624	0.347732181425486
cg00649216	0.566137566137566	0.420393559928444	0.359168241965974	0.559274755927476	0.531065088757396	0.600767754318618	0.731755424063116	0.41
cg00649377	0.828369665336199	0.893207054212933	0.805537669027688	0.841412012644889	0.701231190150479	0.748936170212766	0.877406931964057	0.769337016574586
cg00649827	0.028835690968444	0.0296738145575355	0.026611909650924	0.0245700245700246	0.0319885593858197	0.0274632802937576	0.0238559965300369	0.534682080924855
cg00650762	0.0176872407904367	0.0174870466321244	0.0258755065987738	0.0192089408888501	0.0577064145407124	0.0134884096599628	0.0171494215147288	0.579088471849866
cg00651829	0.516233766233766	0.660280970625798	0.647137150466045	0.569724770642202	0.534591194968553	0.47856315179606	0.667311411992263	0.472934472934473
cg00653565	0.230674373795761	0.235184956080663	0.241329193367246	0.266861770911318	0.275303178343583	0.232623922413793	0.273438581913862	0.672246696035242
cg00654200	0.152334152334152	0.215126050420168	0.116835326586937	0.0913461538461538	0.0798454603992273	0.0600945307224848	0.103283582089552	0.255
cg00654814	0.74736225087925	0.53085553997195	0.63649564375605	0.576888080072793	0.680668666952422	0.564395604395604	0.62026913372582	0.629820051413882
cg00655071	0.221845893310754	0.420899854862119	0.200709219858156	0.202753441802253	0.206804536357572	0.183900523560209	0.240469208211144	0.35031847133758
cg00655669	0.538720538720539	0.504878048780488	0.470446320868516	0.304964539007092	0.494817239498091	0.487593052109181	0.461928934010152	0.305276381909548
cg00656270	0.552699228791774	0.0550577367205543	0.0398737587560619	0.0285416546054536	0.0380570006785795	0.0295642636354572	0.0242001640689089	0.514150943396226
cg00657200	0.0866372980910426	0.184921763869132	0.237661351556568	0.124741200828157	0.190344827586207	0.253263707571802	0.327001356852103	0.709905660377358
cg00659991	0.559124087591241	0.405201916495551	0.226765799256506	0.229461756373938	0.2656691134952	0.229693543588218	0.212411495210329	0.417021276595745
cg00661180	0.277136258660508	0.398009950248756	0.34018691588785	0.339614740368509	0.177755205688167	0.40655105973025	0.369409660107335	0.196078431372549
cg00661222	0.460122699386503	0.405660377358491	0.426799007444169	0.357594936708861	0.31237721021611	0.427331887201735	0.285996055226824	0.514563106796116
cg00661320	0.206703910614525	0.311526479750779	0.186206896551724	0.25	0.158428390367554	0.228245363766049	0.180305131761442	0.395638629283489
cg00662684	0.0489234123739439	0.0331285065455517	0.0311102469375851	0.0254545454545455	0.0283468138181268	0.0263958556039799	0.0242644095122934	0.00956715586104403
cg00663077	0.753076292042658	0.624561403508772	0.47679892400807	0.643997224149896	0.627294117647059	0.601058201058201	0.773138482950592	0.594108019639935
cg00664920	0.166326530612245	0.253333333333333	0.247595561035758	0.288951841359773	0.280375487070492	0.278933092224231	0.361460061625978	0.453007518796992
cg00666986	0.691128148959474	0.205402254178002	0.134964775676678	0.136012551291335	0.0834916613890648	0.112813824584284	0.0989069581444948	0.297682709447415
cg00667000	0.29038854805726	0.408602150537634	0.395348837209302	0.364532019704433	0.446043165467626	0.399334442595674	0.399366085578447	0.607438016528926
cg00667789	0.857142857142857	0.821507760532151	0.759887005649718	0.776572668112798	0.792221084953941	0.700636942675159	0.764489420423183	0.642666666666667
cg00668150	0.587666263603386	0.404938271604938	0.536327608982827	0.562790697674419	0.578666666666667	0.464326160815402	0.454728370221328	0.403169014084507
cg00668227	0.0196310439412682	0.0317525099991837	0.0197140278371574	0.0343620744511613	0.0282990765564492	0.018833614755163	0.0330892511743576	0.284253578732106
cg00669212	0.336810730253353	0.312421580928482	0.189008042895442	0.266666666666667	0.287929125138427	0.34478021978022	0.354932301740812	0.310769230769231
cg00670017	0.528043775649795	0.635862068965517	0.578239608801956	0.316883116883117	0.681922196796339	0.469790382244143	0.670498084291188	0.570610687022901
cg00670539	0.622950819672131	0.482456140350877	0.578163771712159	0.432748538011696	0.518248175182482	0.563241106719368	0.590163934426229	0.646875
cg00670742	0.693007860984692	0.739694904251866	0.661035226455787	0.648959081119885	0.705913978494624	0.673326323168594	0.702402957486137	0.387464387464387
cg00670756	0.651622002820874	0.68565815324165	0.744326777609682	0.697167755991285	0.611859838274933	0.585308056872038	0.65389527458493	0.466666666666667
cg00672359	0.497361477572559	0.518344308560677	0.392405063291139	0.469503546099291	0.537387836490528	0.53528773072747	0.389749702026222	0.447619047619048
cg00673081	0.357142857142857	0.626598465473146	0.485632183908046	0.385542168674699	0.506986027944112	0.387892376681614	0.531128404669261	0.507552870090634
cg00673661	0.372196442382057	0.37786351579455	0.408574091332712	0.411892532595812	0.350924744897959	0.318967403194049	0.417810512219618	0.401875901875902
cg00674864	0.558766859344894	0.282201405152225	0.478056426332288	0.529583637691746	0.532420749279539	0.532971295577967	0.441051738761662	0.538461538461538
cg00675160	0.414233576642336	0.360323886639676	0.475621890547264	0.235559566787004	0.265865063460254	0.382165605095541	0.460144927536232	0.355595667870036
cg00675229	0.390455531453362	0.384469696969697	0.454545454545455	0.392326732673267	0.4996191926885	0.479046836483155	0.412083656080558	0.440972222222222
cg00676030	0.803628601921025	0.398632144601856	0.471241170534813	0.496520671305772	0.379713914174252	0.409202958093673	0.45146927871772	0.537804878048781
cg00677986	0.271860095389507	0.341254752851711	0.5	0.225409836065574	0.337859424920128	0.369135802469136	0.233303650934996	0.729468599033816
cg00678712	0.400311526479751	0.518811881188119	0.402439024390244	0.430167597765363	0.504866180048662	0.635064935064935	0.572727272727273	0.73972602739726
cg00679769	0.349794238683128	0.406432748538012	0.329931972789116	0.459154929577465	0.517482517482518	0.413513513513514	0.336477987421384	0.506944444444444
cg00681462	0.54916067146283	0.61283185840708	0.75089605734767	0.593434343434343	0.813258636788049	0.563869992441421	0.783710407239819	0.274549098196393
cg00681566	0.514112903225806	0.59704641350211	0.342105263157895	0.48479427549195	0.552830188679245	0.497326203208556	0.405325443786982	0.470238095238095
cg00682096	0.4251269035533	0.498938428874735	0.480961923847695	0.427995971802618	0.407228915662651	0.453012048192771	0.514159292035398	0.459340659340659
cg00682386	0.0530382859149982	0.0706850641491164	0.0846208699786071	0.072509128847157	0.0709429500443393	0.0472895040369089	0.0909623267616631	0.46140350877193
cg00682458	0.0242643262777491	0.0291909924937448	0.0414412575278146	0.0171779880658188	0.0285329271150691	0.0273571079628725	0.0580038320850026	0.661946902654867
cg00682653	0.54590570719603	0.628151260504202	0.398832684824903	0.328451882845188	0.564437194127243	0.519015659955257	0.531365313653137	0.409420289855072
cg00684757	0.349930843706777	0.450626959247649	0.471301535974131	0.590138674884438	0.415055951169888	0.547493403693931	0.338960162052667	0.423758865248227
cg00685025	0.363758389261745	0.427385892116183	0.365079365079365	0.445482866043614	0.437634408602151	0.327447833065811	0.315930388219545	0.278225806451613
cg00685291	0.294193548387097	0.355629877369008	0.470233609645818	0.296865396435157	0.334333476210887	0.235015772870662	0.404468412942989	0.442600276625173
cg00686761	0.546099290780142	0.482706766917293	0.708333333333333	0.741258741258741	0.667103538663172	0.740909090909091	0.735524256651017	0.7125
cg00687612	0.350993377483444	0.454545454545455	0.443776824034335	0.222332015810277	0.423900789177001	0.320139697322468	0.338354577056779	0.303240740740741
cg00688681	0.432721712538226	0.423157894736842	0.327150084317032	0.349056603773585	0.379652605459057	0.392248062015504	0.481426448736999	0.448275862068966
cg00688900	0.206677265500795	0.240336134453782	0.149122807017544	0.141987829614604	0.136100386100386	0.106884057971014	0.173529411764706	0.383480825958702
cg00689116	0.0821123321123321	0.0375578497686009	0.0328921504389988	0.0226719610605867	0.0186221634272922	0.0323505793277504	0.0283485045513654	0.55699481865285
cg00690148	0.347019867549669	0.331818181818182	0.16852886405959	0.175349428208386	0.667487684729064	0.283582089552239	0.479268292682927	0.639917695473251
cg00690205	0.529411764705882	0.392434988179669	0.611386138613861	0.6274217585693	0.633217993079585	0.623841059602649	0.582510578279267	0.508379888268156
cg00691125	0.324365872405842	0.27040395713108	0.313432835820896	0.422211105552776	0.270958083832335	0.39525462962963	0.294179894179894	0.232464929859719
cg00691266	0.489051094890511	0.351485148514851	0.310463121783877	0.379573170731707	0.360060514372163	0.495918367346939	0.383471074380165	0.449044585987261
cg00691480	0.449326718639263	0.318497913769124	0.264375413086583	0.395848246241947	0.272021907804655	0.30011655011655	0.196837944664032	0.365384615384615
cg00691874	0.248987854251012	0.21882951653944	0.221364221364221	0.261180679785331	0.253763440860215	0.193464052287582	0.262958280657396	0.422619047619048
cg00692559	0.0976158344579397	0.585560760540094	0.824666359871146	0.488388135203495	0.466995247315613	0.47674634055957	0.565700185070944	0.381443298969072
cg00692971	0.843822843822844	0.625212947189097	0.800448430493274	0.0985446589936269	0.120445866446486	0.113090974212034	0.120273475652295	0.762478485370052
cg00695362	0.386401326699834	0.274666666666667	0.426763110307414	0.329022988505747	0.415364583333333	0.435020519835841	0.358306188925081	0.418772563176895
cg00695560	0.168803418803419	0.301255230125523	0.184162062615101	0.184	0.128205128205128	0.223350253807107	0.280245022970904	0.351170568561873
cg00696691	0.353951890034364	0.438923395445135	0.329113924050633	0.509328358208955	0.452887537993921	0.398190045248869	0.44851904090268	0.404199475065617
cg00696803	0.0824189222140941	0.121909340659341	0.0800766283524904	0.108429779200525	0.124084213773425	0.0821596244131455	0.102166604407919	0.559726962457338
cg00696901	0.0509983160933365	0.0473478685323788	0.069154068832422	0.0346625766871166	0.0305953693495039	0.0313839347435366	0.0269230769230769	0.46551724137931
cg00697239	0.605667060212515	0.560765550239234	0.369655172413793	0.508604206500956	0.508024349750968	0.463933181473045	0.377952755905512	0.586744639376218
cg00697413	0.637002341920375	0.522184300341297	0.501587301587302	0.526027397260274	0.507042253521127	0.567357512953368	0.471590909090909	0.579470198675497
cg00700007	0.331306990881459	0.257322175732218	0.391515151515152	0.282275711159737	0.2998046875	0.265901981230448	0.262869660460022	0.306603773584906
cg00700412	0.171355498721228	0.267564966313763	0.328820116054159	0.242641780330223	0.202093764223942	0.189481268011527	0.221470836855452	0.303347280334728
cg00700436	0.35799522673031	0.432432432432432	0.333916083916084	0.371951219512195	0.274463007159905	0.230630630630631	0.352517985611511	0.608695652173913
cg00701946	0.270875763747454	0.2995670995671	0.248876909254268	0.400304414003044	0.417680454176805	0.281049935979513	0.382978723404255	0.2096
cg00702231	0.909913615795969	0.554901591486957	0.0229938271604938	0.607693103091718	0.627562604889927	0.599483118518273	0.647153568453207	0.320921985815603
cg00704626	0.418918918918919	0.257383966244726	0.287812041116006	0.332477535301669	0.313777777777778	0.303131991051454	0.379066478076379	0.422535211267606
cg00704652	0.200751879699248	0.102514506769826	0.128941441441441	0.128880526810912	0.139398998330551	0.158385093167702	0.105519480519481	0.550649350649351
cg00705668	0.284640676373884	0.35568669527897	0.328111401218451	0.306921241050119	0.281475846329403	0.243186582809224	0.318730442556996	0.392276422764228
cg00706159	0.547794117647059	0.578947368421053	0.360576923076923	0.375598086124402	0.473451327433628	0.412979351032448	0.368263473053892	0.407114624505929
cg00707739	0.376357056694813	0.496626180836707	0.421836228287841	0.37295690936107	0.493608652900688	0.449317738791423	0.392199349945829	0.547945205479452
cg00708060	0.651012145748988	0.641759776536313	0.380116959064327	0.689655172413793	0.59366391184573	0.74205105239588	0.643939393939394	0.632380952380952
cg00708258	0.699319727891156	0.526588845654994	0.670245398773006	0.568702290076336	0.636836628511967	0.518213866039953	0.596794081381011	0.320945945945946
cg00709979	0.559895833333333	0.317617866004963	0.566176470588235	0.513513513513513	0.406301824212272	0.463730569948187	0.412556053811659	0.607773851590106
cg00710249	0.53257790368272	0.602693602693603	0.553225806451613	0.59077380952381	0.549938347718866	0.605729877216917	0.56	0.602941176470588
cg00710617	0.320512820512821	0.408771929824561	0.326424870466321	0.37799043062201	0.296062992125984	0.209737827715356	0.444256756756757	0.312997347480106
cg00711496	0.936136453788179	0.965580823601721	0.962496060510558	0.969114363681469	0.958375749349621	0.948335644937587	0.966786466724501	0.575418994413408
cg00711773	0.302471557473519	0.302790014684288	0.312379730596536	0.280606995884774	0.294856601090306	0.304287305122494	0.300477393990452	0.271714922048998
cg00712390	0.508626198083067	0.681660899653979	0.470026525198939	0.51621271076524	0.5	0.485951174573929	0.583563808771237	0.748019017432647
cg00712792	0.951132498133245	0.94443447037702	0.950930360367434	0.946738654603823	0.93525815717758	0.920221351164399	0.930594690790449	0.954325157879277
cg00712898	0.493975903614458	0.0176451920025389	0.00997946808002674	0.0181326387497496	0.0187589450010223	0.0152985074626866	0.023125	0.773218142548596
cg00715772	0.521276595744681	0.53125	0.574730354391371	0.497536945812808	0.672230652503794	0.565878378378378	0.605421686746988	0.505747126436782
cg00715929	0.630872483221476	0.390946502057613	0.447368421052632	0.62992125984252	0.398803589232303	0.388167388167388	0.590969455511288	0.41156462585034
cg00716245	0.62396006655574	0.545706371191136	0.509928514694202	0.514503816793893	0.534177215189873	0.60261569416499	0.593001841620626	0.583333333333333
cg00716277	0.479661016949153	0.468817204301075	0.309368191721133	0.475524475524476	0.397863818424566	0.410740203193033	0.440428380187416	0.534375
cg00718036	0.505535055350554	0.443328550932568	0.473770491803279	0.420454545454545	0.37006237006237	0.342789598108747	0.428176795580111	0.559322033898305
cg00718470	0.312262958280657	0.250836120401338	0.358219178082192	0.358134369794559	0.349197247706422	0.395984383714445	0.40960809102402	0.480113636363636
cg00720475	0.561224489795918	0.555269922879177	0.452039691289967	0.511534603811434	0.508591065292096	0.522772277227723	0.497297297297297	0.553784860557769
cg00721170	0.10786739238001	0.0823780325246601	0.15210027100271	0.095449500554939	0.107232862903226	0.0827482447342026	0.109276278001149	0.644951140065147
cg00721207	0.443589743589744	0.449044585987261	0.449748743718593	0.463519313304721	0.43298969072165	0.399527186761229	0.546511627906977	0.492063492063492
cg00721530	0.551971326164875	0.476449275362319	0.559852670349908	0.633001422475107	0.534188034188034	0.585365853658537	0.568381430363864	0.644578313253012
cg00723891	0.15625	0.775208140610546	0.651893287435456	0.778816986855409	0.792780998690855	0.741253051261188	0.710746460746461	0.381443298969072
cg00723997	0.163187429854097	0.124477244772448	0.128775167785235	0.139524031731218	0.056777856635912	0.0785425101214575	0.120194338825518	0.434163701067616
cg00724035	0.232070910556003	0.226116838487973	0.285714285714286	0.285478547854785	0.262263234579893	0.248940036341611	0.253413435281267	0.462724935732648
cg00724384	0.289002557544757	0.271157167530225	0.351931330472103	0.346835443037975	0.247672253258845	0.258152173913043	0.369090909090909	0.466417910447761
cg00726174	0.275319567354966	0.274074074074074	0.565537555228277	0.252760736196319	0.379008746355685	0.484104046242775	0.379269729093051	0.449939686369119
cg00726834	0.348623853211009	0.405867970660147	0.194729136163982	0.253202712886209	0.225779967159278	0.402139037433155	0.262151394422311	0.265415549597855
cg00727556	0.599420289855072	0.283743475018643	0.201107797187899	0.374780470670882	0.397058823529412	0.280929975089953	0.443493921656911	0.656118143459916
cg00729056	0.299907149489322	0.245011086474501	0.31043956043956	0.323694029850746	0.260450160771704	0.359077231695085	0.430672268907563	0.350078492935636
cg00729314	0.337769683384702	0.443635418021064	0.375089392133492	0.421724878489884	0.335503851345986	0.341646530894028	0.386326954115748	0.842329545454545
cg00730653	0.70828025477707	0.698901098901099	0.656814449917898	0.734110169491525	0.640070921985816	0.700591715976331	0.638353765323993	0.806748466257669
cg00731913	0.488584474885845	0.342998585572843	0.401857585139319	0.455207166853303	0.409090909090909	0.384542884071631	0.414611447184737	0.531034482758621
cg00732810	0.649367088607595	0.250300842358604	0.489142436510858	0.470090293453725	0.392796248934356	0.436755952380952	0.296296296296296	0.374392220421394
cg00734483	0.587458745874587	0.678651685393258	0.688888888888889	0.737642585551331	0.683060109289617	0.673773987206823	0.699507389162562	0.51985559566787
cg00734512	0.225765306122449	0.363241678726483	0.238636363636364	0.196376811594203	0.192938209331652	0.143283582089552	0.192219679633867	0.382022471910112
cg00734895	0.372787610619469	0.309440559440559	0.228637413394919	0.430210325047801	0.535714285714286	0.461695607763023	0.467023172905526	0.247669773635153
cg00737556	0.143877753522524	0.433307632999229	0.23697270471464	0.173606370875995	0.239287810604578	0.204687925865358	0.380686575495395	0.684313725490196
cg00741600	0.60790273556231	0.400981423063442	0.369407754580315	0.355312606764605	0.409558655385319	0.339732888146911	0.350485436893204	0.841569767441861
cg00741836	0.180824639841033	0.152741020793951	0.138824439288476	0.13764747944226	0.185136468267017	0.144825018615041	0.20073126142596	0.447887323943662
cg00743717	0.344410876132931	0.44281045751634	0.282904689863843	0.33418043202033	0.377068557919622	0.195652173913043	0.375527426160338	0.559701492537313
cg00743962	0.509164969450102	0.496953872932985	0.565858798735511	0.519731943410276	0.466666666666667	0.56728045325779	0.53960396039604	0.786458333333333
cg00744083	0.909401709401709	0.914689970869746	0.876907073509015	0.908179848320693	0.887362065375807	0.829016913319239	0.898550724637681	0.691535150645624
cg00744307	0.784955028618152	0.648542159180457	0.771653543307087	0.636363636363636	0.646766169154229	0.686166007905138	0.656666666666667	0.558558558558559
cg00744550	0.642784032753327	0.464477611940299	0.301660516605166	0.418436043500777	0.384923817161187	0.332739156268568	0.523705324580598	0.186826347305389
cg00745399	0.573732718894009	0.577952755905512	0.640856672158155	0.59549356223176	0.628787878787879	0.598684210526316	0.600741656365884	0.463768115942029
cg00746693	0.413069544364508	0.390919811320755	0.404637955513488	0.474193548387097	0.384216376435717	0.419170787371624	0.448793809740555	0.332123411978221
cg00746783	0.58840372226199	0.566994700984103	0.749377593360996	0.528487229862475	0.554740406320542	0.482582837723025	0.55008210180624	0.327472527472527
cg00747290	0.434463794683776	0.582218725413061	0.375800256081946	0.480326651818857	0.413211524947294	0.424287856071964	0.471176018447348	0.478723404255319
cg00750428	0.0701470302480731	0.162645974185618	0.163134029315617	0.166482809339952	0.118205385515973	0.103255981291599	0.146561828482125	0.335917312661499
cg00751785	0.0147500326328156	0.0157217722725107	0.0118006621954326	0.0138622129436326	0.0123381258284899	0.0151335813324315	0.0162594631796284	0.168122270742358
cg00752778	0.408740359897172	0.392857142857143	0.586309523809524	0.382978723404255	0.435955056179775	0.428571428571429	0.445807770961145	0.370748299319728
cg00753103	0.697781885397412	0.285208148804252	0.516129032258065	0.388964577656676	0.233480176211454	0.357641582622188	0.39268680445151	0.659877800407332
cg00753692	0.695035460992908	0.582125603864734	0.666666666666667	0.745417515274949	0.679611650485437	0.635220125786163	0.640756302521008	0.642642642642643
cg00755688	0.317432273262662	0.235326385079539	0.24980361351139	0.199632859109683	0.171375464684015	0.23549934583515	0.250984251968504	0.345489443378119
cg00756058	0.408602150537634	0.738372093023256	0.693593314763231	0.617224880382775	0.675675675675676	0.709302325581395	0.573008849557522	0.614583333333333
cg00756215	0.363363363363363	0.430622009569378	0.494692144373673	0.432584269662921	0.728358208955224	0.551422319474836	0.585964912280702	0.367688022284123
cg00759295	0.283276450511945	0.692938496583144	0.726587301587302	0.854246253305907	0.786085664768507	0.748396946564886	0.756814310051107	0.701348747591522
cg00760200	0.403707518022657	0.291139240506329	0.341040462427746	0.306656101426307	0.358295674628793	0.306320907617504	0.321958456973294	0.488262910798122
cg00762326	0.358778625954198	0.296360485268631	0.372056514913658	0.423982869379015	0.34077380952381	0.265593561368209	0.32279534109817	0.461728395061728
cg00762711	0.428803905614321	0.333662388943732	0.384542884071631	0.322338830584708	0.341876971608833	0.228761271950641	0.32	0.422413793103448
cg00763096	0.465573770491803	0.480938416422287	0.461077844311377	0.490654205607477	0.462365591397849	0.478079331941545	0.395491803278689	0.551181102362205
cg00763244	0.468085106382979	0.421052631578947	0.420512820512821	0.407407407407407	0.429769392033543	0.414860681114551	0.407322654462243	0.386965376782077
cg00764369	0.459143968871595	0.406855439642325	0.612446958981612	0.58421052631579	0.346362649294245	0.469336670838548	0.627692307692308	0.383280757097792
cg00764612	0.565420560747664	0.631728045325779	0.623287671232877	0.511568123393316	0.573849878934625	0.608988764044944	0.533505154639175	0.673295454545455
cg00765254	0.266949152542373	0.226018396846255	0.223341232227488	0.303439803439803	0.253613666228647	0.335488041370394	0.272408963585434	0.256931608133087
cg00765428	0.358208955223881	0.413835701050031	0.206634416033172	0.458809380637402	0.314176245210728	0.365338164251208	0.434913017396521	0.333333333333333
cg00765765	0.871980676328502	0.315773447015834	0.328385899814471	0.324908088235294	0.350759177397655	0.314434265907403	0.396333911320287	0.338645418326693
cg00767000	0.388535031847134	0.444206008583691	0.476112026359143	0.484326018808777	0.486238532110092	0.55	0.447565543071161	0.613207547169811
cg00769775	0.246111619396157	0.425033467202142	0.228982300884956	0.417303493449782	0.379640371229698	0.389301175015461	0.46494708994709	0.613175675675676
cg00769810	0.70941438102298	0.431665807117071	0.576902607770091	0.593233371780085	0.589920232052212	0.515173674588665	0.482575024201355	0.644210526315789
cg00770998	0.206581352833638	0.293929712460064	0.255630630630631	0.231569817866435	0.225225225225225	0.296875	0.208298052497883	0.38801261829653
cg00771170	0.702062643239114	0.647154471544715	0.593198992443325	0.614255765199161	0.686726419120785	0.616262482168331	0.488636363636364	0.456140350877193
cg00772840	0.351898734177215	0.391949152542373	0.382749326145553	0.398865784499055	0.401330376940133	0.431330472103004	0.511904761904762	0.60082304526749
cg00773370	0.631079478054567	0.455006337135615	0.418657565415245	0.471021159153634	0.542596348884381	0.457407407407407	0.799554565701559	0.366876310272537
cg00774155	0.490322580645161	0.532128514056225	0.637469586374696	0.534274193548387	0.458801498127341	0.485617597292724	0.497098646034816	0.63921568627451
cg00774458	0.0724426647251547	0.666287663445139	0.0579857578840285	0.730549088086923	0.663974038708472	0.656171517698998	0.75453545904343	0.601941747572815
cg00774550	0.380448318804483	0.455882352941176	0.393338620142744	0.432111512648425	0.375701888718734	0.376315789473684	0.391957364341085	0.653979238754325
cg00774728	0.0937279774489077	0.0596446700507614	0.0684357541899441	0.0626287597857437	0.063622754491018	0.0703056768558952	0.093368700265252	0.24748490945674
cg00774769	0.531942633637549	0.119588111397145	0.1934077907927	0.145389322641908	0.142765066065098	0.126951672862454	0.138001014713343	0.262931034482759
cg00776364	0.501730103806228	0.758734344100198	0.749769159741459	0.810990338164251	0.718100890207715	0.778443113772455	0.856777493606138	0.652121212121212
cg00776558	0.240875912408759	0.24	0.250254323499491	0.178716490658002	0.258037225042301	0.203013481363997	0.271416454622561	0.378531073446328
cg00777310	0.338407494145199	0.0365875912408759	0.367268041237113	0.0175784099197666	0.0145657395211901	0.0236892527434245	0.0248614281056407	0.611650485436893
cg00777627	0.724779627815867	0.5	0.698379140239605	0.705437026841019	0.752148997134671	0.647607934655776	0.752972258916777	0.461538461538462
cg00777895	0.434426229508197	0.45074415308292	0.314912280701754	0.200644641418211	0.250770178681454	0.186248912097476	0.290575916230366	0.300925925925926
cg00778544	0.277777777777778	0.536322869955157	0.684684684684685	0.571936056838366	0.448871181938911	0.516068052930057	0.588177339901478	0.356020942408377
cg00779328	0.619866284622732	0.683989501312336	0.700298210735587	0.733997901364113	0.72972972972973	0.685185185185185	0.664374731413838	0.638121546961326
cg00781298	0.43265306122449	0.356846473029046	0.392988929889299	0.388111888111888	0.498456790123457	0.466522678185745	0.37117903930131	0.565543071161049
cg00781875	0.0238496071829405	0.0341538013399359	0.0311739745403112	0.0225017470300489	0.0287206266318538	0.0496645875014711	0.0372574596445459	0.444148936170213
cg00783730	0.554779806659506	0.48133399701344	0.474988312295465	0.414271047227926	0.43322203672788	0.555247524752475	0.516129032258065	0.705467372134039
cg00785783	0.469772051536174	0.545303408146301	0.542007001166861	0.520618556701031	0.447065940713854	0.496794871794872	0.54888178913738	0.428305400372439
cg00788067	0.507595299512754	0.473178770314808	0.529007122420405	0.551208544125913	0.542630535360212	0.516425252801312	0.459905529313698	0.539792387543253
cg00788177	0.44811320754717	0.454867256637168	0.316129032258064	0.529157667386609	0.508960573476703	0.525667351129363	0.499047619047619	0.602316602316602
cg00790928	0.721455457967378	0.777042985356637	0.673710379117464	0.693636746734092	0.695928080380751	0.711752577319588	0.789217852408308	0.461009174311927
cg00791024	0.609427609427609	0.617713004484305	0.638743455497382	0.661795407098121	0.64775846294602	0.730314960629921	0.6440489432703	0.575221238938053
cg00791190	0.365644171779141	0.475192943770673	0.416422287390029	0.205093833780161	0.315468940316687	0.453446191051995	0.494910941475827	0.763401109057301
cg00791422	0.499346405228758	0.34056399132321	0.395849346656418	0.3232	0.374529012810852	0.37972972972973	0.391782831988261	0.306629834254144
cg00792783	0.611973392461197	0.721417069243156	0.676528599605523	0.635160680529301	0.683403068340307	0.719191919191919	0.713815789473684	0.653295128939828
cg00793166	0.100952380952381	0.0587803085966201	0.120383036935705	0.0785379105952087	0.0553485896753592	0.0548965517241379	0.0747352496217852	0.16304347826087
cg00794227	0.324546952224053	0.432646592709984	0.290437890974084	0.16953316953317	0.198593073593074	0.233376792698827	0.290448343079922	0.52093023255814
cg00794400	0.409090909090909	0.548693586698337	0.442105263157895	0.529017857142857	0.333333333333333	0.340852130325815	0.590452261306533	0.552083333333333
cg00794508	0.478538036549086	0.298323036187114	0.476901208244492	0.47005444646098	0.343898573692552	0.32016632016632	0.378733572281959	0.386221294363257
cg00795341	0.872477804681195	0.544833475661827	0.5	0.380733944954128	0.545164718384697	0.41340782122905	0.329683698296837	0.285298398835517
cg00795915	0.0215935721459659	0.0195365742844162	0.014043583535109	0.0147019750243557	0.0149266461958376	0.0105199620591532	0.00815446621051645	0.424561403508772
cg00796360	0.0951038575667656	0.126564673157163	0.122772030412564	0.146498647793314	0.139092823402197	0.151004016064257	0.143477525238283	0.675471698113208
cg00796416	0.452238805970149	0.484131253362023	0.433823529411765	0.436026936026936	0.4512	0.363246335359314	0.416707139388052	0.522222222222222
cg00797821	0.0163684283534471	0.0183923705722071	0.0147345190185642	0.014889466840052	0.0180511953634388	0.0152023933085048	0.015540621624865	0.29608938547486
cg00799121	0.91088620093804	0.293982730706962	0.233534596432785	0.264596980917118	0.294412315712308	0.278002018163471	0.350613832502735	0.543010752688172
cg00800353	0.347619047619048	0.484732824427481	0.304438280166435	0.385165907612232	0.392261904761905	0.297835990888383	0.387569832402235	0.446601941747573
cg00800569	0.534127843986999	0.0769230769230769	0.0413377029643974	0.0505178451680203	0.0419181534788088	0.0441139870582379	0.0550986842105263	0.778929188255613
cg00800993	0.107549120992761	0.0724974200206398	0.122034909741907	0.0807728856509344	0.0506623449830891	0.0819941432754803	0.0684004275026719	0.482758620689655
cg00801568	0.574257425742574	0.771565495207668	0.710890386661937	0.84808362369338	0.811072492552135	0.730870712401055	0.783080260303688	0.303092783505155
cg00801636	0.428256070640177	0.367614879649891	0.497706422018349	0.428205128205128	0.435045317220544	0.395973154362416	0.488664987405542	0.40625
cg00802728	0.742016806722689	0.54809619238477	0.529644268774704	0.634071810542399	0.743972445464983	0.620893561103811	0.546813532651455	0.673234811165846
cg00803419	0.0199399071291997	0.013421550094518	0.0116169544740973	0.0151826382066625	0.0148104265402844	0.00968188105117566	0.021692934301399	0.0326848249027237
cg00804179	0.717492984097287	0.648550724637681	0.628091872791519	0.680761099365751	0.673487544483986	0.536211699164345	0.590618336886994	0.359913793103448
cg00804338	0.489707475622969	0.662162162162162	0.727398205659075	0.685821697099893	0.710571923743501	0.657524613220816	0.69488188976378	0.546318289786223
cg00804628	0.545820745216516	0.52	0.566089334548769	0.503164556962025	0.590669676448457	0.570694087403599	0.507185122569738	0.462783171521036
cg00805320	0.359420289855072	0.48578811369509	0.336515513126492	0.573705179282869	0.363425925925926	0.357142857142857	0.595800524934383	0.591695501730104
cg00805577	0.384158415841584	0.499065420560748	0.269537480063796	0.374371859296482	0.343137254901961	0.377473363774734	0.479136690647482	0.478632478632479
cg00806214	0.637554585152838	0.601398601398601	0.501449275362319	0.730337078651685	0.634883720930233	0.671532846715328	0.517899761336515	0.587548638132296
cg00806311	0.57051282051282	0.519933554817276	0.658576051779935	0.601190476190476	0.625301204819277	0.606340819022457	0.642451759364359	0.575675675675676
cg00807692	0.213793103448276	0.287332646755922	0.142857142857143	0.14418272662384	0.172523961661342	0.145794392523364	0.198830409356725	0.327014218009479
cg00807959	0.791629955947137	0.779876796714579	0.776929850308189	0.789921068609593	0.861707988980716	0.745767659077642	0.742832065535401	0.715530903328051
cg00807985	0.574351978171896	0.450626959247649	0.532123960695389	0.434443656980865	0.418335089567966	0.416053019145803	0.437371663244353	0.47196261682243
cg00808121	0.332326283987915	0.456973293768546	0.231527093596059	0.254961832061069	0.218785796105384	0.326086956521739	0.260927152317881	0.457627118644068
cg00808693	0.495433789954338	0.420749279538905	0.463476070528967	0.59079283887468	0.375231053604436	0.419953596287703	0.651452282157676	0.554858934169279
cg00809164	0.501776198934281	0.772176132737715	0.684253246753247	0.642656162070906	0.762855928601785	0.69983416252073	0.635537190082645	0.685
cg00810055	0.517647058823529	0.552278820375335	0.427884615384615	0.481994459833795	0.63049853372434	0.587209302325581	0.578947368421053	0.573529411764706
cg00811777	0.685977260422306	0.447476828012358	0.411789562645257	0.462673484295106	0.439621293319043	0.398276508055452	0.512465913517725	0.85821455363841
cg00811961	0.401678657074341	0.417467948717949	0.434633027522936	0.294908062234795	0.394444444444444	0.270939086294416	0.378326996197719	0.663194444444444
cg00812438	0.316198445905559	0.319587628865979	0.186945500633714	0.414088215931534	0.281115879828326	0.351684470008217	0.240348692403487	0.30672268907563
cg00812921	0.647058823529412	0.357843137254902	0.541411042944785	0.604767879548306	0.484688489968321	0.413474240422721	0.426065162907268	0.707838479809976
cg00813540	0.505130228887135	0.582822085889571	0.416051660516605	0.561532192339038	0.580524344569288	0.46539027982327	0.337958374628345	0.373848987108656
cg00816387	0.402439024390244	0.476614699331849	0.583783783783784	0.287280701754386	0.304172274562584	0.233885819521179	0.396253602305476	0.259493670886076
cg00817367	0.328922495274102	0.54987714987715	0.556029232643118	0.625929861849097	0.460500963391137	0.619170984455959	0.673571876961708	0.278617710583153
cg00818649	0.313413695819441	0.205185704274702	0.228714965626653	0.204151773439648	0.0163739601214842	0.136436967043097	0.253315324165029	0.299382716049383
cg00818899	0.308196721311475	0.275862068965517	0.531073446327684	0.35	0.392605633802817	0.393518518518519	0.411276948590381	0.276056338028169
cg00819114	0.567750677506775	0.13150289017341	0.128745837957825	0.0766823161189358	0.166347075743049	0.116548940464178	0.11877133105802	0.710443037974684
cg00819163	0.110975311659741	0.0578338590956887	0.074063441940577	0.0429887410440123	0.086308405361393	0.070871528252839	0.0906166219839142	0.0957066189624329
cg00821567	0.369298245614035	0.443037974683544	0.579315707620529	0.503628447024673	0.470164609053498	0.411147540983607	0.617577197149644	0.74484052532833
cg00822321	0.295081967213115	0.354477611940299	0.406937394247039	0.253131179960448	0.291688724192695	0.252946509519492	0.333574007220217	0.602540834845735
cg00822571	0.588349514563107	0.663370786516854	0.570838709677419	0.622006247830614	0.563938136552244	0.597090741168321	0.729077374238665	0.83510011778563
cg00822753	0.0145779639175258	0.0185955185955186	0.0136832502982247	0.0238823842469399	0.0127129925452609	0.0160449529483447	0.0150747635032041	0.433628318584071
cg00822989	0.699099099099099	0.707364341085271	0.700520833333333	0.603854389721627	0.852813852813853	0.788617886178862	0.838607594936709	0.635761589403974
cg00823110	0.485611510791367	0.547958214624881	0.572110792741165	0.440426793123889	0.392663860493085	0.4091888011486	0.391506689936009	0.432835820895522
cg00823783	0.472128378378378	0.5625	0.670487106017192	0.427426536064114	0.541062801932367	0.355932203389831	0.510180995475113	0.4375
cg00823843	0.450939457202505	0.490230905861456	0.430252100840336	0.319915254237288	0.43361581920904	0.506769825918762	0.371830985915493	0.40530303030303
cg00824109	0.0168858338314405	0.0283478517643585	0.0161715272099573	0.0160742169560026	0.0188050260706043	0.0252904287036085	0.0249400479616307	0.390300230946882
cg00824714	0.41025641025641	0.312056737588652	0.478260869565217	0.247368421052632	0.351585014409222	0.335260115606936	0.36	0.4
cg00826626	0.507009345794392	0.459401709401709	0.486552567237164	0.403738317757009	0.468805704099822	0.581740976645435	0.596252129471891	0.426865671641791
cg00828305	0.365470852017937	0.263456090651558	0.302267002518892	0.343675417661098	0.372943327239488	0.480984340044743	0.437367303609342	0.569811320754717
cg00828468	0.879013352359596	0.899610229109231	0.947093671183061	0.920397472592753	0.899006276150628	0.925005970862192	0.906621934659318	0.561549100968188
cg00828472	0.287170773152082	0.239462431276726	0.272122421823021	0.31170973062122	0.306883365200765	0.236526946107784	0.256627185561196	0.3904
cg00829075	0.478743068391867	0.525096525096525	0.543946932006633	0.446935724962631	0.393393393393393	0.429457364341085	0.507225433526012	0.456233421750663
cg00830087	0.360230547550432	0.3446519524618	0.285714285714286	0.479120879120879	0.5372460496614	0.502808988764045	0.538461538461538	0.532307692307692
cg00830401	0.449468085106383	0.532352941176471	0.517833553500661	0.272222222222222	0.497867803837953	0.235	0.580381471389646	0.688421052631579
cg00831710	0.850470430107527	0.813600485731633	0.852857142857143	0.827858496525584	0.843421426541631	0.831609195402299	0.810057558315662	0.831908831908832
cg00831909	0.514360313315927	0.377896613190731	0.407523510971787	0.466334164588529	0.510679611650485	0.350210970464135	0.455968688845401	0.648902821316614
cg00834400	0.292207792207792	0.570469798657718	0.513812154696133	0.440789473684211	0.518095238095238	0.48406374501992	0.452054794520548	0.292358803986711
cg00835526	0.569131832797428	0.676470588235294	0.44	0.455056179775281	0.409221902017291	0.479452054794521	0.441281138790036	0.439093484419263
cg00839675	0.633550488599348	0.631875881523272	0.589637305699482	0.556390977443609	0.57295719844358	0.62253829321663	0.627856365614799	0.555023923444976
cg00841968	0.566929133858268	0.46046511627907	0.618147448015123	0.690871369294606	0.557117750439367	0.563088512241055	0.513452914798206	0.47536231884058
cg00843623	0.527575442247659	0.515580736543909	0.534297520661157	0.477505567928731	0.545979564637939	0.501642421398405	0.524943820224719	0.568965517241379
cg00843912	0.340080971659919	0.383474576271186	0.439024390243902	0.369257950530035	0.438518518518519	0.409326424870466	0.451428571428571	0.479495268138801
cg00845806	0.597918272937548	0.38047138047138	0.401057871810828	0.371982032565974	0.382617912029677	0.514260249554367	0.343248066627008	0.390143737166324
cg00846720	0.347674418604651	0.258469259723965	0.301531213191991	0.400219298245614	0.347572815533981	0.322926829268293	0.361560418648906	0.297935103244838
cg00849183	0.608355091383812	0.561942517343905	0.451749734888653	0.539778449144008	0.592060232717317	0.469945355191257	0.525653436592449	0.437346437346437
cg00849435	0.0249376558603491	0.069474915898786	0.0535856256956591	0.0368262470706394	0.0277881526854411	0.0569327929116788	0.0547526110349193	0.377245508982036
cg00850868	0.310606060606061	0.333333333333333	0.551304347826087	0.283298097251586	0.236363636363636	0.38695652173913	0.35623869801085	0.336666666666667
cg00851770	0.484819734345351	0.323777403035413	0.317715019255456	0.426738690074274	0.409250585480094	0.357531760435572	0.284193720063864	0.381040892193309
cg00852398	0.616152450090744	0.467628533763	0.599321266968326	0.571383429185363	0.57145971873978	0.560821590002659	0.511063779434386	0.027180783817952
cg00852675	0.619501426802348	0.879195774407906	0.89226861603271	0.879650364805317	0.70393171960263	0.861757719714964	0.840150890015325	0.975477891484843
cg00853445	0.217045454545455	0.255395683453237	0.429090909090909	0.251111111111111	0.2882096069869	0.304080061585835	0.435965494359655	0.352941176470588
cg00853687	0.34593023255814	0.389408099688474	0.332432432432432	0.333333333333333	0.369747899159664	0.336116910229645	0.368188512518409	0.570909090909091
cg00853714	0.22296947749612	0.221698113207547	0.358490566037736	0.170731707317073	0.240634005763689	0.315949060036386	0.190287972896669	0.624595469255663
cg00854043	0.462576687116564	0.186576354679803	0.205242610150586	0.186630776132795	0.182755388940956	0.197034911525586	0.184740677239606	0.207301173402868
cg00854591	0.308285163776493	0.26828692779613	0.214383427789721	0.246423161083993	0.250765462339253	0.250505731625084	0.263723825693265	0.13930950938825
cg00854991	0.176895306859206	0.220244716351502	0.258741258741259	0.196615632554392	0.201068804275217	0.130091984231275	0.217162872154116	0.316326530612245
cg00855626	0.224986479177934	0.27332361516035	0.13887506222001	0.15965965965966	0.220876048462255	0.194378275369223	0.276458951533135	0.221122112211221
cg00855706	0.403560830860534	0.4225	0.31728045325779	0.415954415954416	0.283333333333333	0.319371727748691	0.465587044534413	0.592307692307692
cg00856002	0.131147540983607	0.300988319856244	0.389373513084853	0.272830402722632	0.213709677419355	0.133971291866029	0.224947807933194	0.594594594594595
cg00858417	0.0262869660460022	0.0137650908270337	0.0171451355661882	0.0178869778869779	0.0199464401145073	0.0190117647058824	0.0231696014828545	0.473856209150327
cg00860370	0.661290322580645	0.68609022556391	0.697019867549669	0.589783281733746	0.689003436426117	0.703647416413374	0.537010159651669	0.43312101910828
cg00860380	0.376880733944954	0.373986182036648	0.443889541715629	0.468188440990772	0.376956947162427	0.412086604806091	0.348848484848485	0.241415192507804
cg00861277	0.335078534031414	0.511166253101737	0.279494382022472	0.348122866894198	0.3678391959799	0.243296921549156	0.461059190031153	0.387795275590551
cg00862481	0.941833590138675	0.90078047905266	0.935410803761411	0.934354203010919	0.91871153992251	0.922852550747068	0.931110550863482	0.937917999418436
cg00864551	0.525954946131244	0.409190371991247	0.483850538315389	0.530386740331492	0.450788880540947	0.399668325041459	0.59131633356306	0.405405405405405
cg00865290	0.179444258453298	0.718531468531469	0.660471622701839	0.636035313001605	0.690320328183643	0.697442647611884	0.807315323930194	0.703703703703704
cg00865356	0.511792452830189	0.382142857142857	0.368	0.398058252427184	0.384269662921348	0.518691588785047	0.381102362204724	0.623076923076923
cg00865653	0.676344086021505	0.693922651933702	0.683957732949087	0.664719626168224	0.640483383685801	0.788844621513944	0.662203913491246	0.616438356164384
cg00867080	0.612261806130903	0.551959114139693	0.631782945736434	0.716378162450067	0.679903730445247	0.649322879543835	0.676605504587156	0.684507042253521
cg00867273	0.739445114595899	0.579468150896722	0.722577209797657	0.644907407407407	0.691333708497468	0.497038233710285	0.743022136669875	0.469578783151326
cg00868383	0.442988204456094	0.48074369189907	0.522727272727273	0.536544850498339	0.509230769230769	0.444128787878788	0.516270888302551	0.704787234042553
cg00869249	0.0593301435406699	0.298812175204157	0.436836134887078	0.452815776682175	0.469872346054633	0.485894147820005	0.475555555555556	0.448979591836735
cg00870265	0.413735343383585	0.525167785234899	0.507604562737643	0.665868263473054	0.652977412731006	0.609243697478992	0.575	0.522077922077922
cg00870753	0.659090909090909	0.730593607305936	0.541284403669725	0.708661417322835	0.663352272727273	0.635933806146572	0.642857142857143	0.521311475409836
cg00871215	0.528991262907069	0.5544161429044	0.514993481095176	0.465365585486531	0.517739816031537	0.474576271186441	0.551832873472605	0.729064039408867
cg00871381	0.800724637681159	0.630630630630631	0.688559322033898	0.790880503144654	0.813636363636364	0.817460317460317	0.833684210526316	0.369565217391304
cg00871578	0.440223463687151	0.467937608318891	0.554098360655738	0.458149779735683	0.45974025974026	0.470456245325355	0.439082278481013	0.677524429967427
cg00871698	0.492852703542573	0.537223340040241	0.719409892970784	0.606159420289855	0.673709874034945	0.658223062381853	0.701710620099786	0.737847222222222
cg00871787	0.591054313099042	0.38527397260274	0.571197411003236	0.502347417840376	0.549234135667396	0.638036809815951	0.520987654320988	0.546218487394958
cg00872651	0.0226643346450955	0.0349055894079591	0.0283089148249317	0.0422315237083776	0.0297692050395808	0.0205945945945946	0.0236212332661395	0.00882872277810477
cg00874817	0.387323943661972	0.445112781954887	0.302788844621514	0.384839650145773	0.338624338624339	0.402560455192034	0.455792682926829	0.44921875
cg00875191	0.651698330454807	0.567610903260289	0.515606936416185	0.600963192294462	0.556151325588323	0.600198085176626	0.492689410722198	0.284820031298905
cg00875200	0.0175228992433294	0.0100622167601198	0.0169452713533318	0.0175107970160974	0.0179331519084502	0.0166066805581865	0.0166293109681151	0.323033707865169
cg00875804	0.191950464396285	0.172514619883041	0.2224	0.147998654557686	0.127925617184995	0.147110953562566	0.241558441558442	0.354771784232365
cg00875960	0.542201834862385	0.38245931283906	0.507607192254495	0.246082949308756	0.436837029893925	0.413953488372093	0.580769230769231	0.239776951672862
cg00875983	0.130841121495327	0.130804953560372	0.366795366795367	0.227501142074006	0.220920138888889	0.255005889281508	0.343307086614173	0.277522935779817
cg00877691	0.513872135102533	0.187924016282225	0.212370005473454	0.203883495145631	0.275968992248062	0.244122965641953	0.205555555555556	0.395872420262664
cg00878827	0.0762250453720508	0.061631419939577	0.0426303854875283	0.0466964729259811	0.0634648370497427	0.075737560546015	0.053276505061268	0.375
cg00879163	0.752577319587629	0.378957169459963	0.338914936369725	0.33220910623946	0.341248900615655	0.370052770448549	0.536541889483066	0.254752851711027
cg00879447	0.735781990521327	0.334707903780069	0.598896044158234	0.483130904183536	0.459485686559922	0.454497632824829	0.622769230769231	0.268729641693811
cg00881440	0.418546365914787	0.36319612590799	0.549418604651163	0.599502487562189	0.583162217659138	0.294117647058824	0.501108647450111	0.402877697841727
cg00881883	0.591763652641003	0.412928759894459	0.6957928802589	0.576195773081201	0.419196865817826	0.570696721311475	0.361888111888112	0.510851419031719
cg00883150	0.296254256526674	0.283613445378151	0.357746478873239	0.348858447488584	0.367292225201072	0.265913757700205	0.414680648236416	0.400630914826498
cg00883712	0.291361639824305	0.388361045130641	0.33	0.381386861313869	0.409626719056974	0.355477855477855	0.448658649398705	0.578583765112263
cg00884093	0.68359375	0.736162361623616	0.665071770334928	0.692532942898975	0.675392670157068	0.641509433962264	0.675941080196399	0.55786350148368
cg00886432	0.559948979591837	0.472075869336143	0.463007159904535	0.539110429447853	0.356150793650794	0.44	0.361224489795918	0.592281879194631
cg00886954	0.835261453031004	0.86748844375963	0.796688741721854	0.859345500314663	0.854991139988187	0.848173860549351	0.824704813805631	0.86908077994429
cg00888336	0.405541561712846	0.416666666666667	0.337868480725624	0.231950844854071	0.308457711442786	0.398333333333333	0.276497695852535	0.412903225806452
cg00888876	0.401759530791789	0.343167701863354	0.49645390070922	0.392373923739237	0.43142144638404	0.402508551881414	0.368770764119601	0.410909090909091
cg00891891	0.485651214128035	0.541533546325879	0.601648351648352	0.522033898305085	0.507779349363508	0.44404973357016	0.587484035759898	0.452247191011236
cg00892999	0.416470588235294	0.386934673366834	0.393700787401575	0.441904761904762	0.390934844192635	0.302103250478011	0.354838709677419	0.387234042553191
cg00894222	0.403436988543372	0.306725794530673	0.565028901734104	0.442839951865223	0.405373134328358	0.522195318805488	0.404970760233918	0.277358490566038
cg00894378	0.798882681564246	0.351289398280802	0.32427366447985	0.518267223382046	0.39697950377562	0.3456	0.513788098693759	0.589251439539347
cg00895196	0.419431279620853	0.76521116678597	0.663027656477438	0.835057471264368	0.776771653543307	0.762589928057554	0.715857605177994	0.738805970149254
cg00896284	0.732465654374548	0.742813141683778	0.61523178807947	0.690069576217584	0.760617760617761	0.618082191780822	0.659485023646873	0.690875232774674
cg00897627	0.398785425101215	0.213517665130568	0.457191058625053	0.232662192393736	0.351082712105076	0.309228039041704	0.271023765996344	0.54954954954955
cg00899920	0.448979591836735	0.540939597315436	0.572481572481572	0.646284829721362	0.60774818401937	0.551918735891648	0.631868131868132	0.46027397260274
cg00900231	0.677374301675978	0.75886524822695	0.775844421699079	0.733402489626556	0.680420105026257	0.760393873085339	0.699070160608622	0.646437994722955
cg00900735	0.675877520537715	0.266384778012685	0.410351201478743	0.299565846599132	0.232432432432432	0.371843917368018	0.325663716814159	0.352380952380952
cg00903950	0.497387669801463	0.675830469644903	0.569582504970179	0.533718689788054	0.687423687423687	0.466030989272944	0.651111111111111	0.479365079365079
cg00904063	0.601671309192201	0.58458244111349	0.53922967189729	0.578220858895706	0.497948016415869	0.402852049910873	0.574500768049155	0.512893982808023
cg00905524	0.261538461538462	0.372524752475248	0.339901477832512	0.445409429280397	0.355971896955504	0.404479578392622	0.278195488721804	0.332326283987915
cg00905951	0.0205935796486978	0.0126127347935173	0.0237839386775557	0.0156423849728385	0.0221475301602545	0.0171775008420344	0.0119472841482941	0.475
cg00906130	0.562105263157895	0.552631578947368	0.634020618556701	0.555294117647059	0.484375	0.474320241691843	0.552447552447552	0.566265060240964
cg00906167	0.43756145526057	0.767396593673966	0.562471184877824	0.657570191550774	0.596630702252508	0.668926553672316	0.561758548499651	0.672839506172839
cg00908042	0.192086790044671	0.262827822120867	0.374122367101304	0.342299349240781	0.327096077725801	0.294722412611378	0.234943351222421	0.34156378600823
cg00908189	0.745131244707875	0.8350622406639	0.329562982005141	0.449234488315874	0.476216511755057	0.385840707964602	0.427767354596623	0.243103448275862
cg00910107	0.399290150842946	0.548186528497409	0.480532786885246	0.54485049833887	0.424225663716814	0.544905008635579	0.611464968152866	0.517766497461929
cg00910333	0.298387096774194	0.244546498277842	0.26375	0.378285714285714	0.223896663078579	0.467720685111989	0.376111817026684	0.730603448275862
cg00911192	0.501256281407035	0.503305785123967	0.570405727923628	0.651395848246242	0.559353635798633	0.542646071188717	0.651207115628971	0.416666666666667
cg00911794	0.0747663551401869	0.0479065624072058	0.0718443070207348	0.0668905950095969	0.0516837599935395	0.0502922051197629	0.0527668165550151	0.516320474777448
cg00912722	0.341873498799039	0.507367072389494	0.437927663734115	0.602635228848821	0.460342979635584	0.57188093730209	0.624753127057274	0.309222423146474
cg00913283	0.4177545691906	0.434595524956971	0.486945169712794	0.454920853406745	0.404452690166976	0.404046597179644	0.515978695073236	0.567073170731707
cg00913953	0.977405247813411	0.993510841015605	0.992766373411535	0.99142574968576	0.980476273857468	0.963766187688487	0.991344842184487	0.991100587851078
cg00914354	0.348500517063082	0.249709639953542	0.227454110135674	0.301923076923077	0.379935275080906	0.318518518518519	0.355555555555556	0.386111111111111
cg00914777	0.384353741496599	0.207911683532659	0.2903981264637	0.283004552352049	0.241635687732342	0.309603760913365	0.277275886031967	0.269135802469136
cg00917335	0.405128205128205	0.0338202395051981	0.0364269452256596	0.0331926863572433	0.0326724030427734	0.0267062314540059	0.0380870208307654	0.556862745098039
cg00917566	0.167472793228537	0.19933110367893	0.247083047357584	0.445035460992908	0.227177334732424	0.236441194393662	0.407629020194465	0.543543543543544
cg00918917	0.613997879109226	0.507948523845572	0.327548806941432	0.445065629557608	0.530553261767135	0.353581800580833	0.590178571428571	0.21889400921659
cg00919118	0.213350785340314	0.276674937965261	0.207259953161593	0.247706422018349	0.201498751040799	0.2998046875	0.265151515151515	0.575342465753425
cg00920098	0.404320987654321	0.476578411405295	0.47292817679558	0.383296047725578	0.381163434903047	0.385872737886748	0.538709677419355	0.356792144026187
cg00920231	0.385843164469119	0.369859232680099	0.319966814159292	0.283094098883573	0.345923261390887	0.286368843069874	0.318004138882502	0.207751937984496
cg00921266	0.583679114799447	0.759772565742715	0.437555516077456	0.741240922410498	0.586396050466264	0.478299120234604	0.297686660202244	0.731884057971015
cg00924357	0.4140625	0.580578512396694	0.402597402597403	0.431952662721893	0.509230769230769	0.47265625	0.496666666666667	0.354591836734694
cg00925096	0.311607697082557	0.214747736093144	0.494122586062133	0.421956684092606	0.434918431100312	0.54673947960167	0.474411047928513	0.306179775280899
cg00925616	0.40171858216971	0.459782608695652	0.441860465116279	0.416435826408126	0.434826883910387	0.410697230181471	0.414394765539804	0.627490039840637
cg00927228	0.0230471140118295	0.0527573163448139	0.0334257772587943	0.0318730693625386	0.0349282976004543	0.0293501048218029	0.0447914879011498	0.0682711198428291
cg00928393	0.435225618631732	0.539354838709677	0.384615384615385	0.355654761904762	0.447761194029851	0.52760736196319	0.329928498467824	0.68552036199095
cg00929336	0.519101123595506	0.496062992125984	0.43811394891945	0.560157790927022	0.575757575757576	0.527927927927928	0.557894736842105	0.559164733178654
cg00929392	0.228504122497055	0.32566765578635	0.151773686573866	0.149550706033376	0.0889494549058474	0.079014135556361	0.22737608003638	0.716945996275605
cg00931179	0.0478056426332288	0.12512067966789	0.0773802154265198	0.065381635025184	0.0610119047619048	0.0467170477966434	0.072854883353104	0.678657074340528
cg00932156	0.690647482014389	0.508600815747473	0.547631307929969	0.415887404580153	0.440181553481202	0.419202006595755	0.360318636532049	0.668759811616955
cg00932688	0.574257425742574	0.477572559366755	0.585526315789474	0.716326530612245	0.663716814159292	0.684931506849315	0.627027027027027	0.583850931677019
cg00933310	0.251537171604248	0.817750677506775	0.560950677229747	0.688194653048964	0.656223823085944	0.566328011611031	0.593302658486708	0.59526938239159
cg00934312	0.275204359673025	0.649721448467967	0.430525557955364	0.418111753371869	0.248883928571429	0.312016865776528	0.439164866810655	0.276955602536998
cg00935119	0.490338164251208	0.492718446601942	0.502092050209205	0.564516129032258	0.452685421994885	0.436746987951807	0.595432300163132	0.577689243027888
cg00935397	0.242424242424242	0.318649045521292	0.132016632016632	0.252212389380531	0.275773195876289	0.265909090909091	0.285714285714286	0.322222222222222
cg00937568	0.572469045884924	0.295243619489559	0.236196319018405	0.378601794992915	0.312727970819735	0.348672100972916	0.336121673003802	0.474870017331023
cg00938672	0.308707124010554	0.318359375	0.447867298578199	0.446850393700787	0.426356589147287	0.448936170212766	0.435606060606061	0.67906976744186
cg00939558	0.588996763754045	0.720867208672087	0.786848072562358	0.74537037037037	0.752873563218391	0.666666666666667	0.775602409638554	0.610441767068273
cg00940261	0.206741573033708	0.334164588528678	0.498550724637681	0.262458471760797	0.394366197183099	0.369767441860465	0.449248120300752	0.273333333333333
cg00940809	0.348214285714286	0.405025125628141	0.299235181644359	0.377727614747931	0.438081603435934	0.346688470973017	0.373953488372093	0.584664536741214
cg00941229	0.0213834139085162	0.0411843876177658	0.0320432792342905	0.0264647137150466	0.0221943048576214	0.0233322893830254	0.0254066615027111	0.0828173374613003
cg00941836	0.983854836405201	0.964474014561888	0.980471124620061	0.989234650967199	0.972909855207847	0.965468440418907	0.947487228228585	0.523648648648649
cg00942219	0.421768707482993	0.555299539170507	0.455337690631808	0.435051546391753	0.39375	0.404109589041096	0.527881040892193	0.402390438247012
cg00942346	0.536363636363636	0.478956228956229	0.270379338175948	0.5375	0.464401294498382	0.388500388500388	0.421303656597774	0.40282131661442
cg00942551	0.453237410071942	0.43308395677473	0.446491228070175	0.469667318982387	0.58312447786132	0.433839479392625	0.497200447928331	0.647177419354839
cg00944142	0.529350104821803	0.555061179087875	0.383442265795207	0.412004069175992	0.481067125645439	0.458797327394209	0.529990167158309	0.3328
cg00944166	0.242424242424242	0.337001375515818	0.26657824933687	0.172262773722628	0.187808896210873	0.198863636363636	0.360687022900763	0.435540069686411
cg00945209	0.525590551181102	0.426559356136821	0.631840796019901	0.481865284974093	0.450746268656716	0.437177280550775	0.525495750708215	0.521739130434783
cg00945964	0.674860335195531	0.508676789587852	0.454493087557604	0.646842427958308	0.694414019715225	0.519053876478318	0.536502546689304	0.168989547038328
cg00946032	0.790511398644485	0.46126447016919	0.913821540491506	0.901104802823385	0.907087727567313	0.946139620896902	0.881876332622601	0.579766536964981
cg00946921	0.503171247357294	0.721723518850987	0.70532319391635	0.632716049382716	0.705202312138728	0.667549668874172	0.61711079943899	0.561797752808989
cg00946979	0.475703324808184	0.552072800808898	0.447492904446547	0.524882629107981	0.510043041606887	0.671776375112714	0.49511645379414	0.606217616580311
cg00947801	0.802485952664737	0.737973760932945	0.686058811085255	0.749031007751938	0.735071366152054	0.683685680095732	0.720418624519436	0.631086142322097
cg00949554	0.264943457189015	0.279854147675479	0.166945840312674	0.20985401459854	0.20381861575179	0.168737737083061	0.26420986883198	0.368
cg00949869	0.463833634719711	0.404686510449652	0.477913783927621	0.454403335070349	0.483668903803132	0.496809032891507	0.541427826993226	0.665148063781321
cg00950706	0.375502008032129	0.343103448275862	0.634085213032581	0.445417789757412	0.362920544022906	0.297584541062802	0.393528969149737	0.382867132867133
cg00950958	0.521165475536009	0.236202365308804	0.347809076682316	0.232103524229075	0.204714640198511	0.27441562600064	0.206732295966974	0.37791932059448
cg00950971	0.961343319642426	0.966097914575666	0.940923845193508	0.924263994077786	0.914083183875651	0.921922626025791	0.920296252697665	0.96130129704444
cg00951099	0.929611650485437	0.944801512287335	0.974217311233886	0.962912087912088	0.960529666412019	0.952647657841141	0.951491569390402	0.840667678300455
cg00951422	0.392549346677787	0.534300274402195	0.489043292357028	0.403829416884247	0.460107403145378	0.381252386407026	0.441219963031423	0.110959836623553
cg00953309	0.373343151693667	0.360759493670886	0.302752293577982	0.447947214076246	0.233707865168539	0.395642201834862	0.326274509803922	0.44043321299639
cg00953355	0.389399293286219	0.413915094339623	0.41294964028777	0.51338199513382	0.404749340369393	0.445818181818182	0.493798449612403	0.219417475728155
cg00953443	0.313572542901716	0.434968017057569	0.313496280552604	0.436227224008574	0.309260832625319	0.258847320525784	0.577523413111342	0.616822429906542
cg00955290	0.0438388625592417	0.0553090801538006	0.0612870275791624	0.0473979493132134	0.0429906542056075	0.0379868877747783	0.0482909379968203	0.468634686346863
cg00955828	0.195049870705578	0.34047619047619	0.0742753623188406	0.0877879182963929	0.104661708688554	0.0654236723822207	0.0798330289590399	0.413592233009709
cg00955967	0.413861386138614	0.630067567567568	0.595827900912647	0.510817307692308	0.555917480998914	0.532293986636971	0.46875	0.451048951048951
cg00959027	0.295687885010267	0.433734939759036	0.426456388799485	0.442371581906466	0.422946859903382	0.388590432335636	0.414262256626789	0.400482509047045
cg00961177	0.402941176470588	0.494752623688156	0.536439665471924	0.469565217391304	0.446788111217641	0.460157126823794	0.410539215686274	0.57258064516129
cg00961477	0.636510500807754	0.494956772334294	0.563049853372434	0.289578361177407	0.336277173913043	0.415036045314109	0.525358851674641	0.657992565055762
cg00964321	0.0202232185443098	0.0112437185929648	0.0183395479796058	0.0145925110132159	0.0174482674176564	0.0144993498049415	0.0156973234051117	0.0603502188868043
cg00964710	0.438848920863309	0.545279383429672	0.393581081081081	0.305997552019584	0.471980074719801	0.46656050955414	0.434859154929577	0.457746478873239
cg00965168	0.769317329332333	0.175876010781671	0.167613636363636	0.623227622037017	0.569873935998276	0.627288259702221	0.559060557218513	0.260473588342441
cg00968561	0.717460317460317	0.747298420615129	0.692550505050505	0.702898550724638	0.812413154238073	0.821681068342498	0.655082536924414	0.533333333333333
cg00970396	0.554112554112554	0.333938294010889	0.513918629550321	0.593130779392338	0.584615384615385	0.58600583090379	0.530690537084399	0.623563218390805
cg00970737	0.0119347789544461	0.0102340178754179	0.0186101469610812	0.0215696814944228	0.0193350775317465	0.0197700504767246	0.0178488487824298	0.519662921348315
cg00970752	0.316433566433566	0.131715771230503	0.310473815461347	0.202620087336245	0.162740235585865	0.142295940637276	0.211041852181656	0.602564102564103
cg00971050	0.269521410579345	0.301127214170692	0.471841704718417	0.376344086021505	0.256480218281037	0.430192962542565	0.276651982378855	0.236406619385343
cg00971834	0.0585738539898132	0.0473885350318471	0.0225591048547194	0.0327482876712329	0.0423841059602649	0.0562078922040423	0.0557083906464924	0.63036303630363
cg00971933	0.698039215686274	0.61063829787234	0.704128440366973	0.530343007915567	0.632721202003339	0.692825112107623	0.707006369426752	0.665644171779141
cg00972288	0.155296727676095	0.65889983185203	0.786326530612245	0.665249734325186	0.660129574505341	0.586085879438481	0.782952548330404	0.603621730382294
cg00973426	0.495049504950495	0.567518248175182	0.467862481315396	0.570945945945946	0.516209476309227	0.586046511627907	0.389057750759878	0.711475409836066
cg00973732	0.519823788546256	0.511954992967651	0.544566544566545	0.5	0.551376146788991	0.481195756991321	0.518134715025907	0.563467492260062
cg00973938	0.547697368421053	0.553431798436142	0.796520423600605	0.551953449709061	0.542011019283747	0.564346997140133	0.483600305110603	0.426326129666012
cg00974241	0.33448275862069	0.404358353510896	0.396804260985353	0.35707019328586	0.324062877871826	0.370581527936146	0.354469854469854	0.56639566395664
cg00974835	0.833714721586575	0.906319290465632	0.186927306047648	0.199304750869061	0.205448937628513	0.237338716755903	0.265161816698395	0.326576576576577
cg00975854	0.509149623250807	0.470491803278689	0.583598219961856	0.610207100591716	0.463541666666667	0.508320726172466	0.521904761904762	0.692929292929293
cg00976080	0.46587658357172	0.331525668835864	0.412301453193647	0.306308307418925	0.245881782945736	0.227083842581276	0.273498694516971	0.465211459754434
cg00976453	0.650319829424307	0.539788536449638	0.518956179222058	0.411830357142857	0.478316736267266	0.546300832925037	0.557807461999079	0.336263736263736
cg00977526	0.288689260922826	0.242040659762179	0.367653188828679	0.300598048473403	0.244397968329848	0.336002912267929	0.256515775034294	0.372844827586207
cg00977827	0.509560229445507	0.601851851851852	0.548614883215644	0.593963553530752	0.6099116781158	0.562568008705114	0.620225927918236	0.497120921305182
cg00978875	0.294924554183813	0.348837209302326	0.437571592210767	0.231413612565445	0.257220216606498	0.315492957746479	0.35266604303087	0.403174603174603
cg00978910	0.0571672354948805	0.0505485893416928	0.0560534176770339	0.048111658456486	0.084988649262202	0.0532831844538474	0.0645727040816327	0.184795321637427
cg00979628	0.604651162790698	0.601001669449082	0.580357142857143	0.54031117397454	0.591054313099042	0.63972602739726	0.686121919584955	0.437888198757764
cg00980293	0.390784982935154	0.527950310559006	0.339892665474061	0.357142857142857	0.464878671775224	0.375586854460094	0.480234260614934	0.52887537993921
cg00981070	0.31740614334471	0.321554770318021	0.394946808510638	0.401048492791612	0.552795031055901	0.361769352290679	0.459530026109661	0.601239669421488
cg00982548	0.464944649446494	0.442857142857143	0.318611987381703	0.434540389972145	0.446280991735537	0.375314861460957	0.448548812664908	0.45364238410596
cg00983637	0.0180389552899513	0.0370228029720728	0.0144292708064932	0.022002200220022	0.0313339989248138	0.0136701068260004	0.0282485875706215	0.276995305164319
cg00985086	0.289897510980966	0.222222222222222	0.146341463414634	0.244577412116679	0.253674121405751	0.192771084337349	0.141348973607038	0.371196754563895
cg00986184	0.467079098541759	0.336096458176338	0.297104888467015	0.277642134635508	0.332109129066107	0.43046357615894	0.302702702702703	0.395136778115502
cg00986824	0.70594262295082	0.122793499579714	0.89819527996298	0.0939791915401672	0.12971152675782	0.0985660767342721	0.0817188834449589	0.177347242921013
cg00987080	0.384291725105189	0.367003367003367	0.294653014789534	0.3125	0.273648648648649	0.2515625	0.299059561128527	0.404126213592233
cg00987699	0.534861509073543	0.510025062656642	0.664383561643836	0.410557184750733	0.39239332096475	0.461363636363636	0.571428571428571	0.256594724220624
cg00989160	0.534013605442177	0.368580060422961	0.318435754189944	0.487671232876712	0.298850574712644	0.475845410628019	0.473451327433628	0.431372549019608
cg00990613	0.53515625	0.649946638207044	0.657601115760112	0.692257217847769	0.692307692307692	0.770959902794654	0.744078947368421	0.376425855513308
cg00990884	0.405579399141631	0.701360794409709	0.479314040728832	0.441249760398697	0.384813384813385	0.394755492558469	0.429224738675958	0.688144329896907
cg00991794	0.605067064083458	0.236895847515317	0.126297995653224	0.192511013215859	0.138512035010941	0.205253512522908	0.192098482679645	0.747826086956522
cg00991875	0.400244051250763	0.355378486055777	0.490319204604919	0.404773744405768	0.344932844932845	0.390188248716486	0.390258568851473	0.211886304909561
cg00992117	0.607518796992481	0.135212069456305	0.172274143302181	0.112306759624129	0.114853588226369	0.189076464746773	0.121220020855057	0.703448275862069
cg00992913	0.538306451612903	0.52	0.434650455927052	0.545768566493955	0.528169014084507	0.470670391061453	0.491743119266055	0.574545454545455
cg00993651	0.350473612990528	0.275151515151515	0.245813797722706	0.304523424878837	0.127536231884058	0.186379928315412	0.430868167202572	0.472039473684211
cg00993799	0.0578701496806178	0.0844096325306224	0.0439500813890396	0.0681375730045425	0.0467980295566502	0.0304894501106254	0.0439624853458382	0.0260294865277072
cg00993952	0.677769665997445	0.83768115942029	0.75826363998407	0.797026394921483	0.778615906444591	0.76918651478541	0.774106819709426	0.672463768115942
cg00994804	0.0267172555529207	0.0801139551948893	0.0401758331629524	0.105933533659237	0.0963850609147194	0.15574025974026	0.0560952380952381	0.690582959641256
cg00994896	0.709090909090909	0.693351424694708	0.67741935483871	0.604859335038363	0.589221556886228	0.68010752688172	0.586683417085427	0.625954198473282
cg00996262	0.0217211076106782	0.0379008746355685	0.0406175600606017	0.0240907260770366	0.0263684913217624	0.0233158905742863	0.0240092763113021	0.663529411764706
cg00997280	0.705882352941177	0.657446808510638	0.594135802469136	0.580134357005758	0.534383202099738	0.589423648247178	0.656122448979592	0.557017543859649
cg00997611	0.313609467455621	0.262732417138238	0.0963314200149738	0.242524916943522	0.263473053892216	0.22939729397294	0.155714285714286	0.411467116357504
cg00998484	0.440721649484536	0.530701754385965	0.549593495934959	0.597350993377483	0.663716814159292	0.523449319213313	0.534246575342466	0.521739130434783
cg01000469	0.319602272727273	0.573741007194245	0.419475655430712	0.390243902439024	0.356595744680851	0.408629441624365	0.48025613660619	0.519877675840979
cg01001069	0.478149100257069	0.364406779661017	0.379310344827586	0.365137614678899	0.48301329394387	0.419831223628692	0.416861826697892	0.559602649006622
cg01001924	0.344864864864865	0.333333333333333	0.41542002301496	0.201126307320998	0.316493313521545	0.259549461312439	0.326765188834154	0.304780876494024
cg01002146	0.431221020092736	0.327455919395466	0.342372881355932	0.408010012515645	0.368648648648649	0.386581469648562	0.541469194312796	0.367768595041322
cg01002634	0.562372188139059	0.830275229357798	0.446808510638298	0.702664129400571	0.804020100502513	0.850899742930591	0.821769573520051	0.59469696969697
cg01002995	0.5575	0.643518518518518	0.392909896602659	0.586206896551724	0.587114337568058	0.588805166846071	0.614425645592164	0.516539440203562
cg01003015	0.498637602179836	0.418060200668896	0.411864406779661	0.352051835853132	0.375722543352601	0.209090909090909	0.331303288672351	0.429032258064516
cg01003448	0.629842180774749	0.79870729455217	0.914047466324567	0.835748792270531	0.808115543328748	0.876124933827422	0.813767670559312	0.771949828962372
cg01006802	0.258520365752286	0.344895936570862	0.375600384245917	0.317356572258533	0.269010629599346	0.397493285586392	0.286166842661035	0.68081494057725
cg01006880	0.225102319236016	0.278899082568807	0.253814147018031	0.336499321573948	0.230344827586207	0.229787234042553	0.347025495750708	0.376044568245125
cg01007350	0.54380664652568	0.380478087649402	0.629213483146067	0.38618925831202	0.580097087378641	0.50561797752809	0.573264781491003	0.57421875
cg01007768	0.589022757697456	0.317108088761632	0.412607449856734	0.369306236860547	0.325050709939148	0.358923884514436	0.406272273699216	0.736017897091723
cg01008256	0.291825095057034	0.528571428571429	0.383352872215709	0.453825857519789	0.298484848484848	0.342492639842983	0.424186046511628	0.426229508196721
cg01009145	0.43460964694182	0.0780775716694772	0.0564157596198068	0.0693246057720916	0.0534737417943107	0.0380655648875643	0.045230631437528	0.384158415841584
cg01009358	0.233009708737864	0.193103448275862	0.196762141967621	0.131552917903066	0.242424242424242	0.224115334207077	0.271604938271605	0.364912280701754
cg01012005	0.0510934963231783	0.0144200626959248	0.0259626138360761	0.0227375056280955	0.032670686002933	0.0174330085261876	0.0196196800482946	0.114664586583463
cg01012244	0.265524625267666	0.222766217870257	0.102749638205499	0.182857142857143	0.172901921132457	0.158402203856749	0.158823529411765	0.524193548387097
cg01013447	0.56231884057971	0.414529914529915	0.333333333333333	0.335384615384615	0.424390243902439	0.320512820512821	0.329218106995885	0.325301204819277
cg01013653	0.0433983082015447	0.027123730378578	0.0215076660988075	0.0155575539568345	0.078744769874477	0.0152913499819037	0.0261868558878189	0.344978165938865
cg01014287	0.805255023183926	0.545752705805182	0.533493782591255	0.590443686006826	0.583370386838595	0.454458901935893	0.590472377902322	0.751351351351351
cg01015090	0.595890410958904	0.628951747088186	0.588065447545717	0.666666666666667	0.639525021204411	0.608365019011407	0.675213675213675	0.575117370892019
cg01015199	0.415841584158416	0.353634577603143	0.353251318101933	0.416116248348745	0.448387096774194	0.371280724450194	0.456118665018541	0.586666666666667
cg01015662	0.719211822660099	0.658333333333333	0.538238141335915	0.620608899297424	0.707786526684165	0.576964477933262	0.549313358302122	0.772893772893773
cg01017197	0.345419847328244	0.360953920776071	0.39662027833002	0.317970822281167	0.470282114489181	0.318631178707224	0.386528893991581	0.399594320486815
cg01017409	0.477250726040658	0.512641673931997	0.360149672591207	0.496887966804979	0.215074723846654	0.374562427071179	0.373037857802401	0.247422680412371
cg01017463	0.399243140964995	0.551282051282051	0.503036437246964	0.414858645627876	0.484157865480823	0.473354231974922	0.558107167710508	0.259668508287293
cg01020399	0.503856041131105	0.279778393351801	0.375	0.326839826839827	0.480662983425414	0.453367875647668	0.432835820895522	0.376947040498442
cg01021045	0.671524222134699	0.107497187276261	0.145753378942099	0.159164593229284	0.108279155399574	0.102593212237094	0.592342342342342	0.67906976744186
cg01021196	0.467174119885823	0.303285593934288	0.467754467754468	0.529166666666667	0.447333333333333	0.535183989670755	0.600641539695269	0.338345864661654
cg01021423	0.560963618485742	0.218619246861925	0.304147465437788	0.156196943972835	0.577774135387641	0.144333029474324	0.170993227990971	0.280958721704394
cg01021483	0.591034103410341	0.478187288454306	0.310291462470983	0.457159857199524	0.432861102556206	0.470437017994859	0.545519713261649	0.595600676818951
cg01021488	0.319221967963387	0.828474246841594	0.926108374384236	0.881426674255359	0.893862419332693	0.885233918128655	0.910793146087264	0.570057581573896
cg01021547	0.346441947565543	0.288056206088993	0.316622691292876	0.353344768439108	0.276102088167053	0.271739130434783	0.243373493975904	0.381147540983607
cg01021551	0.682274247491639	0.709342560553633	0.756875687568757	0.74468085106383	0.730473047304731	0.783208020050125	0.735324407826982	0.644986449864499
cg01021742	0.51864406779661	0.593023255813954	0.536626916524702	0.477575757575758	0.475765306122449	0.443575418994413	0.544186046511628	0.558052434456929
cg01022121	0.493305870236869	0.40473061760841	0.286334056399132	0.37291169451074	0.346929207688701	0.365492957746479	0.439617723718506	0.503865979381443
cg01023759	0.26890756302521	0.540263543191801	0.528704939919893	0.375743162901308	0.472544470224285	0.413122721749696	0.426519337016575	0.352445193929174
cg01024009	0.230927835051546	0.268976897689769	0.28006589785832	0.362637362637363	0.238970588235294	0.208695652173913	0.386215864759428	0.423566878980892
cg01025617	0.514204545454545	0.537467700258398	0.611374407582938	0.591478696741855	0.570731707317073	0.56712962962963	0.58766859344894	0.419871794871795
cg01025800	0.456647398843931	0.620446533490012	0.681948424068768	0.69949494949495	0.692307692307692	0.674065420560748	0.720457433290978	0.393474088291747
cg01025955	0.384758364312268	0.452873563218391	0.419831223628692	0.415775401069519	0.399755501222494	0.316455696202532	0.480055020632737	0.619047619047619
cg01026192	0.660245183887916	0.292237442922374	0.270945945945946	0.198757763975155	0.175173282923756	0.219086021505376	0.354455445544554	0.318930041152263
cg01027498	0.80902004454343	0.746627779803135	0.83860502838605	0.880105401844532	0.860735910572892	0.819613457408733	0.814713896457766	0.61839530332681
cg01029676	0.673716012084592	0.439855072463768	0.53938185443669	0.466139396935245	0.541255605381166	0.550081433224756	0.617226728466589	0.381201044386423
cg01029840	0.184336707511987	0.361490683229814	0.2430426716141	0.32258064516129	0.357638888888889	0.28436018957346	0.352626892252894	0.220647773279352
cg01030173	0.0396435156730178	0.0522003034901366	0.036336109008327	0.0254056362083689	0.0464866797782943	0.0318041634541249	0.0425490196078431	0.119727891156463
cg01030534	0.457243816254417	0.546894031668697	0.331527627302275	0.390642002176279	0.612217795484728	0.582774049217002	0.445195195195195	0.692307692307692
cg01032200	0.583333333333333	0.383838383838384	0.594444444444444	0.258522727272727	0.459134615384615	0.381538461538462	0.442896935933148	0.342342342342342
cg01035068	0.248314606741573	0.160067873303167	0.0615128844555278	0.129903774981495	0.0818804483188045	0.110154125113327	0.189075630252101	0.806045340050378
cg01035107	0.494845360824742	0.450738916256158	0.368320610687023	0.566666666666667	0.362244897959184	0.338317757009346	0.356363636363636	0.348837209302326
cg01035261	0.771211022480058	0.6900878293601	0.865120468362981	0.901618215666619	0.858153477218225	0.889147286821705	0.850361197110423	0.686804451510334
cg01035472	0.339667458432304	0.426	0.372262773722628	0.379248658318426	0.26441351888668	0.449248120300752	0.37017310252996	0.380622837370242
cg01035812	0.658212560386473	0.382244143033292	0.422352941176471	0.318864774624374	0.265640038498556	0.207134637514384	0.451807228915663	0.422562141491396
cg01036509	0.798855273916598	0.619751166407465	0.530521091811414	0.444489795918367	0.449352627570449	0.518561938257132	0.400192864030858	0.422779922779923
cg01036732	0.505323505323505	0.428417653390743	0.643286573146293	0.458503401360544	0.578655578655579	0.411515151515152	0.428472222222222	0.254374158815612
cg01037890	0.711733174508636	0.479910714285714	0.410469464063149	0.60036496350365	0.665553435114504	0.401129943502825	0.412673056443024	0.378980891719745
cg01038738	0.392771084337349	0.431239388794567	0.327838827838828	0.403571428571429	0.5072	0.380882352941176	0.407738095238095	0.522012578616352
cg01039695	0.250783699059561	0.527093596059113	0.362105263157895	0.354066985645933	0.309810671256454	0.320582877959927	0.329523809523809	0.476470588235294
cg01040103	0.75934803451582	0.732476635514019	0.718112244897959	0.537621359223301	0.635350318471338	0.630379746835443	0.716248989490703	0.664819944598338
cg01041620	0.455188679245283	0.44047619047619	0.492783505154639	0.50381679389313	0.444664031620553	0.4	0.501582278481013	0.429799426934097
cg01042246	0.348659003831418	0.196782841823056	0.244897959183673	0.258913412563667	0.253055681303757	0.25904317386231	0.174071376547706	0.423766816143498
cg01043502	0.0191066016602978	0.0461561404816941	0.0708951696757728	0.0229456312874421	0.0188864741798613	0.0224775983394927	0.0243619489559165	0.556338028169014
cg01044261	0.587535875358754	0.391871737509321	0.51279000594884	0.46669955599408	0.480212081045257	0.404440154440154	0.561570827489481	0.648870636550308
cg01044394	0.745327102803738	0.0855839416058394	0.0806314396445789	0.12689696485623	0.116806263656227	0.117937971500419	0.141816682698914	0.580223880597015
cg01044695	0.403061224489796	0.389795918367347	0.404255319148936	0.481072555205047	0.46800731261426	0.424679487179487	0.453703703703704	0.439862542955326
cg01045612	0.518918918918919	0.52753108348135	0.520100502512563	0.572934973637961	0.563165905631659	0.511754068716094	0.524064171122995	0.35472972972973
cg01046593	0.0331617201695942	0.0133255600899475	0.0267867320186937	0.0261158594491928	0.0218639402280771	0.0141465480728505	0.0219881280829362	0.403846153846154
cg01047555	0.455152765497593	0.224495325836608	0.200174825174825	0.244201241424371	0.432972522897585	0.286388798436991	0.137390502535731	0.418786692759295
cg01047631	0.273015873015873	0.313659359190556	0.200929152148664	0.186907020872865	0.207751937984496	0.158196721311475	0.193411264612115	0.533783783783784
cg01048972	0.189433962264151	0.203846153846154	0.288359788359788	0.386913229018492	0.256816182937555	0.242703533026114	0.455519828510182	0.655332302936631
cg01049316	0.779354838709677	0.821656050955414	0.762995594713656	0.721293199554069	0.805168986083499	0.818181818181818	0.791736930860034	0.561827956989247
cg01050423	0.403614457831325	0.230496453900709	0.121359223300971	0.1875	0.183600713012478	0.215023474178404	0.173493975903614	0.332247557003257
cg01051546	0.522546419098143	0.543835616438356	0.5	0.238979118329466	0.328538985616957	0.428062678062678	0.356112852664577	0.25
cg01052065	0.459961563100577	0.0879712746858169	0.0886283704572099	0.0660895621774596	0.0468826306364968	0.0761710794297352	0.110495846967027	0.305882352941176
cg01052087	0.905927455028015	0.547880690737834	0.852172203656379	0.674835488994781	0.630523774535531	0.578578173479023	0.661713399664039	0.674509803921569
cg01052103	0.219791148682248	0.748006379585327	0.223755544603253	0.215384615384615	0.222024233784747	0.135845314823996	0.494938132733408	0.6
cg01054478	0.46852886405959	0.454979536152797	0.398319327731092	0.471347678369196	0.488003838771593	0.463694852941176	0.462133645955451	0.631578947368421
cg01054502	0.333333333333333	0.391696750902527	0.333819241982507	0.456221198156682	0.369736842105263	0.457100591715976	0.465846994535519	0.722826086956522
cg01055191	0.450292397660819	0.460055096418733	0.617845117845118	0.361031518624642	0.471052631578947	0.490230905861456	0.427622841965471	0.570342205323194
cg01056350	0.453689167974882	0.543624161073825	0.461741424802111	0.460055096418733	0.523006134969325	0.601842374616172	0.437086092715232	0.280898876404494
cg01056889	0.382892057026477	0.192502532928065	0.12707182320442	0.185747663551402	0.174974567650051	0.138211382113821	0.20679012345679	0.41
cg01056945	0.282871972318339	0.400783289817232	0.258094357076781	0.360960495739737	0.277142857142857	0.44672454617206	0.46031746031746	0.609856262833676
cg01057920	0.0217546872763704	0.0280283892698184	0.112758404677386	0.034739257735222	0.0222222222222222	0.0506970849176172	0.0244929200153081	0.0409171773077683
cg01058711	0.178177909164203	0.302816901408451	0.366277010272759	0.317671809256662	0.237772057102738	0.327688226892471	0.218785151856018	0.390243902439024
cg01060059	0.445414847161572	0.638568129330254	0.674872665534805	0.515953307392996	0.532618409294012	0.475040257648953	0.557847533632287	0.441527446300716
cg01061626	0.739693757361602	0.71358629130967	0.731501057082452	0.72390243902439	0.730639730639731	0.725975261655566	0.733399405351833	0.694174757281553
cg01061890	0.632978723404255	0.530120481927711	0.716738197424893	0.823717948717949	0.631178707224335	0.803347280334728	0.77639751552795	0.615615615615616
cg01062930	0.465034965034965	0.441011235955056	0.444444444444444	0.598187311178248	0.581907090464548	0.643724696356275	0.471655328798186	0.615646258503401
cg01063243	0.773400673400673	0.584178498985801	0.797388059701493	0.690548780487805	0.886075949367089	0.697759487882945	0.718067978533095	0.231517509727626
cg01063579	0.241279069767442	0.339936102236422	0.259806183664052	0.305024455313473	0.273943054357205	0.262021589793916	0.279290964115867	0.721590909090909
cg01064265	0.360335195530726	0.638246041412911	0.288583509513742	0.501046025104602	0.487001733102253	0.372177055103884	0.583577712609971	0.265873015873016
cg01064573	0.5	0.397629310344828	0.280260707635009	0.304380664652568	0.314419225634179	0.319118692253021	0.322373696872494	0.332622601279318
cg01064917	0.641644908616188	0.598298676748582	0.702983573583641	0.674083769633508	0.665496329396744	0.678736964078795	0.676434299814929	0.420664206642066
cg01065413	0.401595744680851	0.223892405063291	0.238645747316268	0.256410256410256	0.226070528967254	0.182467532467532	0.263345195729537	0.572222222222222
cg01066212	0.0347478474784748	0.0344701805580886	0.0194860208980514	0.0214166201896263	0.0354601374984923	0.0249037227214377	0.0256378189094547	0.344709897610922
cg01066274	0.403508771929825	0.567264573991031	0.612040133779264	0.406169665809769	0.592274678111588	0.62877030162413	0.437357630979499	0.517241379310345
cg01066472	0.476890756302521	0.541838134430727	0.50414364640884	0.54207263064659	0.586647727272727	0.610068259385666	0.583266932270916	0.331882480957563
cg01067444	0.20253164556962	0.275106512477176	0.214099216710183	0.365055387713998	0.308624708624709	0.309961315280464	0.363684771033014	0.626
cg01067626	0.406113537117904	0.450151057401813	0.315914489311164	0.586206896551724	0.488172043010753	0.431192660550459	0.388257575757576	0.41025641025641
cg01068906	0.411134903640257	0.454751131221719	0.374501992031873	0.463687150837989	0.519056261343013	0.563758389261745	0.511406844106464	0.592485549132948
cg01069170	0.216783216783217	0.356100795755968	0.246135552913199	0.268107476635514	0.24696802646086	0.25	0.320816864295125	0.238831615120275
cg01069791	0.719324577861163	0.141793907772577	0.0764805121771856	0.100119347566636	0.102211621856028	0.0877161544664457	0.0910452872185601	0.619047619047619
cg01070078	0.0213509316770186	0.0260633484162896	0.0388457269700333	0.0237812128418549	0.0177304964539007	0.0231581473482121	0.0331296673455533	0.409240924092409
cg01071159	0.463414634146341	0.407692307692308	0.285347043701799	0.393805309734513	0.505543237250554	0.426934097421203	0.535532994923858	0.316923076923077
cg01073369	0.220575414123801	0.19479653102068	0.159090909090909	0.232679738562092	0.223841059602649	0.156626506024096	0.280797101449275	0.440414507772021
cg01077085	0.592	0.634751773049645	0.557422969187675	0.608562691131499	0.429906542056075	0.56989247311828	0.728421052631579	0.472972972972973
cg01077102	0.568862275449102	0.480295566502463	0.552311435523114	0.594202898550725	0.512163892445583	0.492673992673993	0.460606060606061	0.467353951890034
cg01077350	0.405727923627685	0.366568914956012	0.492647058823529	0.368237347294939	0.431547619047619	0.384758364312268	0.446985446985447	0.759162303664921
cg01077846	0.433380084151473	0.348167539267016	0.443237907206318	0.461157024793388	0.33455114822547	0.464485981308411	0.384053156146179	0.481967213114754
cg01078565	0.513513513513513	0.551824817518248	0.640845070422535	0.396825396825397	0.362530413625304	0.526315789473684	0.57258064516129	0.440298507462687
cg01078627	0.015778623533143	0.0129331683168317	0.0177777777777778	0.0184890022314313	0.0178382197103497	0.0140658369541203	0.0135520189033289	0.565597667638484
cg01080375	0.0174495753715499	0.019386306106069	0.0224944768025708	0.0240234843038581	0.0232276657060519	0.0195650819365693	0.020456333595594	0.57
cg01081586	0.330721003134796	0.394759825327511	0.493568043331077	0.349815498154982	0.45705361790734	0.515879163439194	0.443387250237869	0.436046511627907
cg01082242	0.47071129707113	0.419023136246787	0.412667946257198	0.39349593495935	0.331269349845201	0.373848987108656	0.389423076923077	0.519031141868512
cg01082422	0.806993006993007	0.777493606138107	0.730870712401055	0.701912260967379	0.598280098280098	0.61849710982659	0.720372836218375	0.687192118226601
cg01082862	0.342812006319115	0.400625978090767	0.378481012658228	0.385919165580183	0.44258872651357	0.321776814734561	0.356398104265403	0.52
cg01083397	0.235519964896885	0.303035118385508	0.429116338207247	0.346594806467418	0.0435399905347847	0.144476484040966	0.320798087532181	0.369973190348525
cg01083584	0.264544456641054	0.707522404272653	0.682775847089487	0.725270031122231	0.707630604689428	0.775078899909829	0.688417492890631	0.689655172413793
cg01085165	0.397565922920892	0.63963963963964	0.561032863849765	0.679245283018868	0.581709145427286	0.492341356673961	0.546603475513428	0.489736070381232
cg01085347	0.312116564417178	0.290229885057471	0.114181818181818	0.17452278924815	0.155832037325039	0.187429854096521	0.194312796208531	0.675105485232067
cg01085853	0.561797752808989	0.512380952380952	0.399168399168399	0.640740740740741	0.548449612403101	0.519198664440735	0.476833976833977	0.545787545787546
cg01086039	0.477386934673367	0.589838909541512	0.692817679558011	0.438508064516129	0.487899322362052	0.526061776061776	0.488557213930348	0.501070663811563
cg01087392	0.471428571428571	0.328113348247576	0.533834586466165	0.231620553359684	0.379585326953748	0.453703703703704	0.443027210884354	0.376543209876543
cg01088410	0.700089525514772	0.135026737967914	0.0250547917911935	0.0817208814270724	0.102320766111638	0.0694091685056418	0.041868605277329	0.622129436325679
cg01089060	0.0564641744548287	0.202446356380222	0.246197906379617	0.223576527947066	0.261721979449628	0.202347387056586	0.338749628455365	0.638109305760709
cg01091261	0.172853828306265	0.234678624813154	0.253246753246753	0.208512673362028	0.182761732851986	0.163588390501319	0.22861216730038	0.233473980309423
cg01091675	0.415204678362573	0.494475138121547	0.487964989059081	0.451310861423221	0.646953405017921	0.525735294117647	0.524390243902439	0.560606060606061
cg01093319	0.444096950742768	0.521501706484642	0.527185134205093	0.51314673452078	0.551054384017758	0.573662551440329	0.574002574002574	0.329073482428115
cg01093946	0.26140350877193	0.668299853013229	0.690927835051546	0.650928792569659	0.702961275626424	0.773977433004231	0.720974225585245	0.461538461538462
cg01094544	0.800212634003721	0.960678060302904	0.668705270006506	0.828479350680353	0.739359813321159	0.795640686922061	0.86277894217729	0.575959933222037
cg01095406	0.355223880597015	0.373737373737374	0.464285714285714	0.36	0.267515923566879	0.313888888888889	0.347517730496454	0.442687747035573
cg01096546	0.073463687150838	0.0988505747126437	0.0671595810227973	0.0614109647258819	0.0613518815766007	0.0736579275905119	0.0723660872649876	0.469314079422383
cg01097031	0.628571428571429	0.623836126629423	0.611183355006502	0.668693009118541	0.734241908006814	0.663646659116648	0.665625	0.464673913043478
cg01097180	0.37072808320951	0.331670822942643	0.567307692307692	0.367825383993533	0.423384943940203	0.4629021667761	0.507462686567164	0.27348643006263
cg01097725	0.903536977491961	0.921293937850229	0.8775	0.899623588456713	0.891914654688377	0.856020522687189	0.882342470630118	0.382211538461538
cg01097881	0.864312267657993	0.309320587231137	0.418230989500477	0.331714686522068	0.329354421565702	0.37572517347287	0.538567020911896	0.486416558861578
cg01098142	0.471882640586797	0.509756097560976	0.704626334519573	0.524064171122995	0.536321483771252	0.408088235294118	0.51867816091954	0.591439688715953
cg01098771	0.272921108742004	0.323319027181688	0.358187134502924	0.183941605839416	0.259012016021362	0.253382533825338	0.225157232704403	0.569620253164557
cg01099526	0.806171648987464	0.319157553665452	0.286178861788618	0.277175812652919	0.363910909777274	0.288648244958925	0.296210363495746	0.663615560640732
cg01100690	0.57957957957958	0.624183006535948	0.51288056206089	0.526315789473684	0.588075880758808	0.679300291545189	0.545787545787546	0.62111801242236
cg01101109	0.522033898305085	0.63265306122449	0.496732026143791	0.712406015037594	0.598499061913696	0.695825049701789	0.57097288676236	0.61624649859944
cg01101510	0.0277846688166708	0.0337976707010733	0.038207869001592	0.0262585456805469	0.0302665261255835	0.0252850043846828	0.013554457024398	0.361216730038023
cg01101527	0.498480243161094	0.504694835680751	0.597964376590331	0.644341801385681	0.652631578947368	0.634502923976608	0.668188736681887	0.643835616438356
cg01101773	0.447293447293447	0.46985446985447	0.461811722912966	0.396396396396396	0.429787234042553	0.511326860841424	0.378048780487805	0.424603174603175
cg01101903	0.280701754385965	0.563734290843806	0.512893982808023	0.5444366689993	0.587252475247525	0.555475504322767	0.547241597970831	0.595061728395062
cg01102007	0.804180418041804	0.662606577344702	0.784057255676209	0.607813511763436	0.572623574144487	0.59414466130884	0.508246936852026	0.388059701492537
cg01102073	0.101947656725502	0.073877353935297	0.091982091982092	0.100293064148486	0.0748789108522058	0.0358051617593602	0.154443485763589	0.272946859903382
cg01102358	0.415894039735099	0.454117647058824	0.294182217343578	0.305949008498584	0.499476439790576	0.175582990397805	0.303970223325062	0.428571428571429
cg01106248	0.287247474747475	0.420215053763441	0.413079932923421	0.493709327548807	0.393383674937073	0.347805568664464	0.362616822429907	0.5
cg01106354	0.56891495601173	0.331991951710262	0.564609053497942	0.348283111422565	0.227966101694915	0.344521224086871	0.537678207739308	0.322381930184805
cg01106572	0.216189536031589	0.348426707597851	0.714839961202716	0.555495978552279	0.751188589540412	0.502265005662514	0.62258064516129	0.3470715835141
cg01107006	0.0912533131389625	0.0360884749708964	0.0867362146050671	0.0387966082007202	0.0324318258332398	0.0188863562357538	0.0475480450629556	0.521201413427562
cg01108316	0.178041543026706	0.245363766048502	0.237956204379562	0.217036172695449	0.304437564499484	0.218379446640316	0.279775280898876	0.550295857988166
cg01108400	0.993913617364523	0.994261830546897	0.995117730671776	0.993162605668822	0.994701750208358	0.993535760882458	0.995242343146001	0.696165191740413
cg01108697	0.408977556109726	0.333333333333333	0.355795148247978	0.464646464646465	0.418604651162791	0.421911421911422	0.360613810741688	0.595541401273885
cg01109432	0.790979097909791	0.829578844270323	0.870140612076096	0.835978835978836	0.867937853107345	0.827225130890052	0.850501367365542	0.769436997319035
cg01109508	0.333333333333333	0.334181509754029	0.408450704225352	0.307481751824818	0.489108910891089	0.313821138211382	0.389815627743635	0.439353099730458
cg01112072	0.116531165311653	0.0751697381183317	0.0687789799072643	0.0484888741281966	0.0553817271589487	0.0493568650912354	0.0778674149421256	0.234991423670669
cg01112990	0.367688022284123	0.303571428571429	0.286764705882353	0.291079812206573	0.310869565217391	0.186274509803922	0.332541567695962	0.354014598540146
cg01113040	0.0368433852140078	0.0362785254534816	0.0318349675283331	0.0370719870585063	0.0770546115207866	0.0323851203501094	0.0497835497835498	0.577039274924471
cg01114405	0.585412667946257	0.493041749502982	0.614695340501792	0.577825159914712	0.747826086956522	0.650819672131148	0.688549618320611	0.569078947368421
cg01116059	0.579365079365079	0.583950617283951	0.633373934226553	0.719166666666667	0.568881685575365	0.411806043569923	0.557165861513688	0.620185922974768
cg01116220	0.0239474700656624	0.035371976266545	0.0253305325590016	0.0191664522768202	0.0167275297443751	0.0182491767288694	0.0186954148471616	0.0157205240174672
cg01118451	0.472127417519909	0.568229166666667	0.617092119866815	0.463429256594724	0.497863856451153	0.430145751866335	0.382079851439183	0.488636363636364
cg01119169	0.651234567901235	0.70125786163522	0.686363636363636	0.794117647058823	0.738333333333333	0.700917431192661	0.771621621621622	0.633846153846154
cg01119680	0.348739495798319	0.2421875	0.311074918566775	0.308851224105461	0.174576271186441	0.243197278911565	0.308259587020649	0.414239482200647
cg01120509	0.5	0.481884057971014	0.464454976303318	0.439516129032258	0.537406483790524	0.435452793834297	0.482982171799028	0.520833333333333
cg01120902	0.345588235294118	0.570637119113573	0.270731707317073	0.382716049382716	0.470833333333333	0.543524416135881	0.447227191413238	0.553191489361702
cg01121127	0.765580736543909	0.645061728395062	0.641154328732748	0.582938388625592	0.766323024054983	0.692224622030238	0.63816604708798	0.634551495016611
cg01121464	0.485895221646517	0.338475499092559	0.46588785046729	0.388032638259293	0.377408386853041	0.451597520267048	0.45	0.4128
cg01122187	0.653361344537815	0.668141592920354	0.621268656716418	0.75	0.65625	0.64410480349345	0.716190476190476	0.562289562289562
cg01122304	0.161157024793388	0.158108108108108	0.323851203501094	0.15983026874116	0.206463195691203	0.109375	0.280487804878049	0.257309941520468
cg01122847	0.610767872903795	0.523774689100219	0.349074664964901	0.413984461709212	0.437965260545906	0.463279955825511	0.467707212055974	0.423476968796434
cg01123282	0.36283185840708	0.478527607361963	0.413625304136253	0.329704510108865	0.496598639455782	0.409863945578231	0.3421926910299	0.397540983606557
cg01123334	0.597269624573379	0.647826086956522	0.55786350148368	0.744360902255639	0.640127388535032	0.514619883040936	0.64476386036961	0.581227436823105
cg01124843	0.205056179775281	0.217567567567568	0.19290780141844	0.219667943805875	0.17478813559322	0.156469408224674	0.170822942643392	0.323432343234323
cg01125076	0.456692913385827	0.57649667405765	0.624733475479744	0.520408163265306	0.596428571428571	0.55743879472693	0.599078341013825	0.555944055944056
cg01125366	0.267109634551495	0.743132887899035	0.376254180602007	0.355898784094643	0.320479111890155	0.379227053140097	0.348487804878049	0.707563025210084
cg01128503	0.910495814552479	0.326048951048951	0.372474747474747	0.312727825030377	0.367878534614849	0.247498075442648	0.21462063086104	0.754587155963303
cg01128566	0.442764578833693	0.29253112033195	0.30948275862069	0.351782363977486	0.362686567164179	0.325210084033613	0.33363309352518	0.472934472934473
cg01128642	0.346361185983827	0.721739130434783	0.662853297442799	0.669214732453092	0.590593265633351	0.67339312406577	0.60441292356186	0.650579150579151
cg01128800	0.0781069642170065	0.0585177484033863	0.0684565466344319	0.0827333050967104	0.0770582668649453	0.0613473360655738	0.0714574625859512	0.0468909276248726
cg01129155	0.387772194304858	0.40473061760841	0.300291545189504	0.307655729909653	0.293536434746809	0.22406015037594	0.260220994475138	0.369426751592357
cg01129637	0.371868978805395	0.275064267352185	0.377551020408163	0.419921875	0.294871794871795	0.38728323699422	0.356716417910448	0.49390243902439
cg01131038	0.159362549800797	0.168388429752066	0.142231947483589	0.194122885129118	0.164141414141414	0.175784099197666	0.184294871794872	0.275294117647059
cg01135259	0.684458398744113	0.678496868475992	0.695067264573991	0.667556742323097	0.734098018769552	0.750599520383693	0.752662721893491	0.538011695906433
cg01135780	0.543604651162791	0.0493697478991597	0.0384300899427637	0.0543509684880023	0.0471464019851117	0.0283649986620284	0.0606527093596059	0.167883211678832
cg01136167	0.181994191674734	0.215473145780051	0.277331686226065	0.286602870813397	0.268518518518519	0.253182461103253	0.310943833236827	0.22920892494929
cg01136447	0.531969309462916	0.0992234685073339	0.0955192775269191	0.0636871508379888	0.13327904451683	0.111680911680912	0.0821273516642547	0.25904317386231
cg01137537	0.115767045454545	0.0916129032258065	0.0879120879120879	0.0430800542740841	0.0985870263326911	0.0689206762028609	0.0474737845567207	0.410666666666667
cg01137760	0.340956340956341	0.192460317460317	0.206751054852321	0.327380952380952	0.340425531914894	0.251470588235294	0.323854660347551	0.349775784753363
cg01137907	0.462983425414365	0.613484646194927	0.455108359133127	0.538533834586466	0.525814138204925	0.721163490471414	0.657546337157988	0.716165413533835
cg01139962	0.417582417582418	0.371559633027523	0.267801857585139	0.357749469214437	0.453125	0.432679738562092	0.47012987012987	0.402555910543131
cg01140515	0.142745273520528	0.0733738762559492	0.119806028335077	0.0883046103991751	0.064785373608903	0.192139737991266	0.341943816596706	0.343866171003717
cg01140579	0.0939393939393939	0.0967026877251316	0.119206939281289	0.0911371237458194	0.10897552130553	0.130507763323542	0.0887162714636141	0.517716535433071
cg01140899	0.557966101694915	0.420485175202156	0.523562920766442	0.485783915515841	0.556672025723473	0.508771929824561	0.492811501597444	0.630630630630631
cg01141572	0.991726080450665	0.98122866894198	0.991525423728814	0.988539961303765	0.986896368232007	0.989350792774316	0.988171833365828	0.573033707865168
cg01142152	0.129740518962076	0.529457973291438	0.476555023923445	0.550271739130435	0.423897581792319	0.408242612752722	0.485371342835709	0.648535564853556
cg01143309	0.136784741144414	0.684971849285405	0.787043221066692	0.79688900842747	0.761521050248981	0.680411735700197	0.818466047874939	0.841359773371105
cg01144275	0.808447937131631	0.730317273795535	0.847569444444444	0.838546321120048	0.826714801444043	0.853658536585366	0.737392959086584	0.775977121067683
cg01145398	0.36214953271028	0.318709677419355	0.454361054766734	0.376572327044025	0.348101265822785	0.348472983555208	0.332242225859247	0.58974358974359
cg01145430	0.395939086294416	0.388349514563107	0.427835051546392	0.449308755760369	0.45320197044335	0.369640787949015	0.377022653721683	0.435185185185185
cg01146845	0.427480916030534	0.479108635097493	0.46875	0.470588235294118	0.449244060475162	0.45346062052506	0.587719298245614	0.347517730496454
cg01148014	0.373188405797101	0.398576512455516	0.319088319088319	0.556547619047619	0.37799043062201	0.204035874439462	0.469879518072289	0.467924528301887
cg01148441	0.421252371916509	0.454855195911414	0.266513056835637	0.452237808951236	0.44452296819788	0.46657477601654	0.377284595300261	0.456556082148499
cg01148801	0.159064994298746	0.592245738902416	0.686700336700337	0.665305427939425	0.611022710834659	0.560230204405636	0.506532853626207	0.68984962406015
cg01149132	0.0302530900529723	0.107047872340426	0.0376515634971283	0.0315488353085411	0.039325399952715	0.032546210312196	0.030374381916647	0.0323355506282336
cg01149259	0.00620483246952332	0.00782214903252367	0.0123043917213529	0.0103688066559046	0.0116926844199571	0.00841506910387873	0.0117011166547874	0.358126721763085
cg01149264	0.565075921908894	0.42156862745098	0.38407960199005	0.541135573580533	0.589622641509434	0.537013801756587	0.62751677852349	0.4616497829233
cg01150227	0.642608695652174	0.508455467869222	0.717948717948718	0.498495486459378	0.509661835748792	0.634541984732824	0.548713235294118	0.706864564007421
cg01152202	0.0466310160427807	0.061417052667696	0.049851019940408	0.0485589323763598	0.0318123766399628	0.0525252525252525	0.0546407185628743	0.0260926288323549
cg01152616	0.870593293207223	0.815058739765041	0.8250036856848	0.88911620294599	0.900200654768191	0.675826681870011	0.904624277456647	0.34625322997416
cg01153451	0.230402322687681	0.325769854132901	0.357629568449308	0.299456943366951	0.411933037630562	0.393382352941176	0.318760078838918	0.344444444444444
cg01153660	0.0486336824364993	0.0212058212058212	0.0191942863519696	0.0339553380238605	0.0223720830657247	0.0208453410182517	0.0392895067091418	0.0275893260967888
cg01155258	0.541887592788971	0.412037037037037	0.42722602739726	0.5552	0.574555403556772	0.58203125	0.644683714670256	0.683046683046683
cg01155930	0.425659472422062	0.676680972818312	0.462418300653595	0.44093567251462	0.43979057591623	0.461709211986681	0.743941841680129	0.379746835443038
cg01156354	0.294827586206897	0.249699879951981	0.367605633802817	0.344019728729963	0.47007299270073	0.305412371134021	0.340619307832423	0.352
cg01156768	0.383333333333333	0.438799076212471	0.251299826689775	0.387033398821218	0.405483405483406	0.423014586709887	0.416044776119403	0.46
cg01157126	0.0506879073135409	0.0356920780997388	0.0249481906583772	0.0339106506960181	0.0367202001452667	0.0275935665828188	0.0313362679997016	0.0316649642492339
cg01158934	0.821717990275527	0.857142857142857	0.809944751381215	0.912578055307761	0.907169117647059	0.829160530191458	0.780653950953679	0.68695652173913
cg01159543	0.517053206002729	0.584636961916064	0.503879134340547	0.521311475409836	0.535310832351514	0.521001312582036	0.546141895390989	0.568571428571429
cg01162093	0.554054054054054	0.351807228915663	0.124744376278119	0.249279538904899	0.256278171281391	0.148208469055375	0.27037319116527	0.1875
cg01165781	0.554945054945055	0.631123919308357	0.608988764044944	0.522388059701492	0.556122448979592	0.725130890052356	0.625570776255708	0.604562737642586
cg01166480	0.690391459074733	0.84160756501182	0.59538784067086	0.755602988260406	0.620608899297424	0.680778032036613	0.660205245153934	0.639080459770115
cg01168201	0.0654932950191571	0.048847120533275	0.039681971205501	0.0376024087949023	0.040047278036571	0.050339847068819	0.0450217627856366	0.665245202558635
cg01168962	0.415384615384615	0.419019316493314	0.368421052631579	0.399122807017544	0.438056680161943	0.499408284023669	0.502742230347349	0.678423236514523
cg01169073	0.0797817047817048	0.0620189135693864	0.0949953660797034	0.0972477064220184	0.0888966358724072	0.0714285714285714	0.0814502529510961	0.559459459459459
cg01170758	0.447619047619048	0.468085106382979	0.273858921161826	0.470430107526882	0.36563071297989	0.391621129326047	0.471910112359551	0.410326086956522
cg01171849	0.706730769230769	0.791005291005291	0.685333333333333	0.739762219286658	0.792865362485616	0.679045092838196	0.68	0.466666666666667
cg01172785	0.583095670210008	0.519838601210491	0.56989247311828	0.542740046838407	0.567392134402444	0.470895222802088	0.615141955835962	0.18809201623816
cg01173350	0.192266380236305	0.168564920273349	0.264	0.134969325153374	0.153954802259887	0.156310057655349	0.173805090006207	0.63969465648855
cg01174743	0.251020408163265	0.472148541114058	0.318807339449541	0.309345794392523	0.3992133726647	0.209464701318852	0.372842347525892	0.482837528604119
cg01175605	0.931836407377706	0.968350168350168	0.928469241773963	0.933757708374776	0.922235722964763	0.868271954674221	0.948578908002992	0.396296296296296
cg01176150	0.859450726978998	0.786486486486486	0.74859943977591	0.736622654621265	0.761989342806394	0.785333333333333	0.770421324161651	0.588349514563107
cg01176433	0.317432784041631	0.506410256410256	0.568486096807415	0.473182359952324	0.524752475247525	0.379432624113475	0.585477941176471	0.368085106382979
cg01177642	0.0303991252050301	0.023422522297241	0.0359482345422591	0.0245776793132096	0.0188679245283019	0.0182110682110682	0.0219982292447048	0.0137887144675435
cg01177796	0.288256227758007	0.572753209700428	0.69508400746733	0.666666666666667	0.499138426191844	0.674528301886792	0.621171770972037	0.306595365418895
cg01178121	0.021908573836107	0.0223130453993151	0.0183844011142061	0.0177057356608479	0.0569369654735508	0.0155888116871548	0.0235993068735044	0.422442244224422
cg01178680	0.523076923076923	0.408521303258145	0.532608695652174	0.433510638297872	0.435079726651481	0.466124661246612	0.51006711409396	0.616
cg01179631	0.62202380952381	0.738277919863598	0.759917920656635	0.770207080828323	0.74179829890644	0.672312703583062	0.732908458864426	0.515151515151515
cg01180467	0.0145954610647094	0.0082366154998128	0.0135544854645978	0.0115014203561283	0.0161290322580645	0.0125090909090909	0.0170541388464323	0.0293083235638921
cg01180479	0.959519099071679	0.964153369129547	0.754141524958859	0.930090184977947	0.560347005811505	0.875701492537313	0.720182992465016	0.977585473116754
cg01183711	0.764619883040936	0.447004608294931	0.348694316436252	0.472145615002758	0.470661672908864	0.400116822429907	0.380530973451327	0.328798185941043
cg01183965	0.217213114754098	0.432205683355886	0.419557416267943	0.421416234887737	0.504020100502513	0.426836211804897	0.379963347587049	0.339622641509434
cg01184600	0.33987915407855	0.43294881038212	0.443985307621671	0.477095351204615	0.499305748403221	0.471503891539041	0.586310517529215	0.661616161616162
cg01184784	0.383177570093458	0.320652173913043	0.391727493917275	0.243589743589744	0.290240811153359	0.280071813285458	0.34330985915493	0.338709677419355
cg01185530	0.253008468281088	0.238100739371534	0.168937093275488	0.181068430046809	0.17327847216831	0.161537859212278	0.177573037247027	0.626760563380282
cg01187505	0.746808510638298	0.669565217391304	0.655471289274106	0.625	0.564310544611819	0.695712309820194	0.621409921671018	0.6
cg01188685	0.310834813499112	0.448484848484848	0.256296296296296	0.270344827586207	0.422427035330261	0.305555555555556	0.473509933774834	0.363076923076923
cg01188822	0.475022706630336	0.435994930291508	0.232129697862933	0.274705349048051	0.206326383896477	0.204639602319801	0.364039955604883	0.707216494845361
cg01189256	0.344036697247706	0.334170854271357	0.333333333333333	0.251732101616628	0.407783417935702	0.356009070294785	0.400852878464819	0.498412698412698
cg01190919	0.48141592920354	0.161619190404798	0.385833333333333	0.375920589177073	0.312081435842486	0.440789473684211	0.374575118966689	0.377858002406739
cg01192294	0.463492063492064	0.557885141294439	0.454948301329394	0.594666666666667	0.49929676511955	0.622065727699531	0.49527665317139	0.482288828337875
cg01194057	0.227886405959032	0.168578287543345	0.135463144743887	0.153427638737758	0.293041391721656	0.118048346433338	0.130126658624849	0.116365322206769
cg01195281	0.418285714285714	0.438700147710487	0.295980511571255	0.381107491856678	0.433403805496829	0.419786096256685	0.338157894736842	0.461077844311377
cg01195858	0.451962110960758	0.121064682312536	0.0808080808080808	0.126401103638558	0.106693276020878	0.0506947052196771	0.121433542101601	0.509499136442142
cg01196517	0.659697188175919	0.630961115187087	0.726926736441484	0.780183180682764	0.754050925925926	0.715862068965517	0.714180749448935	0.325800376647834
cg01197891	0.314766839378238	0.29140625	0.232935153583618	0.305445935280189	0.200290275761974	0.132362673726009	0.265336289726534	0.25
cg01198338	0.172487571581398	0.830763444904099	0.209602649006623	0.133943741740608	0.161888017311334	0.177184028820174	0.133139267657423	0.674285714285714
cg01198359	0.350346020761246	0.484007832898172	0.519276393831554	0.508254457407	0.446799580272823	0.474785918173168	0.495302013422819	0.784615384615385
cg01199950	0.397012578616352	0.622296173044925	0.677152317880795	0.610660486674392	0.612158054711246	0.558242843040474	0.532584269662921	0.694117647058824
cg01202519	0.438282647584973	0.632841328413284	0.576013513513513	0.51888341543514	0.547150259067357	0.555555555555556	0.568715083798883	0.543269230769231
cg01202526	0.527196652719665	0.551975051975052	0.430981595092025	0.271334792122538	0.454627949183303	0.411146161934805	0.490731707317073	0.553166069295102
cg01203385	0.223726114649682	0.273291925465839	0.623296158612144	0.348837209302326	0.366065879428216	0.3477493380406	0.434229137199434	0.59792027729636
cg01206691	0.61839530332681	0.50091407678245	0.340686274509804	0.491017964071856	0.544836956521739	0.595578673602081	0.537190082644628	0.600760456273764
cg01207010	0.27286432160804	0.197103496997527	0.158901573588399	0.213181685622631	0.182539682539683	0.183051869722557	0.174925373134328	0.490835030549898
cg01208855	0.662092624356775	0.489795918367347	0.604439959636731	0.479820627802691	0.293510324483776	0.370675453047776	0.632936507936508	0.68935427574171
cg01211522	0.812301166489926	0.454767726161369	0.411931818181818	0.625748502994012	0.603125	0.352193995381062	0.547738693467337	0.650826446280992
cg01212346	0.336814621409922	0.266283524904215	0.434873949579832	0.442265795206972	0.302912621359223	0.310756972111554	0.321626617375231	0.423611111111111
cg01213014	0.411444141689373	0.472081218274112	0.597535934291581	0.525380710659898	0.550653594771242	0.513953488372093	0.464212678936605	0.445482866043614
cg01213889	0.507592190889371	0.654387865655471	0.534498620055198	0.515490533562823	0.449751861042184	0.5226264418811	0.515897435897436	0.408396946564886
cg01214054	0.592375366568915	0.362765957446809	0.332094175960347	0.280757097791798	0.23539668700959	0.526539278131635	0.431788079470199	0.641285956006768
cg01214815	0.252624212736179	0.0835016835016835	0.170865279299014	0.165400350672122	0.24025974025974	0.133798720186155	0.265015479876161	0.276338514680484
cg01218180	0.0540616246498599	0.806930693069307	0.297310513447433	0.335135135135135	0.332334611697028	0.316231983527797	0.310177077252384	0.622467771639042
cg01218619	0.667741935483871	0.536802030456853	0.637702503681885	0.429411764705882	0.38148667601683	0.61	0.339460784313726	0.411960132890365
cg01220680	0.664893617021277	0.347619047619048	0.540755467196819	0.430769230769231	0.581018518518518	0.541033434650456	0.559160305343511	0.585964912280702
cg01221484	0.373358348968105	0.405594405594406	0.30622009569378	0.460694698354662	0.548387096774194	0.476099426386233	0.449090909090909	0.400735294117647
cg01222133	0.323119777158774	0.199099099099099	0.321678321678322	0.147619047619048	0.155534351145038	0.14975845410628	0.283489096573209	0.227848101265823
cg01222216	0.33879781420765	0.414012738853503	0.444113263785395	0.45320197044335	0.373006134969325	0.389736477115118	0.455153949129853	0.572992700729927
cg01222324	0.563968668407311	0.368525896414343	0.546511627906977	0.544253632760898	0.370992366412214	0.405745062836625	0.333969465648855	0.530612244897959
cg01223757	0.318291700241741	0.310421286031042	0.348314606741573	0.375590551181102	0.228612508986341	0.358292512246326	0.379120879120879	0.238675958188153
cg01224520	0.368983957219251	0.387687188019967	0.5664	0.474934036939314	0.544642857142857	0.599320882852292	0.356223175965665	0.24468085106383
cg01224730	0.34061135371179	0.341935483870968	0.527272727272727	0.36578449905482	0.421319796954315	0.456262425447316	0.441117764471058	0.661764705882353
cg01224891	0.296566077003122	0.458839406207827	0.216768916155419	0.276470588235294	0.28493894165536	0.206235011990408	0.181674565560821	0.282846715328467
cg01225541	0.442455242966752	0.336182336182336	0.433249370277078	0.327313769751693	0.517412935323383	0.5	0.444649446494465	0.634146341463415
cg01226265	0.35191637630662	0.435435435435435	0.346560846560847	0.326530612244898	0.469333333333333	0.399416909620991	0.534005037783375	0.569395017793594
cg01226865	0.569373942470389	0.695112071293546	0.578119772499164	0.564127764127764	0.522610075366918	0.385566490032803	0.495606744241273	0.36283185840708
cg01227006	0.732447817836812	0.32943469785575	0.642276422764228	0.517420311341735	0.475352112676056	0.594837261503928	0.569868995633188	0.873259052924791
cg01227827	0.0889830508474576	0.100484261501211	0.0368663594470046	0.077175697865353	0.0838732901367891	0.0575934178950977	0.0927102803738318	0.134146341463415
cg01228134	0.0212896308776229	0.0356164383561644	0.042320971154917	0.0330434782608696	0.0472347751237357	0.0293856621634947	0.0275122158487359	0.0344320188346086
cg01228339	0.031278156776934	0.580976863753213	0.0796264438436962	0.0292197367012737	0.0416900355206581	0.0462577962577963	0.0322446863659927	0.0357293868921776
cg01228352	0.427549194991055	0.561302681992337	0.468371467025572	0.308943089430894	0.477611940298507	0.530446549391069	0.445350734094617	0.527687296416938
cg01228893	0.58296943231441	0.553641346906813	0.564583333333333	0.548205128205128	0.634725274725275	0.591029023746702	0.507518796992481	0.299559471365639
cg01230035	0.609341825902335	0.701098901098901	0.523415977961432	0.62962962962963	0.560477001703578	0.545643153526971	0.569672131147541	0.584837545126354
cg01231985	0.539503386004515	0.453446191051995	0.473871733966746	0.58372641509434	0.47289156626506	0.53646477132262	0.479949874686717	0.48122866894198
cg01232410	0.256704980842912	0.327433628318584	0.405832320777643	0.386651323360184	0.334817453250223	0.344099378881988	0.319309600862999	0.405238828967643
cg01232511	0.532388663967611	0.386813186813187	0.538461538461538	0.448509485094851	0.468956406869221	0.491204330175913	0.295850066934404	0.435374149659864
cg01233487	0.367396593673966	0.478991596638655	0.407322654462243	0.455712451861361	0.304953560371517	0.370253164556962	0.378723404255319	0.41
cg01233722	0.357321478188386	0.365263157894737	0.363739163211459	0.347790507364975	0.342784380305603	0.316449885233359	0.270950645909241	0.245593419506463
cg01233736	0.32399299474606	0.408273381294964	0.374798061389338	0.235924932975871	0.212062256809339	0.233748271092669	0.33587786259542	0.362068965517241
cg01234678	0.401529636711281	0.212048192771084	0.3407917383821	0.274582560296846	0.230647709320695	0.329875518672199	0.35191637630662	0.528125
cg01235473	0.307339449541284	0.202925045703839	0.325757575757576	0.36056338028169	0.339597315436242	0.384012539184953	0.365853658536585	0.38719512195122
cg01236325	0.243373493975904	0.150124069478908	0.268164794007491	0.191666666666667	0.202331961591221	0.143487858719647	0.261287934863064	0.336032388663968
cg01237333	0.893832153690597	0.8125	0.603217158176944	0.590062111801242	0.628236744759556	0.504400812457685	0.623198352779684	0.614243323442137
cg01237565	0.415300546448087	0.658496732026144	0.491666666666667	0.656351791530945	0.635869565217391	0.629388816644993	0.655030800821355	0.594249201277955
cg01239389	0.200800915331808	0.417063346759429	0.642609699769053	0.471076593465453	0.581154415392205	0.552061310782241	0.545610425240055	0.28968253968254
cg01239717	0.600522193211488	0.425570776255708	0.614906832298137	0.614503816793893	0.678694158075601	0.523273273273273	0.589285714285714	0.349907918968692
cg01239725	0.486413043478261	0.566037735849057	0.485815602836879	0.461538461538462	0.40695067264574	0.562060889929742	0.486170212765957	0.407960199004975
cg01239922	0.353361945636624	0.447780678851175	0.34733893557423	0.395705521472393	0.363768115942029	0.277280858676207	0.35012285012285	0.399317406143345
cg01240734	0.528985507246377	0.515320334261838	0.540697674418605	0.64041095890411	0.446115288220551	0.398907103825137	0.536269430051813	0.62753036437247
cg01241775	0.455384615384615	0.373797764491812	0.464224108190161	0.278501628664495	0.279895561357702	0.454155672823219	0.423961661341853	0.451367781155015
cg01242348	0.250291036088475	0.258785942492013	0.183696900114811	0.22488038277512	0.236098450319052	0.127642276422764	0.281750266808965	0.255384615384615
cg01244006	0.421052631578947	0.413875598086124	0.373046875	0.642857142857143	0.438034188034188	0.360281195079086	0.564912280701754	0.570934256055363
cg01244432	0.109878310665712	0.0848968105065666	0.096179574847629	0.073144301968575	0.124884194923105	0.0884300740163615	0.127222731439047	0.665338645418327
cg01244816	0.754620123203285	0.734256926952141	0.706231454005935	0.701252236135957	0.687956204379562	0.771	0.707259953161593	0.42814371257485
cg01244944	0.574927113702624	0.830912863070539	0.669800235017626	0.780708985985161	0.688827331486611	0.826252983293556	0.772093023255814	0.539634146341463
cg01244953	0.106577851790175	0.0848604454468565	0.0493707647628267	0.0551567812618058	0.0811212177464266	0.0594483786805814	0.0527078427821047	0.186754966887417
cg01245129	0.624344176285414	0.392516507703595	0.409780775716695	0.419732441471572	0.381761978361669	0.290372670807453	0.501968503937008	0.513924050632911
cg01246421	0.307392996108949	0.188602442333786	0.263922518159806	0.401111111111111	0.340909090909091	0.307923771313942	0.36656282450675	0.380487804878049
cg01246835	0.54635761589404	0.375404530744337	0.411829134720701	0.380056444026341	0.378137651821862	0.413828689370485	0.395061728395062	0.39689578713969
cg01249054	0.471321695760599	0.722172751558326	0.683720930232558	0.8075	0.531684698608965	0.708688245315162	0.704563650920737	0.577836411609499
cg01249180	0.615724381625442	0.348958333333333	0.510188087774295	0.59375	0.50473036896878	0.508948545861298	0.55949741315595	0.417253521126761
cg01249360	0.410823170731707	0.459909228441755	0.487049905243209	0.461011591148577	0.500503524672709	0.431089743589744	0.45472972972973	0.551984877126654
cg01249735	0.301449275362319	0.494565217391304	0.408450704225352	0.473170731707317	0.535809018567639	0.524875621890547	0.375328083989501	0.588461538461538
cg01251131	0.533855549654806	0.670229996760609	0.387614239151275	0.49041701769166	0.128773308805084	0.488962472406181	0.442986354368171	0.652777777777778
cg01251591	0.533707865168539	0.356443719412724	0.523540489642185	0.396551724137931	0.397952655150352	0.378378378378378	0.42247191011236	0.61839530332681
cg01252526	0.473451327433628	0.563989408649603	0.638991845811712	0.615442846328539	0.508051082731816	0.256368118323747	0.660224438902743	0.314079422382672
cg01252973	0.817959183673469	0.566594672426206	0.633644859813084	0.702928870292887	0.638948728996122	0.64089121887287	0.64482547458665	0.560137457044674
cg01253612	0.710365853658537	0.606741573033708	0.802597402597403	0.702917771883289	0.509803921568627	0.718213058419244	0.648241206030151	0.665671641791045
cg01254739	0.536585365853659	0.455958549222798	0.335664335664336	0.46039603960396	0.516587677725118	0.424096385542169	0.523985239852399	0.530927835051546
cg01255021	0.498084291187739	0.508298755186722	0.308900523560209	0.413640389725421	0.427529626253418	0.419038272816487	0.464046822742475	0.58983666061706
cg01255754	0.0228644594841778	0.0292035398230088	0.034741413343861	0.0269756181912502	0.0244624493611717	0.0205228758169935	0.0319330336381956	0.046205860255447
cg01255913	0.768954067515219	0.686850591185955	0.676251604621309	0.747186600366396	0.678281622911694	0.736357021586224	0.733669493467797	0.478060046189376
cg01258634	0.242424242424242	0.266387726638773	0.283800243605359	0.235697940503432	0.254970760233918	0.288203753351206	0.2636695018226	0.454861111111111
cg01259104	0.171726755218216	0.598503740648379	0.46836191602602	0.568575932737782	0.586913086913087	0.534977064220184	0.636547198384654	0.40990099009901
cg01259359	0.770328102710414	0.774703557312253	0.610603290676417	0.751256281407035	0.751472320376914	0.734649122807018	0.726485148514851	0.693811074918567
cg01259360	0.541254125412541	0.553884711779449	0.477987421383648	0.608695652173913	0.614906832298137	0.457063711911357	0.508771929824561	0.48135593220339
cg01260103	0.684512428298279	0.768876611418048	0.753684210526316	0.58534085084572	0.443932411674347	0.460144927536232	0.439952437574316	0.727799227799228
cg01261464	0.7114556416882	0.731070496083551	0.763869132290185	0.446911196911197	0.767295597484277	0.749391727493917	0.790348101265823	0.467256637168142
cg01262262	0.397887323943662	0.624787775891341	0.725631768953069	0.755060728744939	0.55743879472693	0.508771929824561	0.643916913946588	0.569852941176471
cg01263999	0.621082621082621	0.519507186858316	0.5406852248394	0.583022388059702	0.606299212598425	0.61531190926276	0.619875776397516	0.297741273100616
cg01266707	0.220657276995305	0.567380928201483	0.429430114890056	0.57432059866089	0.515938122582913	0.474288039056143	0.0487382840663302	0.648471615720524
cg01267899	0.470198675496689	0.331818181818182	0.339912280701754	0.320950965824666	0.274928774928775	0.369668246445498	0.321234119782214	0.491408934707904
cg01269456	0.27041499330656	0.215297450424929	0.265486725663717	0.307529162248144	0.18978102189781	0.287139689578714	0.278221208665906	0.375494071146245
cg01270001	0.326315789473684	0.461538461538462	0.435294117647059	0.472998137802607	0.34593837535014	0.455743879472693	0.471264367816092	0.441647597254005
cg01270228	0.416666666666667	0.412133891213389	0.40045766590389	0.487381703470032	0.320158102766798	0.351063829787234	0.346820809248555	0.327137546468401
cg01270593	0.516304347826087	0.485887096774194	0.526578073089701	0.531034482758621	0.604871447902571	0.461920529801325	0.473186119873817	0.593103448275862
cg01273565	0.96687236115622	0.965111520360139	0.939519230769231	0.950875617422542	0.959135273191645	0.963564699096328	0.95063443549134	0.53125
cg01274846	0.243774574049803	0.491847826086957	0.449021627188465	0.388429752066116	0.270337922403004	0.401294498381877	0.336842105263158	0.642384105960265
cg01275523	0.773480662983425	0.244967880085653	0.148148148148148	0.168261114237479	0.156059063136456	0.119047619047619	0.155111111111111	0.640918580375783
cg01276128	0.65139510850844	0.517776187067526	0.423420905533818	0.366841552990556	0.438112858464385	0.503292250548708	0.432047477744807	0.388888888888889
cg01276616	0.0123493527748847	0.0263643067846608	0.0152843898772238	0.015668650552654	0.0239891879716184	0.00948616600790514	0.0341457528957529	0.372822299651568
cg01277506	0.629807692307692	0.642857142857143	0.533199195171026	0.558002936857562	0.549618320610687	0.687116564417178	0.630094043887147	0.573770491803279
cg01277542	0.373546511627907	0.366449511400651	0.393825301204819	0.282330345710627	0.333804143126177	0.165114835505897	0.398089171974522	0.635416666666667
cg01278387	0.511879049676026	0.545631067961165	0.554430379746835	0.497029702970297	0.526829268292683	0.569739952718676	0.627826086956522	0.606694560669456
cg01279378	0.259052924791086	0.242053789731051	0.269230769230769	0.305230288836846	0.375338753387534	0.306177260519248	0.307971014492754	0.635651322233105
cg01279403	0.613793103448276	0.728161668839635	0.797443461160275	0.800779558250325	0.734667246628969	0.741369863013699	0.818991097922849	0.816232771822358
cg01280081	0.173534532791642	0.152839821314614	0.104469426926241	0.0757437488592809	0.0772455089820359	0.083780027794322	0.0542977743668457	0.714932126696833
cg01280128	0.424849699398798	0.712439418416801	0.354243542435424	0.56793893129771	0.731073446327684	0.518469656992084	0.640625	0.597902097902098
cg01281040	0.131578947368421	0.115353371242892	0.0938242280285036	0.105318039624609	0.135021097046413	0.104026845637584	0.188026192703461	0.358166189111748
cg01281078	0.505464480874317	0.4375	0.503267973856209	0.503267973856209	0.588353413654618	0.582978723404255	0.376218323586745	0.554385964912281
cg01281611	0.793191489361702	0.507358093903294	0.689710610932476	0.720729366602687	0.644301075268817	0.696159455517744	0.729252501471454	0.604823747680891
cg01281911	0.110182370820669	0.0566907051282051	0.0366421093447072	0.0391496899911426	0.040765520460557	0.0608490566037736	0.0299748901443817	0.485148514851485
cg01283201	0.534375	0.41948310139165	0.281914893617021	0.502564102564103	0.426168224299065	0.393650793650794	0.362204724409449	0.422924901185771
cg01283300	0.42020202020202	0.501642935377875	0.592307692307692	0.0199541890582328	0.0212586468702548	0.0171593241060123	0.0176215649854741	0.306413301662708
cg01284666	0.404145077720207	0.537254901960784	0.52132701421801	0.406490179333903	0.348240906380441	0.523148148148148	0.381932021466905	0.575443786982249
cg01286631	0.419235511713933	0.163157894736842	0.424242424242424	0.483069977426637	0.407407407407407	0.527918781725888	0.608044901777362	0.661764705882353
cg01287088	0.559032716927454	0.394495412844037	0.602253032928943	0.66835187057634	0.473394495412844	0.41	0.418478260869565	0.642998027613412
cg01287833	0.94842562432139	0.946295123495884	0.95094893187861	0.965183246073298	0.915648122773363	0.942271772122344	0.965245723594895	0.982308340353833
cg01288043	0.368600682593857	0.309636650868878	0.234248788368336	0.193702290076336	0.331360946745562	0.274401473296501	0.328402366863905	0.349056603773585
cg01288977	0.67934224049332	0.566929133858268	0.645325203252033	0.704315886134068	0.718446601941748	0.70552677029361	0.684656900539707	0.577844311377245
cg01289140	0.597265108072342	0.495404684257338	0.496569468267581	0.397302613093566	0.363923282350085	0.273734939759036	0.365875305080985	0.707964601769911
cg01289656	0.285714285714286	0.286090969017798	0.280642023346304	0.319010416666667	0.357112161581435	0.232727272727273	0.275905644481887	0.462555066079295
cg01290068	0.432404540763674	0.436472346786248	0.409302325581395	0.428238039673279	0.417249417249417	0.494186046511628	0.424078091106291	0.389830508474576
cg01290421	0.443418013856813	0.624040920716113	0.451807228915663	0.479846449136276	0.378818737270876	0.616136919315403	0.461157024793388	0.333333333333333
cg01291544	0.108947368421053	0.160334029227557	0.428100987925357	0.1957796014068	0.184193753983429	0.210872162485066	0.176923076923077	0.613126079447323
cg01291548	0.395309882747069	0.485130111524164	0.41321044546851	0.414285714285714	0.325022261798753	0.345730027548209	0.431884057971014	0.453674121405751
cg01293050	0.345982142857143	0.42495126705653	0.477379095163807	0.414746543778802	0.44279176201373	0.304418985270049	0.437888198757764	0.312312312312312
cg01294582	0.815420560747664	0.284456186701893	0.322333077513431	0.486969471332837	0.398516520566419	0.310299869621904	0.419861722187304	0.670967741935484
cg01294695	0.39290780141844	0.313218390804598	0.371392722710163	0.394566623544631	0.451960784313725	0.334935897435897	0.388957055214724	0.515544041450777
cg01295339	0.308411214953271	0.418713450292398	0.774834437086093	0.485742379547689	0.482397716460514	0.526934378060725	0.542826552462527	0.450244698205546
cg01295631	0.554418604651163	0.474549725920125	0.215491559086395	0.328	0.415525114155251	0.26608505997819	0.495347172512527	0.418867924528302
cg01296694	0.971687329640376	0.974767197356564	0.972173346366895	0.990717077570655	0.984200874594442	0.987259214318216	0.983288260176132	0.500797448165869
cg01296763	0.595365418894831	0.336658354114713	0.506561679790026	0.323308270676692	0.444444444444444	0.584362139917695	0.350584307178631	0.723404255319149
cg01296889	0.473922902494331	0.360709592641262	0.359613428280773	0.419109663409338	0.388540734109221	0.430346970481616	0.385263157894737	0.475046210720887
cg01297191	0.0166270783847981	0.0134126917595775	0.0283038077784565	0.0190065484746846	0.0213830755232029	0.0163115356355621	0.02463538124386	0.0160303118624308
cg01297721	0.487113402061856	0.582655826558266	0.519191919191919	0.378815080789946	0.459574468085106	0.437743190661479	0.427238805970149	0.546125461254613
cg01297744	0.365768896611642	0.575599582898853	0.533928571428571	0.364829396325459	0.293451899757478	0.381107491856678	0.447798742138365	0.317327766179541
cg01297808	0.467700258397933	0.397674418604651	0.438752783964365	0.398785425101215	0.369387755102041	0.429213483146067	0.350649350649351	0.337606837606838
cg01298004	0.608805031446541	0.56808803301238	0.439550949913644	0.486850977747808	0.470588235294118	0.371428571428571	0.569205569205569	0.313924050632911
cg01298254	0.339270568278202	0.453528399311532	0.57360959651036	0.39467680608365	0.534246575342466	0.416616496086695	0.487441130298273	0.490196078431373
cg01300410	0.236772486772487	0.181920903954802	0.36670687575392	0.296335078534031	0.24773413897281	0.320754716981132	0.238603297769156	0.504424778761062
cg01301117	0.337792642140468	0.45757071547421	0.712031558185404	0.600480384307446	0.498607242339833	0.506226650062267	0.563129357087529	0.58695652173913
cg01302101	0.401063829787234	0.469486823855756	0.395408163265306	0.417670682730924	0.345986984815618	0.365995762711864	0.460737179487179	0.1267252195734
cg01304182	0.468451242829828	0.458966565349544	0.527508090614887	0.541516245487365	0.487350199733688	0.483471074380165	0.600328947368421	0.593984962406015
cg01305186	0.381372549019608	0.68135593220339	0.404938271604938	0.375657894736842	0.458547741566609	0.392977717758271	0.47329650092081	0.546572934973638
cg01305745	0.680327868852459	0.778301886792453	0.792207792207792	0.858057630736393	0.867368421052632	0.887013939838591	0.893870082342177	0.615141955835962
cg01306138	0.345462713387242	0.400424290639088	0.361398601398601	0.434257832562917	0.424978317432784	0.368129330254042	0.435406698564593	0.562585969738652
cg01306614	0.501312335958005	0.602777777777778	0.525462962962963	0.67156862745098	0.677754677754678	0.696629213483146	0.543814432989691	0.551515151515152
cg01306909	0.392857142857143	0.201970443349754	0.585209003215434	0.635786802030457	0.544252288911495	0.509582863585118	0.56136606189968	0.472118959107807
cg01307359	0.400313971742543	0.297183098591549	0.4859228362878	0.341188524590164	0.433566433566434	0.376969696969697	0.439114391143911	0.590604026845638
cg01307528	0.401028277634961	0.461904761904762	0.376093294460641	0.45	0.52007299270073	0.437939110070258	0.426229508196721	0.640151515151515
cg01308483	0.283039647577092	0.196058091286307	0.382871536523929	0.211899791231733	0.233187134502924	0.309248554913295	0.29746835443038	0.439236111111111
cg01311567	0.880745341614907	0.893625342197888	0.864228667507356	0.897237196765499	0.907015130674003	0.914087176247631	0.928844457512496	0.7491961414791
cg01315663	0.736625514403292	0.755210461789947	0.644572025052192	0.756664127951257	0.738614496472098	0.7384	0.685250219490781	0.572778827977316
cg01316047	0.364741641337386	0.532981530343008	0.481481481481481	0.366391184573003	0.405769230769231	0.463007159904535	0.412256267409471	0.6
cg01316642	0.195266272189349	0.302077484559236	0.42146017699115	0.385669125395153	0.410161090458488	0.375375375375375	0.428128231644261	0.494983277591973
cg01317029	0.519565217391304	0.421875	0.366171003717472	0.509765625	0.364768683274021	0.503042596348884	0.358	0.509493670886076
cg01317270	0.408071748878924	0.301801801801802	0.349609375	0.413145539906103	0.305170239596469	0.453571428571429	0.30952380952381	0.577712609970675
cg01318188	0.569154228855721	0.541203780467584	0.510694020078568	0.483126110124334	0.0428363988383349	0.406097819182723	0.566926740297903	0.0403458213256484
cg01318285	0.302469135802469	0.510982658959538	0.385022026431718	0.434782608695652	0.356231599607458	0.458697764820214	0.420059582919563	0.59330985915493
cg01320780	0.524160826263371	0.526264904930712	0.419457345392325	0.518005006739842	0.412711687225591	0.504835996635828	0.382743362831858	0.408022130013831
cg01320969	0.279199110122358	0.275	0.386949924127466	0.641434262948207	0.293168880455408	0.386585365853659	0.400830737279335	0.460443037974684
cg01321673	0.452054794520548	0.586118251928021	0.426229508196721	0.416422287390029	0.442934782608696	0.517142857142857	0.468384074941452	0.559210526315789
cg01324030	0.455927051671733	0.22746185852982	0.322338830584708	0.333843797856049	0.407460545193687	0.335373317013464	0.252021563342318	0.511475409836066
cg01324372	0.48496993987976	0.258465011286682	0.138841567291312	0.145182291666667	0.156626506024096	0.157580283793876	0.248484848484848	0.578378378378378
cg01324507	0.536453645364536	0.6736	0.62757871878393	0.496115427302997	0.560533841754052	0.548621190130624	0.582768635043562	0.272251308900524
cg01325460	0.692307692307692	0.451995012468828	0.643180349062702	0.554269972451791	0.541546093427036	0.566788894709272	0.513682564503518	0.604430379746835
cg01325711	0.0998075336816057	0.0846087207623448	0.117875145405196	0.090776344609394	0.110999194198227	0.120693751484913	0.0919087136929461	0.588075880758808
cg01325958	0.276012708498809	0.482596793116934	0.545552367288379	0.51282825233927	0.499582056283087	0.351873884592504	0.493961708394698	0.226506024096386
cg01328111	0.416666666666667	0.269392033542977	0.474264705882353	0.416844349680171	0.323834196891192	0.36784140969163	0.446898002103049	0.653846153846154
cg01328403	0.549723756906077	0.619946091644205	0.656804733727811	0.66579634464752	0.643373493975904	0.679287305122494	0.706766917293233	0.369649805447471
cg01328500	0.243619489559165	0.226666666666667	0.245726495726496	0.256972111553785	0.270833333333333	0.251497005988024	0.368070953436807	0.381294964028777
cg01330670	0.0195237557837716	0.0116341991341991	0.0102650399663441	0.00852878464818763	0.0156662013339538	0.0122242314647378	0.016502978586379	0.377892030848329
cg01331335	0.545094588649362	0.513479883865616	0.668546637744035	0.624524714828897	0.46558126249643	0.616533518582841	0.582440020418581	0.583665338645418
cg01335658	0.555473372781065	0.578389830508475	0.624624624624625	0.688144329896907	0.630813953488372	0.523890784982935	0.476301476301476	0.273927392739274
cg01335729	0.00921512551636479	0.0186234122897357	0.0156457795509661	0.0127103078392477	0.0108357279693487	0.0104649705476877	0.00986116517451667	0.503267973856209
cg01335785	0.313487241798299	0.22803738317757	0.171699741156169	0.234782608695652	0.235849056603774	0.237860661505982	0.128242074927954	0.248847926267281
cg01336855	0.394886363636364	0.359673024523161	0.505836575875486	0.509842519685039	0.410714285714286	0.381465517241379	0.535019455252918	0.538205980066445
cg01337429	0.978067441201473	0.977028042063095	0.975311659740895	0.97005352994647	0.970614566327874	0.956041503960727	0.979147730310645	0.563573883161512
cg01338494	0.218085106382979	0.273667029379761	0.287560581583199	0.284477015323118	0.201764941837144	0.31658692185008	0.274010013654984	0.515570934256055
cg01338957	0.278135048231511	0.440909090909091	0.253467843631778	0.314702308626974	0.299165673420739	0.278897136797455	0.372235872235872	0.408088235294118
cg01339704	0.484586929716399	0.20335675253708	0.220183486238532	0.21019509125236	0.131298793470546	0.206019871420222	0.190445448676566	0.163771712158809
cg01340089	0.17	0.199426934097421	0.151553852703278	0.182418845159437	0.174523007856341	0.187937533656435	0.199188491331612	0.58886894075404
cg01341301	0.697542533081285	0.490963855421687	0.424778761061947	0.722495894909688	0.724025974025974	0.649590163934426	0.640873015873016	0.711340206185567
cg01341572	0.226486079759217	0.344104070499371	0.350198771232382	0.319241609018704	0.291785714285714	0.233514352211016	0.431809595768795	0.352564102564103
cg01342411	0.441087613293051	0.518276762402089	0.481	0.51142005958292	0.448339483394834	0.38758231420508	0.589090909090909	0.656462585034014
cg01342435	0.583885209713024	0.656350053361793	0.51693851944793	0.601176470588235	0.635883905013193	0.56786941580756	0.595578673602081	0.432432432432432
cg01348121	0.137518684603886	0.567567567567568	0.367075664621677	0.350894632206759	0.380056444026341	0.35832414553473	0.34349593495935	0.197647058823529
cg01348482	0.577726218097448	0.542615484710475	0.1852487135506	0.513221153846154	0.373575129533679	0.571625344352617	0.427906976744186	0.697416974169742
cg01348733	0.548672566371681	0.564835164835165	0.700819672131147	0.668831168831169	0.660409556313993	0.639722863741339	0.717047451669596	0.616935483870968
cg01349775	0.516194331983806	0.589341692789969	0.574572127139364	0.515384615384615	0.65650406504065	0.32902033271719	0.405579399141631	0.371308016877637
cg01349858	0.408127208480565	0.3875	0.376	0.37146529562982	0.358730158730159	0.371666666666667	0.381418092909535	0.453172205438066
cg01350767	0.273776800439802	0.498027613412229	0.386712095400341	0.366886688668867	0.50403442711135	0.419630156472262	0.445818610129564	0.4
cg01351822	0.617977528089888	0.587628865979381	0.560975609756098	0.783641160949868	0.52510460251046	0.547677261613692	0.630331753554502	0.346278317152104
cg01352468	0.0228426395939086	0.02170606940412	0.0336844843282612	0.0308834091453196	0.0317161987548455	0.0302211302211302	0.0282576505429418	0.449477351916376
cg01353065	0.957013574660634	0.98566154374517	0.959421901056142	0.977293009419931	0.970510457568715	0.974655781649811	0.970494967599614	0.256578947368421
cg01353608	0.0274702318780029	0.0402263374485597	0.0233882270497547	0.0387645478961504	0.0244006328343678	0.0152801358234295	0.0183467605443098	0.0207069960065079
cg01353679	0.67379679144385	0.647727272727273	0.59825327510917	0.731481481481482	0.58206106870229	0.541133455210238	0.372233400402414	0.59478672985782
cg01353809	0.584392014519056	0.638253638253638	0.48141592920354	0.578044596912521	0.473324213406293	0.4	0.442413162705667	0.688
cg01354455	0.0896135927651411	0.115027322404372	0.128113879003559	0.126297577854671	0.0750407830342577	0.111596958174905	0.12439379243453	0.599508599508599
cg01355476	0.411960132890365	0.457671957671958	0.445054945054945	0.406940063091483	0.373853211009174	0.369515011547344	0.403225806451613	0.523659305993691
cg01356463	0.286644951140065	0.469586374695864	0.552552552552553	0.50381679389313	0.434366197183099	0.495394736842105	0.639198218262806	0.479274611398964
cg01356849	0.413140311804009	0.714418604651163	0.559670781893004	0.454778704297627	0.332994923857868	0.45724907063197	0.349043715846995	0.254794520547945
cg01356910	0.492985971943888	0.387005649717514	0.255767301905717	0.407131011608624	0.448830409356725	0.327900287631831	0.440575321725965	0.561669829222011
cg01359015	0.201963534361851	0.18646408839779	0.112600536193029	0.121151936444886	0.102127659574468	0.141373080397471	0.135831381733021	0.219206680584551
cg01360224	0.130270610446822	0.348937480751463	0.402783001128244	0.439455281560545	0.455741626794258	0.526947951955651	0.420391061452514	0.786752827140549
cg01361351	0.687253613666229	0.636792452830189	0.462377317339149	0.610188261351052	0.597379912663755	0.542100283822138	0.390681003584229	0.325892857142857
cg01363383	0.687687687687688	0.492718446601942	0.572164948453608	0.489719626168224	0.627586206896552	0.50392464678179	0.450406504065041	0.402941176470588
cg01363714	0.74375	0.719033232628399	0.637292464878672	0.612080536912752	0.540697674418605	0.576149425287356	0.635705669481303	0.524663677130045
cg01364799	0.450396825396825	0.40625	0.561128526645768	0.528832630098453	0.348157560355781	0.444250871080139	0.455938697318008	0.585365853658537
cg01365249	0.03544536271809	0.0410077434834769	0.0227117874176698	0.019676473370542	0.0256456893415788	0.0210653303637713	0.0231613915290209	0.407942238267148
cg01366903	0.494921514312096	0.767469879518072	0.754914809960681	0.861340679522498	0.722794117647059	0.834720570749108	0.750433275563258	0.51288056206089
cg01368488	0.691156462585034	0.349760393731382	0.540088464080533	0.514591748740526	0.376551151691222	0.637503072007864	0.40956659349635	0.133213321332133
cg01368673	0.326558265582656	0.311921296296296	0.241516966067864	0.295409181636727	0.293903074517978	0.31677381648159	0.33315817130846	0.470284237726098
cg01369328	0.559490084985836	0.588235294117647	0.695395513577332	0.819494584837545	0.649867374005305	0.624885635864593	0.647556390977444	0.431635388739946
cg01369406	0.707692307692308	0.613157894736842	0.638146167557932	0.652	0.726943942133816	0.716141001855288	0.675182481751825	0.624113475177305
cg01369750	0.315960912052117	0.265625	0.35423197492163	0.35472972972973	0.463829787234043	0.341743119266055	0.39067055393586	0.581967213114754
cg01370014	0.916519174041298	0.496009975062344	0.300585556278465	0.516598284222305	0.524965132496513	0.428309945088469	0.551389951542974	0.480127186009539
cg01370181	0.0603354389022	0.0135007309312925	0.01178165790812	0.0160719778529683	0.0156007393715342	0.021494907130018	0.0283917870124767	0.381818181818182
cg01373262	0.66759388038943	0.583065380493033	0.444256756756757	0.691762621789194	0.694323144104803	0.53813104189044	0.503582395087001	0.63600782778865
cg01373691	0.254081924949871	0.413821138211382	0.395958083832335	0.398174309932623	0.385017421602787	0.423204419889503	0.419000207425845	0.439322671683913
cg01373721	0.0266294227188082	0.0324038012151425	0.0355029585798817	0.0206540447504303	0.0313510019392372	0.0217854217854218	0.0512685914260717	0.518248175182482
cg01374398	0.398058252427184	0.381060606060606	0.250728862973761	0.328777524677297	0.269134253450439	0.267694463910301	0.387645478961504	0.421221864951768
cg01374431	0.299378881987578	0.214934409687185	0.248540450375313	0.258310249307479	0.252557041699449	0.281204111600587	0.262910798122066	0.431216931216931
cg01374565	0.430072756669361	0.451657458563536	0.257599376461419	0.371333333333333	0.485847589424572	0.497369149819994	0.510347376201035	0.407172995780591
cg01374729	0.529622980251346	0.347207009857612	0.265560165975104	0.449315068493151	0.33969010727056	0.246498599439776	0.294240837696335	0.422857142857143
cg01375801	0.819532908704883	0.730210016155089	0.650334075723831	0.671031096563011	0.613259668508287	0.773861967694567	0.763522012578616	0.571022727272727
cg01376245	0.169109947643979	0.145228940929745	0.238018433179724	0.13780818013396	0.165379113018598	0.146859751298599	0.22554347826087	0.404761904761905
cg01379207	0.669201520912547	0.744960560911481	0.83423702556158	0.756440281030445	0.839855072463768	0.832477535301669	0.777701307639367	0.709497206703911
cg01379701	0.319587628865979	0.398481973434535	0.540160642570281	0.413836477987421	0.430359937402191	0.417366946778712	0.312954876273654	0.526011560693642
cg01381301	0.470802919708029	0.511749347258486	0.364331210191083	0.419512195121951	0.462659380692168	0.598412698412698	0.574829931972789	0.632958801498127
cg01384488	0.19549436795995	0.0700582021987497	0.136534133533383	0.0861295532029428	0.19734928074996	0.0729148141561444	0.0833611760775142	0.53347280334728
cg01386294	0.0383835457705678	0.0677290836653386	0.0417704011065007	0.0600461893764434	0.0451127819548872	0.0566682375117813	0.0570160843039379	0.0356125356125356
cg01388144	0.557046979865772	0.51864125932063	0.647982062780269	0.613034623217923	0.31138014527845	0.632075471698113	0.549441786283892	0.732608695652174
cg01388260	0.240645161290323	0.5	0.266565118050267	0.259443339960239	0.191070752932274	0.157142857142857	0.347184253690541	0.741648106904232
cg01389383	0.244252873563218	0.305882352941176	0.36271186440678	0.454887218045113	0.389033942558747	0.427631578947368	0.482242990654206	0.327814569536424
cg01391538	0.198391420911528	0.258373205741627	0.341991341991342	0.273353751914242	0.29551692589204	0.22102839600921	0.246031746031746	0.287015945330296
cg01392184	0.0727748691099476	0.0858558062740782	0.0742552245442419	0.0913705583756345	0.080168776371308	0.0770676691729323	0.0772532188841202	0.20297699594046
cg01392544	0.108984375	0.0972186119053808	0.280720338983051	0.099213691026827	0.0931198102016607	0.0901970092570615	0.110580747812251	0.395626242544732
cg01392841	0.173783515392254	0.43844696969697	0.309135399673736	0.313888888888889	0.248203162434116	0.305006587615283	0.273752012882448	0.532724505327245
cg01392941	0.227176220806794	0.214193548387097	0.421364985163205	0.178691275167785	0.282660332541568	0.357142857142857	0.430868167202572	0.435820895522388
cg01394671	0.364551863041289	0.33102714209686	0.308342728297632	0.333817126269956	0.255739210284665	0.189141856392294	0.370765370138018	0.770293609671848
cg01395760	0.816526610644258	0.380152671755725	0.551445086705202	0.640710382513661	0.588122605363985	0.659803921568627	0.549499443826474	0.430555555555556
cg01396387	0.0387540746106483	0.049047172758513	0.0406555981268625	0.0512405609492988	0.159346451159522	0.0243036081510563	0.029833836858006	0.0187548337200309
cg01396567	0.53860819828408	0.880530071355759	0.410994764397906	0.943804537521815	0.884142773551785	0.951412264012879	0.913598519888992	0.790786948176583
cg01397679	0.265258215962441	0.584761904761905	0.236559139784946	0.354134165366615	0.375	0.346153846153846	0.380692167577413	0.485714285714286
cg01399317	0.973643628206926	0.976541189307147	0.984323703217334	0.976431485118598	0.878654547559775	0.981126659490492	0.988403211418377	0.970570854508923
cg01400952	0.0147510755992624	0.0132552178689125	0.00962092406959327	0.008129485864948	0.0126998452810727	0.01062796064618	0.0171823612322975	0.474452554744526
cg01401337	0.0163956457465394	0.0125139959164855	0.014802534193854	0.0114015748031496	0.0202149437052201	0.0167354554192345	0.0163199332603368	0.447592067988669
cg01403123	0.315337423312883	0.160460392687881	0.23094688221709	0.09536354056902	0.144684605205117	0.138565022421525	0.175518462316641	0.553875236294896
cg01403305	0.423324150596878	0.218470705064548	0.246518105849582	0.240783410138249	0.240313111545988	0.205954323001631	0.255933544303797	0.674342105263158
cg01403885	0.439759036144578	0.723502304147465	0.621031746031746	0.62020202020202	0.550943396226415	0.590604026845638	0.611494252873563	0.590443686006826
cg01404610	0.277777777777778	0.291169451073986	0.325966850828729	0.309623430962343	0.350253807106599	0.299435028248588	0.334939759036145	0.364406779661017
cg01404988	0.808463251670379	0.0679580306698951	0.0510742786985881	0.0559515324305061	0.0580357142857143	0.0435655253837072	0.0493857194988444	0.0775162337662338
cg01405303	0.627210884353742	0.594234919329976	0.49671772428884	0.517590149516271	0.440614951768489	0.374181478016838	0.490005011414889	0.658995815899582
cg01405404	0.43312101910828	0.277251184834123	0.353658536585366	0.268571428571429	0.305747126436782	0.304556354916067	0.227544910179641	0.417241379310345
cg01405684	0.63265306122449	0.568421052631579	0.691588785046729	0.540133779264214	0.643956043956044	0.519553072625698	0.54126679462572	0.553191489361702
cg01408342	0.337373737373737	0.317891373801917	0.408959537572254	0.417701863354037	0.403606102635229	0.528409090909091	0.364539007092199	0.588732394366197
cg01408860	0.579034941763727	0.557504873294347	0.645608628659476	0.66996699669967	0.621359223300971	0.699259259259259	0.614533965244866	0.581227436823105
cg01409793	0.267561983471074	0.206837606837607	0.153176675369887	0.325644504748982	0.287491814014407	0.259292837715322	0.287015945330296	0.46594982078853
cg01410929	0.00854572713643178	0.00852803738317757	0.00860227812055055	0.00837209302325581	0.0112340230412105	0.00542809177392278	0.0098453732785697	0.596846846846847
cg01411731	0.445454545454545	0.702010968921389	0.509719222462203	0.557788944723618	0.520771513353116	0.563106796116505	0.525691699604743	0.443820224719101
cg01412970	0.632246376811594	0.735973597359736	0.7325	0.680763983628922	0.734620024125452	0.743142144638404	0.780287474332649	0.45766590389016
cg01413268	0.241424229266175	0.493297587131367	0.443037974683544	0.474108944182919	0.526870389884089	0.499653979238754	0.570338983050847	0.562962962962963
cg01414289	0.732608695652174	0.681017612524462	0.665271966527197	0.819767441860465	0.737104825291181	0.674329501915709	0.617597292724196	0.61198738170347
cg01414845	0.249417249417249	0.39454094292804	0.269272529858849	0.354545454545455	0.468376068376068	0.303448275862069	0.45966709346991	0.267489711934156
cg01416472	0.261971830985915	0.250457038391225	0.267123287671233	0.164102564102564	0.261324041811847	0.1165371809101	0.223549488054608	0.452380952380952
cg01416521	0.297817715019255	0.574204946996466	0.609510086455331	0.401720714758438	0.57213316892725	0.497165532879819	0.629934210526316	0.27511961722488
cg01416563	0.83843600147547	0.932523824162312	0.3808	0.976242628475147	0.971526496177168	0.974222651844691	0.953713838936669	0.371278458844133
cg01416578	0.370175438596491	0.603333333333333	0.565384615384615	0.461218836565097	0.447219069239501	0.553264604810997	0.456268221574344	0.571428571428571
cg01416906	0.941031334813718	0.935897435897436	0.931950368359829	0.911696359411309	0.924431526756711	0.911423841059603	0.939335476956056	0.847023360964582
cg01417615	0.390718562874251	0.371733966745843	0.315850815850816	0.508385744234801	0.395324123273114	0.410079051383399	0.526717557251908	0.358490566037736
cg01421019	0.183870967741935	0.302912621359223	0.209267563527653	0.1953125	0.208333333333333	0.20480404551201	0.250883392226148	0.373134328358209
cg01422370	0.515358361774744	0.526315789473684	0.526315789473684	0.458149779735683	0.658585858585859	0.545454545454545	0.692640692640693	0.659090909090909
cg01425186	0.622695035460993	0.45933014354067	0.408045977011494	0.555133079847909	0.430321592649311	0.389159561510353	0.454995054401583	0.681614349775785
cg01426041	0.556631171345595	0.577358490566038	0.536374845869297	0.535667107001321	0.499443207126949	0.535740604274134	0.502467917077986	0.609348914858097
cg01426853	0.678656126482213	0.661330665332666	0.548525469168901	0.636561954624782	0.45	0.468905472636816	0.694808345463367	0.550576184379001
cg01427458	0.223915592028136	0.312056737588652	0.408580183861083	0.297752808988764	0.293706293706294	0.270697674418605	0.345247766043867	0.472312703583062
cg01427575	0.0529314739841056	0.0347490347490347	0.0213602411217403	0.0254720342002138	0.0277197865924379	0.03241662518666	0.0208193827235649	0.218714768883878
cg01428095	0.366694011484824	0.281339031339031	0.393272425249169	0.340501792114695	0.360144057623049	0.467584208620065	0.322398939695162	0.337328767123288
cg01430218	0.413549039433771	0.404154863078376	0.534777651083238	0.386494252873563	0.469416785206259	0.434903047091413	0.59601259181532	0.455370650529501
cg01431260	0.0396634615384615	0.0240050536955148	0.0233707865168539	0.0224166211044287	0.0245824983299933	0.0169593456819822	0.0216697686785429	0.0515078729650387
cg01431873	0.317934782608696	0.402912621359223	0.486111111111111	0.405759162303665	0.312056737588652	0.521153846153846	0.478330658105939	0.377510040160643
cg01431950	0.0209052787370498	0.0502897617514488	0.843621399176955	0.0364491716097361	0.0365369649805447	0.0235607912869527	0.033356024506467	0.576363636363636
cg01432443	0.636363636363636	0.378091872791519	0.561290322580645	0.619302949061662	0.597938144329897	0.633561643835616	0.680519480519481	0.474452554744526
cg01433109	0.620567375886525	0.660777385159011	0.577639751552795	0.479108635097493	0.583959899749373	0.610978520286396	0.694092827004219	0.639705882352941
cg01433332	0.0880452342487884	0.204056291390728	0.104082383229128	0.170620734481638	0.150763908907466	0.136853448275862	0.196056650930297	0.257246376811594
cg01433441	0.303977272727273	0.294573643410853	0.366666666666667	0.330769230769231	0.245238095238095	0.439393939393939	0.284829721362229	0.621621621621622
cg01433443	0.370898716119829	0.507337526205451	0.547511312217195	0.294207317073171	0.422611036339166	0.407874015748032	0.29971181556196	0.352173913043478
cg01434618	0.610301263362488	0.669452181987001	0.48326639892905	0.65792759051186	0.695492180312787	0.685208596713021	0.4994617868676	0.606112054329372
cg01434723	0.545114539504441	0.616443594646272	0.555716353111433	0.607255520504732	0.597327555074034	0.668516463189049	0.618434429007116	0.476785714285714
cg01435196	0.667529107373868	0.48353982300885	0.147502903600465	0.283560132401618	0.397092578423871	0.292655786350148	0.348819782690146	0.491255961844197
cg01435343	0.273596176821983	0.226600985221675	0.407734806629834	0.333333333333333	0.238629651506202	0.301512287334594	0.387249114521842	0.319196428571429
cg01435766	0.296601441812564	0.174972314507198	0.556430446194226	0.398390342052314	0.265873015873016	0.287371134020619	0.29000884173298	0.306163021868787
cg01438056	0.316109422492401	0.266535044422507	0.316455696202532	0.306608884073673	0.249154453213078	0.289836888331242	0.302083333333333	0.446153846153846
cg01438602	0.583710407239819	0.61909758656873	0.620033112582781	0.601059135039718	0.530501930501931	0.473039215686274	0.735272184936615	0.420454545454545
cg01438619	0.165598094889174	0.312613430127042	0.299480294499783	0.219153936545241	0.260170293282876	0.24899105106159	0.319095477386935	0.382246376811594
cg01439340	0.0169427426064594	0.0203425193427801	0.0201401050788091	0.0208456243854474	0.0301455968186774	0.0140870726820086	0.0207067737931935	0.397959183673469
cg01439601	0.37621359223301	0.52	0.268888888888889	0.39177277179236	0.449382716049383	0.503656307129799	0.677702044790652	0.324503311258278
cg01439876	0.264832330180568	0.20924149956408	0.527129433161564	0.66042569964525	0.661985759493671	0.622418066648306	0.618067467124071	0.631901840490798
cg01440497	0.586478873239437	0.755625327053899	0.707469562356038	0.721590909090909	0.706773894215899	0.743991989319092	0.696451204055767	0.313167259786477
cg01442781	0.428571428571429	0.643097643097643	0.613733905579399	0.644827586206897	0.552147239263804	0.625231910946197	0.709737827715356	0.703007518796993
cg01442844	0.410557184750733	0.422388059701493	0.327605956471936	0.343927355278093	0.246365105008078	0.339321357285429	0.389114541023558	0.39541547277937
cg01443416	0.154171066525871	0.292086330935252	0.296625222024867	0.492779783393502	0.411881188118812	0.319554848966614	0.350710900473934	0.543130990415335
cg01443718	0.505086774386595	0.315065243179122	0.264798260449384	0.381336405529954	0.342509749942647	0.341976893453145	0.227686703096539	0.425076452599388
cg01445163	0.475206611570248	0.406741573033708	0.37037037037037	0.460837887067395	0.486021505376344	0.368539325842697	0.593856655290102	0.340116279069767
cg01446576	0.36	0.381012658227848	0.312039312039312	0.338028169014085	0.279547790339157	0.410991636798088	0.434254143646409	0.415492957746479
cg01446983	0.011647639617402	0.0149145520455722	0.00937248297576334	0.00931872560130966	0.0103941838009769	0.00982064098794472	0.00862807839552026	0.351239669421488
cg01447112	0.527659574468085	0.493857493857494	0.356	0.476190476190476	0.440809968847352	0.440329218106996	0.513011152416357	0.552901023890785
cg01447536	0.342175066312997	0.550251256281407	0.352813852813853	0.275184275184275	0.412109375	0.360849056603774	0.432478632478632	0.601423487544484
cg01447828	0.220609579100145	0.200829875518672	0.264384559359068	0.21720297029703	0.223661971830986	0.19044776119403	0.214886731391586	0.335922330097087
cg01448562	0.382312925170068	0.262668918918919	0.243390357698289	0.198126801152738	0.182678311499272	0.182750301568154	0.217948717948718	0.594339622641509
cg01450204	0.36078431372549	0.299093655589124	0.504672897196262	0.384868421052632	0.328908554572271	0.362582781456954	0.392561983471074	0.379661016949153
cg01450642	0.339869281045752	0.601466992665037	0.597378277153558	0.503663003663004	0.516535433070866	0.595520421607378	0.597911227154047	0.543396226415094
cg01450719	0.467289719626168	0.333843797856049	0.210727969348659	0.324925816023739	0.312820512820513	0.316326530612245	0.259316770186335	0.498269896193772
cg01450965	0.344226579520697	0.488188976377953	0.331161780673181	0.547515257192677	0.517399868680236	0.308135810377963	0.431239388794567	0.289237668161435
cg01452396	0.835526315789474	0.734087694483734	0.768429487179487	0.734958111195735	0.816091954022989	0.784167794316644	0.79986962190352	0.613636363636364
cg01453053	0.0624484181568088	0.0505120398560753	0.0509164969450102	0.0440537146169452	0.0473347547974414	0.0374936235334127	0.0458915291130056	0.0320328542094456
cg01453391	0.598976109215017	0.460616438356164	0.470909090909091	0.361640670132871	0.381578947368421	0.504105090311987	0.301088270858525	0.502754820936639
cg01453441	0.432773109243697	0.49780701754386	0.418300653594771	0.442622950819672	0.402482269503546	0.338709677419355	0.462196861626248	0.722772277227723
cg01453458	0.027336860670194	0.0198774473172919	0.0305933964442392	0.0210513357134064	0.0213932487637067	0.034585926280517	0.0338411588411588	0.0755331753554502
cg01454487	0.5325	0.588405797101449	0.411027568922306	0.488207547169811	0.54320987654321	0.526178010471204	0.56	0.547703180212014
cg01455568	0.402838427947598	0.581856100104275	0.55450643776824	0.454810495626822	0.539072847682119	0.443589743589744	0.434968017057569	0.583157894736842
cg01457183	0.59115179252479	0.622041920216362	0.470505121865065	0.69233746130031	0.579049676025918	0.631035529911934	0.52927241962775	0.325448613376835
cg01458054	0.525801952580195	0.694194603434178	0.623769871309614	0.483485593815882	0.574887387387387	0.630573248407643	0.630582891748675	0.277647058823529
cg01459718	0.43573264781491	0.703737886479003	0.85501066098081	0.68780971258672	0.668918918918919	0.622989407610828	0.769158878504673	0.284710017574692
cg01459882	0.889093588798821	0.76226012793177	0.719895287958115	0.81488736532811	0.837088388214905	0.798747763864043	0.735770955501897	0.590822179732314
cg01460805	0.0505978742249779	0.0749894082756673	0.0419885125767479	0.0783179768672809	0.0354563361785949	0.0342337272556744	0.0299394950970165	0.0312230464033121
cg01460814	0.567765567765568	0.522779567418316	0.664206642066421	0.374331550802139	0.424861495844875	0.446061036195884	0.388516746411483	0.753164556962025
cg01461410	0.0818722604884158	0.0578419424392988	0.08926885555439	0.0591685226429102	0.0555093555093555	0.0595322466335932	0.0670121388514233	0.478260869565217
cg01463290	0.226381461675579	0.442334739803094	0.344218415417559	0.374802319451766	0.365626710454297	0.359124866595518	0.4	0.613588110403397
cg01463540	0.791411042944785	0.0379280305568585	0.029047901821061	0.0259869355296791	0.0230910609857978	0.0219730212904274	0.0226769911504425	0.730486008836524
cg01465838	0.168093385214008	0.347305389221557	0.689298686784018	0.752654752654753	0.774631936579841	0.571762642502192	0.604395604395604	0.495948136142626
cg01466330	0.612529002320186	0.520512820512821	0.417030567685589	0.648459383753501	0.633633633633634	0.562945368171021	0.45	0.35989010989011
cg01466678	0.407731582786287	0.518360375747225	0.568985849056604	0.496723460026212	0.615349264705882	0.602855867916109	0.635480572597137	0.52639751552795
cg01467630	0.50767754318618	0.456448911222781	0.315602836879433	0.427046263345196	0.383748517200474	0.400519031141868	0.388140161725067	0.646929824561403
cg01468171	0.059478672985782	0.0459574468085106	0.0266340339763893	0.0474164764473957	0.0335945240025218	0.0305394560855996	0.0709394686387291	0.442882249560633
cg01469108	0.220699108978753	0.232323232323232	0.204644412191582	0.271692745376956	0.347938144329897	0.244083840432725	0.318385650224215	0.413127413127413
cg01469688	0.703564727954972	0.771402550091075	0.779596977329975	0.67956204379562	0.712200208550574	0.753075571177504	0.717162032598274	0.444633730834753
cg01469836	0.0392118611002731	0.0809377616522467	0.0794009027492819	0.0754424778761062	0.0620730040991606	0.060230133045667	0.0606624488276889	0.0627936779154208
cg01470088	0.407442748091603	0.489417989417989	0.518665607625099	0.492344883158743	0.433859223300971	0.364620938628159	0.368916797488226	0.512269938650307
cg01470704	0.713684210526316	0.596774193548387	0.652757078986587	0.563725490196078	0.611708482676225	0.565774155995343	0.667037861915368	0.528023598820059
cg01471147	0.267241379310345	0.295287958115183	0.36258064516129	0.315521628498728	0.318681318681319	0.34875	0.382105263157895	0.624078624078624
cg01471196	0.446685878962536	0.513846153846154	0.467816091954023	0.51067463706234	0.463611859838275	0.346666666666667	0.318279569892473	0.67280163599182
cg01471259	0.222996515679443	0.255244755244755	0.234323432343234	0.219364599092284	0.220899470899471	0.177514792899408	0.321981424148607	0.476470588235294
cg01473472	0.0160714285714286	0.0545074743782231	0.0379746835443038	0.0570075905782925	0.0464030858244937	0.0425721609272261	0.0347239888069194	0.274401473296501
cg01474480	0.410922112802149	0.311131386861314	0.497777777777778	0.564102564102564	0.428571428571429	0.51651809124279	0.358742004264392	0.565384615384615
cg01474603	0.779411764705882	0.281032433350314	0.259746709709461	0.2948682766191	0.307801785483245	0.167317939609236	0.290467235642991	0.340136054421769
cg01476568	0.298003072196621	0.466666666666667	0.443066516347238	0.594810379241517	0.62625250501002	0.475027746947836	0.582532751091703	0.443181818181818
cg01477985	0.725876140182429	0.310546875	0.0375498216907909	0.329297075423294	0.323448163795905	0.315943482986372	0.369086021505376	0.591596638655462
cg01479912	0.344339622641509	0.303664921465969	0.461832061068702	0.449799196787149	0.463382157123835	0.40829346092504	0.5	0.341333333333333
cg01480393	0.262917933130699	0.330246913580247	0.311977715877437	0.317039106145251	0.326805385556916	0.28502994011976	0.317889317889318	0.652027027027027
cg01483681	0.557377049180328	0.908020924149956	0.546823529411765	0.437420986093552	0.56838768115942	0.594450779171418	0.42702500933184	0.390143737166324
cg01485046	0.448186528497409	0.390522875816993	0.465277777777778	0.465465465465465	0.469622331691297	0.542857142857143	0.43	0.596491228070175
cg01485165	0.326194398682043	0.433497536945813	0.287591240875912	0.314694408322497	0.324976787372331	0.272833723653396	0.329076620825147	0.379432624113475
cg01485439	0.0631532782691324	0.0450706898187684	0.0105676086782483	0.0534616147589764	0.0567699686404722	0.0697292454708342	0.0483732139783095	0.674285714285714
cg01486023	0.0908034849951597	0.0175596578117965	0.0210407966591712	0.0184814275309541	0.0148860987895647	0.00805404001039231	0.0113157310849789	0.0572786959474757
cg01489398	0.901494189263973	0.888888888888889	0.928571428571429	0.920192638458892	0.868035190615836	0.892686042797828	0.931245500359971	0.681012658227848
cg01489519	0.0517730496453901	0.0491696938245978	0.0470451575431973	0.0298178442974823	0.0367424242424242	0.0321194299932142	0.0436507936507936	0.483483483483483
cg01490040	0.252702702702703	0.253036437246964	0.455676516329705	0.531645569620253	0.355848434925865	0.386002120890774	0.278181818181818	0.607072691552063
cg01492330	0.79144385026738	0.550194552529183	0.606673407482305	0.625199362041467	0.576227390180879	0.660726072607261	0.631217838765009	0.342307692307692
cg01493198	0.215258855585831	0.387658227848101	0.383701188455009	0.349025974025974	0.219362745098039	0.46749226006192	0.288888888888889	0.402621722846442
cg01494303	0.13979086406164	0.126545026486168	0.122487143525012	0.0985768830267268	0.0980991174473863	0.116883116883117	0.110547299746285	0.219020172910663
cg01494611	0.398029556650246	0.333072713057076	0.360266159695817	0.401273885350318	0.338037634408602	0.309992132179386	0.328699918233851	0.364640883977901
cg01494614	0.570175438596491	0.520190023752969	0.386973180076628	0.551724137931034	0.533464566929134	0.542168674698795	0.611532625189681	0.530821917808219
cg01495122	0.74390243902439	0.558241758241758	0.487951807228916	0.522788203753351	0.580474934036939	0.538235294117647	0.651663405088063	0.579925650557621
cg01495440	0.668584579976985	0.603019538188277	0.434966216216216	0.453597497393118	0.539830508474576	0.473640856672158	0.420940170940171	0.391912908242613
cg01496408	0.435530085959885	0.412256267409471	0.544910179640719	0.473063973063973	0.542821158690176	0.509838998211091	0.455576559546314	0.689903846153846
cg01496648	0.117851706892803	0.0775275013095862	0.124781085814361	0.089073956730334	0.101997268692386	0.0832540025962787	0.082158185162477	0.711267605633803
cg01497377	0.350689127105666	0.23302752293578	0.293628808864266	0.275	0.428571428571429	0.365277777777778	0.431539187913126	0.388059701492537
cg01498059	0.311940298507463	0.214646464646465	0.439024390243902	0.278026905829596	0.233475479744136	0.331536388140162	0.275071633237822	0.394409937888199
cg01498641	0.354337899543379	0.217435897435897	0.236619718309859	0.388721047331319	0.381700554528651	0.291780821917808	0.558333333333333	0.476274165202109
cg01498655	0.123482849604222	0.425284316318434	0.948364888123924	0.58827700307256	0.623605402231356	0.520023103581055	0.623718887262079	0.566787003610108
cg01499736	0.146310160427807	0.137239480928038	0.283741532047942	0.168669705760464	0.201296015441886	0.163616498224529	0.169435215946844	0.129989764585466
cg01501264	0.321590909090909	0.457264957264957	0.325211337642964	0.366607995976867	0.413400481716663	0.344296419650291	0.345655172413793	0.247357293868922
cg01501311	0.194315004659832	0.960139403180135	0.608128078817734	0.706885058565851	0.695832469417375	0.674443063390382	0.781410194409517	0.400297619047619
cg01502484	0.321120689655172	0.323684210526316	0.337254901960784	0.240522875816993	0.29097605893186	0.372233400402414	0.358778625954198	0.318840579710145
cg01502872	0.517543859649123	0.447661469933185	0.355932203389831	0.35625	0.561224489795918	0.408571428571429	0.52191235059761	0.440944881889764
cg01505148	0.758839050131926	0.843567031977181	0.821787709497207	0.827139552814187	0.826589595375723	0.802806918060675	0.831609195402299	0.905292479108635
cg01505690	0.355371900826446	0.181937172774869	0.494987468671679	0.24468085106383	0.432768361581921	0.169370229007634	0.411320754716981	0.463768115942029
cg01505767	0.474226804123711	0.468135326514555	0.420238931834153	0.277235161532682	0.367775831873905	0.307742782152231	0.285106382978723	0.217647058823529
cg01507128	0.783289817232376	0.693577981651376	0.6703125	0.618965517241379	0.637271214642263	0.765202702702703	0.712837837837838	0.593625498007968
cg01507228	0.430044182621502	0.674727932285369	0.573793103448276	0.523566878980892	0.414312617702448	0.52092050209205	0.415140415140415	0.488524590163934
cg01508023	0.380327868852459	0.521303258145363	0.507352941176471	0.377483443708609	0.550943396226415	0.479357798165138	0.41123595505618	0.414141414141414
cg01508600	0.352346570397112	0.411089866156788	0.312221231043711	0.28847392144237	0.352646638054363	0.431089743589744	0.37283950617284	0.738382099827883
cg01509427	0.815742397137746	0.990790319126151	0.97245309902636	0.979538455047884	0.978836784409257	0.964899609995667	0.986509274873524	0.643478260869565
cg01509843	0.344155844155844	0.420168067226891	0.400286944045911	0.362041467304625	0.438375350140056	0.39607201309329	0.395229982964225	0.358730158730159
cg01512265	0.317535545023697	0.228658536585366	0.135350318471338	0.230982019363762	0.122733612273361	0.156390977443609	0.267496111975117	0.370229007633588
cg01512638	0.399764150943396	0.576125804145818	0.245175936435868	0.361783439490446	0.525552736498731	0.417501927525058	0.416289592760181	0.597938144329897
cg01512840	0.330357142857143	0.304487179487179	0.192393736017897	0.286585365853659	0.266304347826087	0.241299303944316	0.391076115485564	0.493548387096774
cg01513909	0.376569037656904	0.384464110127827	0.273204903677758	0.56156501726122	0.440305635148042	0.406218655967904	0.348577235772358	0.559412550066756
cg01514356	0.162019593067069	0.515263644773358	0.383798140770252	0.370433305012744	0.574603174603175	0.454867256637168	0.255269320843091	0.511111111111111
cg01514436	0.571243523316062	0.622828784119107	0.572027972027972	0.521739130434783	0.571555161719096	0.544130248500428	0.618819011041767	0.566585956416465
cg01515015	0.286707566462168	0.307126258714175	0.219501718213058	0.239451476793249	0.363052781740371	0.345564865645767	0.342702012136698	0.475873544093178
cg01516005	0.316289262235208	0.377403846153846	0.349325337331334	0.46474358974359	0.404707233065442	0.416445623342175	0.395849346656418	0.403846153846154
cg01516809	0.399441340782123	0.342342342342342	0.414322250639386	0.398648648648649	0.481751824817518	0.352040816326531	0.459317585301837	0.478102189781022
cg01516933	0.587484035759898	0.722648752399232	0.594178082191781	0.648312611012433	0.632850241545894	0.765984654731458	0.547897196261682	0.353070175438596
cg01518846	0.525584146702159	0.572278911564626	0.553918285331547	0.539751878385462	0.547431913726924	0.614253195587463	0.580967402733964	0.344961240310078
cg01519784	0.327181208053691	0.657399103139014	0.309346567411084	0.423901940755873	0.345554537121907	0.449848024316109	0.456	0.343434343434343
cg01522249	0.284153005464481	0.509778357235984	0.522357723577236	0.434913468773514	0.442356959863365	0.384811742182514	0.439209726443769	0.267573696145125
cg01525916	0.485749690210657	0.324569356300997	0.421951219512195	0.330258302583026	0.379737045630317	0.585400425230333	0.263315828957239	0.569444444444444
cg01526488	0.13895486935867	0.579341805148257	0.546818923327896	0.526176753121998	0.592608326253186	0.520645161290323	0.533951762523191	0.318785578747628
cg01527023	0.0155942680528238	0.0282517798621313	0.0394861392832995	0.0309052966312233	0.0286806883365201	0.0314630309386471	0.03046078865751	0.0332690453230473
cg01527159	0.332994923857868	0.413508557457213	0.363470319634703	0.346107055961071	0.382831907259177	0.374015748031496	0.346309217774513	0.245583038869258
cg01527459	0.279259259259259	0.393543428132206	0.302043422733078	0.44672131147541	0.399497487437186	0.403663500678426	0.464638783269962	0.425133689839572
cg01527946	0.652648604933279	0.71229293809939	0.812383612662942	0.700924110893307	0.690522784456248	0.717483363581367	0.717647058823529	0.34453781512605
cg01528063	0.0359982332155477	0.124560429391079	0.0462228630938076	0.0651676206050695	0.0678161804326072	0.0592948717948718	0.0617719354493962	0.409090909090909
cg01528762	0.0287441542146686	0.0214307274373679	0.0132995977682626	0.0144780965561292	0.00800045072961857	0.0106174743460466	0.0144736842105263	0.451834862385321
cg01529076	0.260896255371393	0.229785478547855	0.146177370030581	0.187669376693767	0.247453416149068	0.164639850327409	0.333603896103896	0.513643659711075
cg01529917	0.14957264957265	0.486285448628545	0.324058919803601	0.418492550394391	0.484474241354975	0.552156284555842	0.448078495502862	0.719424460431655
cg01530988	0.361940298507463	0.398692810457516	0.428205128205128	0.315789473684211	0.379391100702576	0.354054054054054	0.335897435897436	0.394202898550725
cg01531333	0.433903576982893	0.245398773006135	0.156438026474128	0.267946577629382	0.2859375	0.276898734177215	0.412293853073463	0.218421052631579
cg01531495	0.347255369928401	0.379547014413178	0.389618138424821	0.428725701943845	0.343291689299294	0.435079726651481	0.351114649681529	0.408662900188324
cg01532168	0.0260081126222859	0.0133142605633803	0.0262088147197261	0.0216735041411874	0.0159325787401575	0.0256751084371065	0.0341092417607744	0.263565891472868
cg01532600	0.44375	0.335858585858586	0.478395061728395	0.470212765957447	0.480603448275862	0.272965879265092	0.467336683417085	0.44794952681388
cg01533108	0.48	0.52212389380531	0.365180467091295	0.495784148397976	0.435323383084577	0.444444444444444	0.578125	0.478260869565217
cg01534423	0.266472868217054	0.300083125519534	0.355880092236741	0.320512820512821	0.264343163538874	0.260225669957687	0.338412698412698	0.34056399132321
cg01534572	0.545765611633875	0.682877406281662	0.546967895362664	0.543330087633885	0.679601990049751	0.686116700201207	0.614835948644793	0.520408163265306
cg01536956	0.949006758140487	0.97690753391706	0.962320702205095	0.966626090484885	0.957404274950023	0.923298806870329	0.941705870321129	0.505190311418685
cg01537369	0.498412698412698	0.720269259536275	0.523274478330658	0.420765027322404	0.427307692307692	0.475158562367865	0.534966819806023	0.319474835886214
cg01538821	0.629246676514033	0.591867469879518	0.469406392694064	0.361498897869214	0.496571988246817	0.543913713405239	0.441269841269841	0.530287984111221
cg01539849	0.743813682678311	0.487558843308675	0.58841651263093	0.61156278229449	0.54380664652568	0.541170378042465	0.551614946168461	0.60702875399361
cg01541987	0.603741496598639	0.617204301075269	0.609318996415771	0.658031088082902	0.729792147806005	0.690721649484536	0.664845173041894	0.67574931880109
cg01543544	0.0112244897959184	0.0133940774487472	0.0154675008689607	0.0168724667734942	0.0142283838015323	0.00952943783703923	0.011545907079646	0.321799307958477
cg01545140	0.384313725490196	0.355408388520971	0.367924528301887	0.37782340862423	0.369806094182826	0.356382978723404	0.423861852433281	0.354581673306773
cg01545281	0.328188879803761	0.331595036863873	0.308745663684499	0.374409328014728	0.337613072658302	0.37406994047619	0.413753581661891	0.676328502415459
cg01546203	0.957100163887014	0.957712814855672	0.928877703206562	0.962614071239329	0.936975945017182	0.951369023293829	0.94824834713884	0.379647749510763
cg01546397	0.704887218045113	0.474747474747475	0.475845410628019	0.727969348659004	0.722910216718266	0.645714285714286	0.495850622406639	0.395498392282958
cg01547142	0.907464528069093	0.889267461669506	0.9328165374677	0.887234042553191	0.910215300045809	0.88813382122321	0.916971916971917	0.81010101010101
cg01547656	0.334358186010761	0.465706447187929	0.37007874015748	0.204623287671233	0.232	0.195242001640689	0.344424460431655	0.206303724928367
cg01547676	0.732664995822891	0.500500500500501	0.539719626168224	0.43559718969555	0.432597105864433	0.534565916398714	0.410901467505241	0.804878048780488
cg01548777	0.863020329138432	0.824451410658307	0.824226213221246	0.924778761061947	0.907103825136612	0.938939475093733	0.846557759626604	0.181076672104405
cg01550915	0.380673499267936	0.34796573875803	0.217662801070473	0.270833333333333	0.271646859083192	0.287456445993031	0.232123212321232	0.406169665809769
cg01552272	0.247011952191235	0.272529858849077	0.183773216031281	0.24055829228243	0.224306688417618	0.243359040274207	0.284522706209453	0.347962382445141
cg01553063	0.436676798378926	0.360300250208507	0.390786338363781	0.277017783857729	0.308333333333333	0.312703583061889	0.340562248995984	0.312796208530806
cg01553230	0.577656675749319	0.43134328358209	0.626495726495726	0.493803622497617	0.509848484848485	0.456466610312764	0.496215306980656	0.421782178217822
cg01553661	0.428290766208251	0.470187393526405	0.419593345656192	0.504778453518679	0.535211267605634	0.480289621882542	0.522906793048973	0.548648648648649
cg01553986	0.641843971631206	0.574045801526718	0.667372881355932	0.67359413202934	0.696569920844327	0.589698046181172	0.599074074074074	0.587006960556845
cg01554453	0.0995250431778929	0.0957185039370079	0.976242113564669	0.672987694169861	0.654946445519049	0.706970315276772	0.769048425330173	0.308977035490605
cg01555307	0.327044025157233	0.571090047393365	0.455587392550143	0.467196819085487	0.567924528301887	0.619318181818182	0.451327433628319	0.523648648648649
cg01556091	0.394984326018809	0.275700934579439	0.454724409448819	0.51304347826087	0.391803278688525	0.399581589958159	0.391866913123845	0.510869565217391
cg01556502	0.515463917525773	0.536	0.501551189245088	0.49812734082397	0.534080298786181	0.457871396895787	0.547520661157025	0.546623794212219
cg01556888	0.104064039408867	0.113541955137081	0.236663844199831	0.238563829787234	0.260145237078172	0.213509137173259	0.275510204081633	0.468390804597701
cg01557738	0.522038567493113	0.577881619937695	0.36504854368932	0.568713450292398	0.492753623188406	0.327007299270073	0.373493975903614	0.693693693693694
cg01557883	0.288888888888889	0.179023508137432	0.2	0.220899470899471	0.22766217870257	0.209895052473763	0.203513909224012	0.306818181818182
cg01559770	0.905482041587902	0.907036247334755	0.871864145117715	0.915919282511211	0.877630787733013	0.887096774193548	0.857821782178218	0.634502923976608
cg01559912	0.498305084745763	0.477162293488824	0.45663082437276	0.487872487872488	0.547935619314206	0.555018137847642	0.543219666931007	0.539379474940334
cg01560399	0.498725573491929	0.551190476190476	0.459910913140312	0.513231197771588	0.471153846153846	0.562398703403566	0.623255813953488	0.290502793296089
cg01560934	0.358171041490262	0.364536453645365	0.303107165504122	0.31988188976378	0.309935205183585	0.296113074204947	0.328366445916115	0.43048128342246
cg01564640	0.100642398286938	0.0441102756892231	0.0411946446961895	0.0366350067842605	0.0445903905979952	0.0370116518163125	0.0530936454849498	0.276595744680851
cg01565083	0.350716332378223	0.578380043116723	0.90440755580996	0.468985206332728	0.454473318785955	0.456359102244389	0.542906674371569	0.351694915254237
cg01565304	0.571741992101799	0.566310160427807	0.56021409455843	0.750821631311622	0.581347455133863	0.651223776223776	0.650539505743126	0.386694386694387
cg01565314	0.504524886877828	0.617120954003407	0.442616679418516	0.529854760623991	0.572609208972845	0.498515341471462	0.546333913716386	0.307121661721068
cg01566127	0.609929078014184	0.522346368715084	0.633608815426997	0.656565656565657	0.535	0.524096385542169	0.375308641975309	0.675889328063241
cg01566449	0.559941520467836	0.0441862679744786	0.647256438969765	0.0503935008885504	0.0633988128021541	0.0320420223243598	0.0469563732604798	0.331168831168831
cg01567173	0.315614617940199	0.404921700223714	0.419786096256685	0.415384615384615	0.269230769230769	0.273556231003039	0.399590163934426	0.536423841059603
cg01567751	0.116818873668189	0.522851919561243	0.35801765878667	0.431691894999042	0.401469007524185	0.449258160237389	0.370115661144108	0.399656946826758
cg01569346	0.446278892557785	0.453070102057889	0.406022039422629	0.460580912863071	0.39770340288475	0.329618242377658	0.367558022199798	0.647398843930636
cg01570685	0.883122546881814	0.828282828282828	0.817495807713807	0.820887296775971	0.843244529019981	0.755068128946494	0.82753164556962	0.868162692847125
cg01571169	0.797549280767182	0.300273224043716	0.360289937464468	0.41195751933919	0.44949803579223	0.389938013550526	0.410885989010989	0.725108225108225
cg01571625	0.32701062215478	0.353441608662026	0.434017595307918	0.432213930348259	0.355216881594373	0.431397574984046	0.348729792147806	0.298165137614679
cg01571722	0.58041958041958	0.501305483028721	0.649155722326454	0.579234972677596	0.663244353182752	0.533632286995516	0.56120826709062	0.390572390572391
cg01572549	0.966493867745606	0.957724171539961	0.972372442981425	0.963528059358345	0.951192040548151	0.922583643122677	0.964986313868613	0.970830392848742
cg01573955	0.268496420047733	0.173130193905817	0.147590361445783	0.222453222453222	0.183098591549296	0.145631067961165	0.232464929859719	0.322751322751323
cg01574414	0.312883435582822	0.316692667706708	0.308600337268128	0.256544502617801	0.282051282051282	0.287339971550498	0.337268128161889	0.419444444444444
cg01574663	0.237188872620791	0.271557271557272	0.138728323699422	0.226744186046512	0.251226692836114	0.168687982359427	0.135757575757576	0.361111111111111
cg01575603	0.0383510485492674	0.053858024691358	0.0241640224554552	0.0460583488516449	0.0294405214557306	0.0378146759507231	0.0424543246382934	0.298642533936652
cg01577001	0.699797160243408	0.260303687635575	0.294077910380545	0.234575700147399	0.270121846576283	0.237445072190835	0.318824065633546	0.419593345656192
cg01579093	0.550671550671551	0.51693851944793	0.779761904761905	0.564580559254328	0.520174482006543	0.568785197103781	0.434559452523524	0.392785571142285
cg01579706	0.564005069708492	0.223021582733813	0.166556510244547	0.209245742092457	0.262417994376757	0.341197822141561	0.360810810810811	0.688715953307393
cg01579928	0.21602787456446	0.270588235294118	0.183193277310924	0.172413793103448	0.149112426035503	0.262152777777778	0.199197860962567	0.423267326732673
cg01579950	0.0109947255033058	0.0118251928020566	0.0161773135469078	0.0141553115491467	0.0141170431211499	0.0116073064939825	0.0113476908059301	0.0179922650075668
cg01581050	0.631950573698147	0.710796915167095	0.56003937007874	0.466807165437302	0.438325991189427	0.482258064516129	0.64507299270073	0.293838862559242
cg01581637	0.416666666666667	0.549286640726329	0.550353356890459	0.447556615017878	0.39612676056338	0.371445153801509	0.4375	0.398692810457516
cg01581867	0.813134978229318	0.570273631840796	0.52	0.596998207885305	0.639518900343643	0.602937101690219	0.660189458343454	0.30672268907563
cg01582980	0.383550964724225	0.108613904678618	0.136305732484076	0.135742272529386	0.408376038169288	0.0974602203182375	0.1478639331119	0.454802259887006
cg01583265	0.44547134935305	0.48068669527897	0.345864661654135	0.448462929475588	0.425096030729834	0.464106844741235	0.555038759689922	0.525773195876289
cg01583487	0.308724832214765	0.34331797235023	0.17590027700831	0.223316912972085	0.141975308641975	0.176730486008837	0.301824212271973	0.29811320754717
cg01585784	0.342215988779804	0.456273764258555	0.468937875751503	0.322151224707135	0.45955369595537	0.502623906705539	0.442998760842627	0.298747763864043
cg01587390	0.22598001537279	0.24726200505476	0.384273409280356	0.428571428571429	0.477850589777195	0.406704781704782	0.49475138121547	0.474772539288668
cg01587709	0.65450643776824	0.480050664977834	0.409203980099502	0.244260789715335	0.282988871224165	0.451868629671574	0.43265306122449	0.602356406480118
cg01588060	0.618004866180049	0.55470737913486	0.507002801120448	0.365566037735849	0.41994750656168	0.530701754385965	0.39041095890411	0.436746987951807
cg01588379	0.253807106598985	0.525695931477516	0.504424778761062	0.545454545454545	0.573137074517019	0.506474820143885	0.514571190674438	0.413602941176471
cg01588444	0.101098523858565	0.261229314420804	0.266042907097628	0.281673769856645	0.249788314987299	0.228983638268719	0.772572402044293	0.31651376146789
cg01588546	0.446096654275093	0.369072164948454	0.486559139784946	0.42369020501139	0.469061876247505	0.51219512195122	0.414847161572052	0.418518518518519
cg01588901	0.666481069042316	0.196351931330472	0.690755208333333	0.686470588235294	0.675036214389184	0.627967198964178	0.761772853185596	0.369565217391304
cg01589129	0.297448165869219	0.472222222222222	0.373993808049536	0.385292594510616	0.299946149703823	0.377892030848329	0.435254237288136	0.387040280210158
cg01589155	0.768987341772152	0.697001578116781	0.730507796881247	0.715079365079365	0.660671462829736	0.584663536776213	0.607861488067384	0.306291390728477
cg01590844	0.32	0.496476115896633	0.361111111111111	0.29564606741573	0.375581395348837	0.289473684210526	0.511213720316623	0.347747747747748
cg01590970	0.662076271186441	0.469396551724138	0.59704756697649	0.419354838709677	0.508325171400588	0.504331965344277	0.371916508538899	0.313769751693002
cg01592198	0.579439252336449	0.72008547008547	0.736283185840708	0.694285714285714	0.565274151436031	0.552097428958051	0.655298416565164	0.601156069364162
cg01592389	0.229639519359146	0.125373134328358	0.141376060320452	0.105793450881612	0.110690633869442	0.160744500846024	0.178048780487805	0.321428571428571
cg01593134	0.29635499207607	0.426350245499182	0.354810996563574	0.351437699680511	0.274	0.382252559726962	0.347913862718708	0.482876712328767
cg01597066	0.383561643835616	0.384892086330935	0.417910447761194	0.398826979472141	0.344226579520697	0.475059382422803	0.550588235294118	0.482993197278912
cg01597604	0.307424593967517	0.491881566380134	0.493887530562347	0.382695507487521	0.322437673130194	0.448387096774194	0.535596933187295	0.674536256323777
cg01597709	0.759368836291913	0.313946216385241	0.312942366026289	0.329490874159462	0.331204767986377	0.287399463806971	0.609150326797386	0.278156996587031
cg01598222	0.452830188679245	0.588667366211962	0.53781512605042	0.438124519600307	0.486772486772487	0.560975609756098	0.636929460580913	0.606431852986217
cg01600545	0.53970223325062	0.676584734799483	0.515938606847698	0.49024024024024	0.482787573467674	0.500963391136802	0.49951690821256	0.402857142857143
cg01600621	0.0372031950979319	0.0608352515619862	0.0531062968894883	0.0535744899708555	0.0473574247465759	0.0590951784596118	0.0490250256572195	0.637873754152824
cg01601306	0.398148148148148	0.409836065573771	0.535143769968051	0.466230936819172	0.481788079470199	0.468581687612208	0.4349376114082	0.584269662921348
cg01601439	0.658886894075404	0.661631419939577	0.736227045075125	0.565384615384615	0.554307116104869	0.64480198019802	0.579691516709512	0.620338983050847
cg01601926	0.317625231910946	0.321629213483146	0.199713055954089	0.26751968503937	0.307759372275501	0.271708151244537	0.289601833285592	0.365577889447236
cg01602339	0.253246753246753	0.407572383073497	0.316758747697974	0.340551181102362	0.420948616600791	0.296819787985866	0.367219917012448	0.374074074074074
cg01602621	0.726288987905792	0.750860289057123	0.723611958511287	0.679312388855957	0.704108164326573	0.720956086714842	0.737043098745226	0.434782608695652
cg01603508	0.938172976728031	0.937826893875485	0.941694265295451	0.948808473080318	0.93963726983248	0.932743632758884	0.947502624868757	0.980246449064058
cg01609171	0.756678281068525	0.643342036553525	0.457044673539519	0.621669004207574	0.575270695075096	0.498445135495335	0.608607594936709	0.275167785234899
cg01609420	0.790212443095599	0.711538461538462	0.728666928824223	0.72734284612418	0.720942408376963	0.635792120704107	0.658249740574196	0.188073394495413
cg01612095	0.471819645732689	0.269602577873255	0.332046332046332	0.312737642585551	0.394668959587274	0.366396761133603	0.42069550466497	0.703703703703704
cg01615018	0.269989615784008	0.276084949215143	0.289855072463768	0.236961451247166	0.344961240310078	0.374800637958533	0.483912483912484	0.563071297989031
[truncated: 32,575 more rows]
