# Supplementary material for: Global DNA methylation of peripheral blood leukocytes from dogs bearing multicentric non-Hodgkin lymphomas and healthy dogs: A comparative study
Source: PLoS One. 2019 Mar 25;14(3):e0211898. doi: 10.1371/journal.pone.0211898 (PMC6433272; doi:10.1371/journal.pone.0211898)
Supplement: S3 Table — (XLSX) [file pone.0211898.s003.xlsx]

## Sheet: dmrs_dogs
	chr	start	end	value	area	cluster	indexStart	indexEnd	L	clusterL	p.value	fwer	p.valueArea	fwerArea
4097	chr11	66035072	66035105	-0.339572248276831	0.679144496553662	3855	18433	18434	2	8	0.000391024267442471	0.686	0.00113484190069634	0.949
6892	chr4	2061507	2061804	-0.177760449320192	0.711041797280768	16779	7028	7031	4	5	0.000176977699647811	0.707	0.000898484290004513	0.919
5267	chr17	7518128	7518128	-0.54828050691867	0.54828050691867	9400	26602	26602	1	1	0.00058113294546205	0.793	0.0042404925906421	1
579	chr11	77532144	77532152	0.308248368071347	0.616496736142695	4104	18796	18797	2	4	0.000954726710641113	0.855	0.00207306773586142	1
3610	chr1	206785660	206786222	-0.165807697516847	0.663230790067389	1781	2636	2639	4	4	0.000267616311417537	0.882	0.00125116145246749	1
5639	chr19	523300	523300	-0.138676110577721	0.138676110577721	11075	29155	29155	1	2	0.566352809169467	1	0.582267671159398	1
6796	chr3	134093380	134093532	-0.30347637656696	0.606952753133921	16337	6400	6401	2	3	0.00104094959517077	0.915	0.00228269857641602	1
8385	chrX	123094509	123094509	-0.506420088957645	0.506420088957645	23029	34277	34277	1	6	0.000978664600416194	0.921	0.00635318566831567	1
5640	chr19	570458	570458	-0.102466561358308	0.102466561358308	11079	29161	29161	1	1	0.966343791789629	1	0.966421996643118	1
6956	chr4	69215865	69215865	-0.480707833182847	0.480707833182847	17094	7501	7501	1	4	0.00136283287030172	0.921	0.00804754669166743	1
5068	chr16	30662040	30662726	-0.160076574328644	0.640306297314575	8364	25117	25120	4	4	0.000300037045627477	0.969	0.00160500064841468	1
8113	chr8	140716505	140716671	-0.286343148267863	0.572686296535726	21854	14610	14611	2	3	0.00152040461076294	1	0.00334851568814926	1
6657	chr3	17784164	17784171	-0.276221107232079	0.552442214464158	15755	5503	5504	2	3	0.00190666454092008	1	0.00405782092692157	1
3475	chr1	100435512	100435557	-0.180287837300097	0.54086351190029	1208	1793	1795	3	3	0.00169215315973173	1	0.00456318928921201	1
7467	chr6	43211211	43211213	-0.266636560221158	0.533273120442315	19232	10813	10814	2	4	0.00240912781949994	1	0.00491923634877924	1
3664	chr1	236849942	236849994	-0.177717450451705	0.533152351355114	2005	2973	2975	3	4	0.00179638756326691	1	0.00492423309276141	1
7631	chr7	31288	31288	-0.113036030095347	0.113036030095347	19829	11701	11701	1	1	0.830952597865298	1	0.833760303169888	1
7632	chr7	193262	193262	-0.175825762821422	0.175825762821422	19835	11707	11707	1	2	0.298360812326479	1	0.333920547587363	1
7633	chr7	211878	211878	-0.102764074902324	0.102764074902324	19837	11710	11710	1	1	0.962357087311942	1	0.962466783272853	1
274	chr10	390339	390339	0.188660050586748	0.188660050586748	2079	15777	15777	1	1	0.235185235109587	1	0.275328727652353	1
2683	chr6	35227391	35227408	0.246708497561082	0.493416995122163	19130	10660	10661	2	4	0.00394940320284317	1	0.00717822944211702	1
7169	chr5	134871645	134871686	-0.246624961760648	0.493249923521296	18089	8946	8947	2	8	0.00396636889171289	1	0.00719914604483311	1
217	chr1	178694304	178694334	0.246283179402363	0.492566358804726	1642	2434	2435	2	3	0.00399890582927125	1	0.00724981070474542	1
139	chr1	49242513	49242736	0.244146537105157	0.488293074210314	973	1427	1428	2	3	0.00419982141869414	1	0.00753404409498741	1
7333	chr6	29856070	29856235	-0.243993380476083	0.487986760952166	18838	10059	10060	2	5	0.00422840744240613	1	0.00757192638657321	1
4735	chr14	97263710	97263716	-0.243352060155621	0.486704120311243	6706	22671	22672	2	3	0.00427361054494257	1	0.00766430804856928	1
7174	chr5	137878905	137878958	-0.243191458642786	0.486382917285573	18111	8985	8986	2	4	0.00430173175526087	1	0.00769219685219074	1
5641	chr19	588603	588603	-0.169746614003592	0.169746614003592	11083	29165	29165	1	1	0.332284288238222	1	0.365195981595249	1
5642	chr19	590541	590541	-0.163359631611583	0.163359631611583	11084	29168	29168	1	3	0.372190842153555	1	0.401793877570941	1
7060	chr5	1887307	1887364	-0.156688343885342	0.470065031656027	17618	8226	8228	3	6	0.00262015310023561	1	0.00882645773614496	1
7634	chr7	540775	540775	-0.155782756748255	0.155782756748255	19842	11715	11715	1	1	0.425413253967996	1	0.451094542579463	1
5260	chr17	7297619	7298067	-0.234137163824767	0.468274327649535	9380	26569	26570	2	2	0.00510922882345039	1	0.00893801295063078	1
7635	chr7	640338	640338	-0.134143247215018	0.134143247215018	19847	11723	11723	1	1	0.608367640435233	1	0.621683963147735	1
7440	chr6	35995919	35995926	-0.233762709305152	0.467525418610304	19143	10679	10680	2	2	0.00513816345720765	1	0.00899018825407258	1
598	chr11	117069849	117069891	0.23098655832705	0.4619731166541	4263	19021	19022	2	2	0.00538532797930279	1	0.00942072165997878	1
5397	chr17	44896147	44896223	-0.152936805806879	0.458810417420637	9987	27513	27515	3	3	0.00275843508485866	1	0.00971680779175988	1
5643	chr19	594272	594272	-0.21479910341424	0.21479910341424	11085	29169	29169	1	1	0.144602633353801	1	0.18985070658608	1
2743	chr6	127439996	127439996	0.455510286947611	0.455510286947611	19562	11334	11334	1	1	0.00191119647150857	1	0.0100438040142214	1
5480	chr17	74722648	74722752	-0.227242383545888	0.454484767091775	10375	28119	28120	2	5	0.0058547895069306	1	0.01016546892002	1
7636	chr7	676060	676060	-0.313658684413048	0.313658684413048	19849	11725	11725	1	1	0.0295635262789224	1	0.0578011723523416	1
4597	chr13	112722333	112722333	-0.451295846350943	0.451295846350943	6073	21708	21708	1	1	0.00208631491758161	1	0.010481309621033	1
2206	chr3	49711089	49711245	0.225504758381521	0.451009516763042	15972	5832	5833	2	6	0.00604896530214497	1	0.0105265127235694	1
5532	chr17	80231707	80231812	-0.149541791158374	0.448625373475123	10641	28505	28507	3	6	0.0029212359759989	1	0.0107994743890144	1
3683	chr10	410363	410363	-0.222691618793759	0.222691618793759	2080	15778	15778	1	1	0.124743364905008	1	0.169810974337188	1
2540	chr5	170877932	170878209	0.148689187800396	0.446067563401189	18336	9327	9329	3	3	0.00295365671020884	1	0.0110296732222398	1
3684	chr10	438227	438227	-0.143561894741742	0.143561894741742	2082	15780	15780	1	1	0.522831285288052	1	0.541679235995521	1
5644	chr19	613818	613818	-0.138169365536685	0.138169365536685	11086	29170	29170	1	1	0.570881602267546	1	0.586527685912575	1
6550	chr22	29784441	29784441	-0.444520994762768	0.444520994762768	15271	33133	33133	1	3	0.00238972186031335	1	0.0112049078716613	1
7373	chr6	31588053	31588206	-0.219192984811369	0.438385969622738	18939	10266	10267	2	5	0.00677918714363338	1	0.0119360593399371	1
3480	chr1	108507483	108507483	-0.43673221021297	0.43673221021297	1225	1817	1817	1	2	0.00277818965409052	1	0.0121404610298127	1
5645	chr19	632675	632675	-0.159181416546033	0.159181416546033	11088	29172	29172	1	1	0.400509481960825	1	0.427955550824788	1
4868	chr15	72612209	72612470	-0.145189524180137	0.435568572540412	7396	23709	23711	3	5	0.00307590263274954	1	0.0122957087033054	1
6798	chr3	134369974	134370046	-0.217363791203902	0.434727582407804	16340	6406	6407	2	3	0.00705644833297	1	0.012442938345757	1
2466	chr5	79330929	79330943	0.216732646735842	0.433465293471684	17899	8657	8658	2	2	0.00713581521994273	1	0.012628747499885	1
3685	chr10	830825	830825	-0.115194837108461	0.115194837108461	2092	15790	15790	1	1	0.805366828406234	1	0.809003412195123	1
1525	chr19	633625	633625	0.152689421167451	0.152689421167451	11089	29173	29173	1	1	0.448906898342057	1	0.472984929355336	1
658	chr12	16757985	16757985	0.431564130980235	0.431564130980235	4646	19574	19574	1	1	0.00318060184967842	1	0.0129394752535673	1
3233	chr1	1475675	1475737	-0.214838847695174	0.429677695390349	86	126	127	2	3	0.00747431557389812	1	0.0133514161237259	1
3686	chr10	977800	977800	-0.113259762790101	0.113259762790101	2096	15795	15795	1	1	0.828397983453573	1	0.831279477884411	1
6612	chr22	46508454	46508486	-0.213726908680125	0.42745381736025	15540	33580	33581	2	2	0.0076863866847696	1	0.0137646352307171	1
4006	chr11	31833007	31833007	-0.425948867764567	0.425948867764567	3487	17898	17898	1	4	0.00372176084328305	1	0.0140416640133569	1
7284	chr6	7108637	7108691	-0.212872512421697	0.425745024843394	18614	9725	9726	2	2	0.00785476533663413	1	0.0140867509125449	1
7637	chr7	739057	739057	-0.159450498864315	0.159450498864315	19851	11727	11727	1	1	0.398475923363427	1	0.426077588510928	1
3687	chr10	1147979	1147979	-0.133563950568305	0.133563950568305	2099	15800	15800	1	1	0.613985723721426	1	0.62695564425228	1
2187	chr3	39851009	39851015	0.210675216305472	0.421350432610943	15848	5637	5638	2	4	0.00820930175267186	1	0.0148644999235382	1
2231	chr3	64673495	64673501	0.209963922901886	0.419927845803772	16105	6043	6044	2	4	0.00835990129222772	1	0.015155821718034	1
3065	chr9	35828765	35828800	0.209230075592013	0.418460151184025	22175	15071	15072	2	5	0.00848691155205375	1	0.0154467949024845	1
2766	chr7	855365	855575	0.141402972895945	0.28280594579189	19857	11733	11734	2	2	0.0360840447689668	1	0.0809837403626753	1
8356	chrX	77359450	77359560	-0.20889644897086	0.41779289794172	22932	34120	34121	2	3	0.00856546501558752	1	0.0155955351884656	1
5250	chr17	6899332	6899332	-0.417498664378384	0.417498664378384	9345	26507	26507	1	3	0.00459514521002826	1	0.0156883816638553	1
2338	chr4	4861328	4861404	0.139037207834995	0.417111623504985	16848	7124	7126	3	3	0.00331051719321503	1	0.0157819253593356	1
1526	chr19	639777	639777	0.179071853794523	0.179071853794523	11090	29175	29175	1	3	0.280945184091669	1	0.317760147922214	1
4229	chr12	861715	861932	-0.207182357282642	0.414364714565284	4469	19308	19309	2	2	0.00889443669497225	1	0.0163996623595508	1
4661	chr14	55034616	55034666	-0.206874308392035	0.41374861678407	6367	22135	22136	2	3	0.00895079531895727	1	0.0165250457724989	1
5345	chr17	37894944	37895429	-0.206532694529293	0.413065389058585	9789	27200	27201	2	2	0.00904131772737858	1	0.0166884276803813	1
7062	chr5	2751550	2752139	-0.137612336661855	0.412837009985566	17633	8246	8248	3	3	0.00340115580498475	1	0.0167511774885296	1
3219	chr1	1052949	1053027	-0.206387177275232	0.412774354550464	33	49	50	2	2	0.00907524910511801	1	0.0167781366653636	1
3371	chr1	36023146	36023590	-0.137479776813829	0.412439330441486	767	1107	1109	3	3	0.00341370576661441	1	0.0168403054567698	1
8388	chrX	128674224	128674232	-0.205917949015598	0.411835898031196	23034	34288	34289	2	4	0.00916623632693301	1	0.0169806791016644	1
6256	chr2	211036250	211036250	-0.41101336881764	0.41101336881764	13954	4830	4830	1	6	0.00536208730961824	1	0.0171336027081888	1
5646	chr19	663361	663361	-0.136335085352744	0.136335085352744	11092	29178	29178	1	3	0.587554923512632	1	0.60220502825833	1
6984	chr4	105412800	105412884	-0.204475611412295	0.40895122282459	17221	7689	7690	2	4	0.0094515155473108	1	0.0176037614559071	1
8011	chr8	29952662	29953066	-0.204427784291719	0.408855568583438	21426	13958	13959	2	3	0.009473013166769	1	0.0176409465274024	1
5390	chr17	43325323	43325323	-0.408091401812505	0.408091401812505	9965	27478	27478	1	2	0.00569733396981781	1	0.0177683053972737	1
2670	chr6	33393599	33393599	0.407612449396122	0.407612449396122	19094	10598	10598	1	5	0.00577205272285362	1	0.0179025202647019	1
6987	chr4	108853204	108853204	-0.40625814818133	0.40625814818133	17231	7705	7705	1	1	0.00593264575037383	1	0.0181688583392868	1
7105	chr5	56469322	56469727	-0.133797625300798	0.401392875902395	17810	8519	8521	3	4	0.00358173580843367	1	0.0191977227862216	1
2653	chr6	32064578	32064945	0.133727985170027	0.401183955510081	19007	10417	10419	3	10	0.00359056726291379	1	0.0192697688622437	1
6786	chr3	129325676	129325706	-0.200295113074037	0.400590226148073	16311	6357	6358	2	2	0.0102645903762246	1	0.0194054943732015	1
7334	chr6	29910796	29910796	-0.400581484706401	0.400581484706401	18842	10067	10067	1	3	0.00663335194136286	1	0.0194139772176363	1
2512	chr5	140745619	140746049	0.199589854707568	0.399179709415135	18188	9093	9094	2	2	0.0104398250256461	1	0.0197611928227234	1
4207	chr11	126138776	126138951	-0.1327285102347	0.398185530704101	4378	19190	19192	3	5	0.00361903708327736	1	0.0200077763280764	1
2767	chr7	856295	856295	0.155068777134804	0.155068777134804	19858	11735	11735	1	1	0.430745360813721	1	0.456048639932769	1
504	chr11	33453389	33453389	0.397469848828258	0.397469848828258	3507	17936	17936	1	1	0.0070436659646435	1	0.0202177557786763	1
4445	chr12	112280180	112280321	-0.132323025362564	0.396969076087691	5263	20568	20570	3	5	0.00364134812617453	1	0.0203759085358796	1
636	chr12	4554962	4554962	0.396326956372389	0.396326956372389	4522	19384	19384	1	3	0.00722808067859037	1	0.0205489353216811	1
4448	chr12	113772992	113773020	-0.198077988201456	0.396155976402911	5285	20600	20601	2	2	0.0108417724078403	1	0.0205983217447607	1
1190	chr16	58768254	58768265	0.198039760767411	0.396079521534823	8602	25447	25448	2	2	0.010849674235533	1	0.0206191221441284	1
3634	chr1	224621880	224621880	-0.395954551479126	0.395954551479126	1879	2784	2784	1	1	0.00727874533850268	1	0.0206532859285647	1
6569	chr22	38200979	38201137	-0.197207293384654	0.394414586769308	15378	33300	33301	2	3	0.0110184014974428	1	0.0210747554732939	1
7344	chr6	30524408	30524529	-0.196877979439535	0.39375595887907	18875	10141	10142	2	3	0.0110744115113826	1	0.0212208230822613	1
7638	chr7	866102	866102	-0.145025875920416	0.145025875920416	19859	11736	11736	1	1	0.510400664497228	1	0.530125020858501	1
3234	chr1	1685553	1685723	-0.195578190219482	0.391156380438964	101	148	149	2	2	0.0114435895493216	1	0.0220130975118074	1
8401	chrX	139521779	139521779	-0.391019408038438	0.391019408038438	23086	34383	34383	1	1	0.0081205223944769	1	0.022053652480407	1
1527	chr19	663394	663394	0.151023004339458	0.151023004339458	11092	29179	29179	1	3	0.462019981398168	1	0.485239037259906	1
3688	chr10	1307646	1307646	-0.131931439682278	0.131931439682278	2104	15805	15805	1	1	0.629239272455484	1	0.641274918065019	1
1192	chr16	66956122	66956122	0.38791207986619	0.38791207986619	8624	25484	25484	1	1	0.00871385669152334	1	0.0230119814948492	1
7639	chr7	973190	973190	-0.130233101951353	0.130233101951353	19867	11744	11744	1	1	0.64542116974009	1	0.65642283795536	1
200	chr1	151105469	151105478	0.193929424237082	0.387858848474164	1416	2098	2099	2	3	0.0118629674337792	1	0.023037778638199	1
8259	chr9	130587701	130587715	-0.193254657891374	0.386509315782747	22451	15467	15468	2	2	0.0120577242457357	1	0.0234436769342396	1
2500	chr5	137681122	137681158	0.193028247605739	0.386056495211479	18106	8975	8976	2	2	0.0121176851735218	1	0.023561158519495	1
7355	chr6	30852354	30852354	-0.385969609893696	0.385969609893696	18900	10195	10195	1	2	0.0090097104166076	1	0.0235725464476404	1
1418	chr17	66287499	66287915	0.192586046539581	0.385172093079162	10253	27925	27926	2	3	0.012224940864116	1	0.0238443460796012	1
846	chr13	98086427	98086427	0.38458517818871	0.38458517818871	5954	21556	21556	1	2	0.00931532522295936	1	0.024037011231286	1
7640	chr7	994059	994059	-0.154191952017652	0.154191952017652	19868	11746	11746	1	2	0.437384639125853	1	0.4621760424951	1
661	chr12	24715478	24715478	0.379321646288876	0.379321646288876	4662	19597	19597	1	5	0.010270749153691	1	0.0257855230150028	1
2422	chr5	865605	865605	0.377844527796854	0.377844527796854	17541	8126	8126	1	1	0.0105738074863775	1	0.0263294708889696	1
6837	chr3	166834160	166834184	-0.188232175951596	0.376464351903191	16470	6604	6605	2	2	0.0135283938233737	1	0.0268231027130693	1
3526	chr1	151319974	151319974	-0.374460034895755	0.374460034895755	1424	2107	2107	1	1	0.0113114663421649	1	0.0275829564084055	1
2038	chr20	60969278	60969278	0.374267460063923	0.374267460063923	14803	32385	32385	1	1	0.0113703814398153	1	0.0276766163072342	1
487	chr11	16626476	16626476	0.37400776154025	0.37400776154025	3408	17789	17789	1	1	0.011436268738371	1	0.0278017673134855	1
2740	chr6	123110645	123110741	0.124624125410801	0.373872376232403	19550	11309	11311	3	3	0.00398902854465532	1	0.0278611472245295	1
5647	chr19	663602	663602	-0.159683772822898	0.159683772822898	11092	29180	29180	1	3	0.396829438119625	1	0.424566015354646	1
1528	chr19	690661	690661	0.131410714201899	0.131410714201899	11096	29184	29184	1	1	0.634155138907159	1	0.64586983086835	1
2497	chr5	135468621	135468634	0.186333850844232	0.372667701688464	18093	8958	8959	2	3	0.0141980737203339	1	0.028298071814599	1
7593	chr6	157098338	157098338	-0.372170439295244	0.372170439295244	19680	11522	11522	1	1	0.0118125351805637	1	0.028473190260672	1
2768	chr7	1003750	1003750	0.154684205793305	0.154684205793305	19869	11749	11749	1	3	0.433595015527091	1	0.458654616224497	1
8267	chr9	133455155	133455155	-0.371267815822335	0.371267815822335	22506	15545	15545	1	3	0.0120376210664586	1	0.0288152929184285	1
3588	chr1	182305099	182305099	-0.370888916623586	0.370888916623586	1665	2468	2468	1	1	0.01213697492936	1	0.028961941544138	1
2025	chr20	49548413	49548413	0.370464261018285	0.370464261018285	14697	32217	32217	1	1	0.012263985189186	1	0.0291820306860506	1
69	chr1	21617006	21617006	0.369735789349212	0.369735789349212	525	729	729	1	2	0.0124731512163469	1	0.0294991496238962	1
6880	chr4	682836	683106	-0.184708667915671	0.369417335831342	16678	6901	6902	2	3	0.0147263341422636	1	0.0296286001540392	1
922	chr14	74960278	74960278	0.369328618810054	0.369328618810054	6545	22421	22421	1	3	0.0125877277178917	1	0.0296861208115084	1
8297	chr9	139839363	139839382	-0.184657486863496	0.369314973726992	22644	15718	15719	2	2	0.0147631706037136	1	0.0296965791128665	1
2627	chr6	30710462	30710687	0.184612285172544	0.369224570345088	18896	10184	10185	2	4	0.0147847844265202	1	0.029728883643728	1
2769	chr7	1015235	1015235	0.158027985099207	0.158027985099207	19870	11750	11750	1	2	0.408702980058111	1	0.435511789759324	1
7641	chr7	1015460	1015460	-0.173966970975991	0.173966970975991	19870	11751	11751	1	2	0.308542201105233	1	0.343268409747881	1
3689	chr10	1444557	1444557	-0.126330928871101	0.126330928871101	2107	15808	15808	1	1	0.683971630579329	1	0.692866880697741	1
2618	chr6	30227732	30227825	0.1837771992704	0.3675543985408	18861	10107	10108	2	4	0.0150822649984824	1	0.0304770008008735	1
3525	chr1	150980974	150980980	-0.18361356620907	0.367227132418141	1410	2089	2090	2	2	0.0151174746130545	1	0.0305897180488435	1
1529	chr19	696832	696832	0.132528653523705	0.132528653523705	11098	29187	29187	1	1	0.623608871614357	1	0.635990454592147	1
4628	chr14	23770709	23770788	-0.183045953628208	0.366091907256415	6204	21873	21874	2	2	0.015312231425011	1	0.0310526721889597	1
5648	chr19	797342	797459	-0.121239975965854	0.363719927897561	11103	29195	29197	3	3	0.00411359853416448	1	0.0319554560028558	1
6747	chr3	64673505	64673923	-0.182154750134113	0.364309500268226	16105	6045	6046	2	4	0.015572294518781	1	0.031701784093249	1
5649	chr19	875441	875441	-0.184981428238335	0.184981428238335	11112	29208	29208	1	2	0.251753043714305	1	0.29066338632361	1
1530	chr19	885898	885898	0.175679728594717	0.175679728594717	11113	29209	29209	1	1	0.299175746408968	1	0.334673777691839	1
2264	chr3	137361526	137361526	0.362949825975694	0.362949825975694	16348	6421	6421	1	1	0.0142114371054025	1	0.0322862869358153	1
1317	chr17	19551893	19551893	0.362740071930976	0.362740071930976	9558	26845	26845	1	4	0.0142629151887537	1	0.0323848273752778	1
5650	chr19	917475	917475	-0.111731298622431	0.111731298622431	11117	29215	29215	1	3	0.84704130006447	1	0.849365367032924	1
7482	chr6	48036212	48036617	-0.120588064781758	0.361764194345274	19282	10896	10898	3	3	0.0041280077493689	1	0.032798046482269	1
5268	chr17	7554666	7554930	-0.180425702274829	0.360851404549658	9401	26603	26604	2	3	0.0162339563847	1	0.0331903489865441	1
1446	chr17	77987302	77987371	0.180345260077533	0.360690520155066	10473	28253	28254	2	2	0.0162645178653352	1	0.0332556552683577	1
6413	chr20	47804552	47804922	-0.180265029558443	0.360530059116885	14677	32180	32181	2	3	0.0163116964247948	1	0.0333375786289957	1
5651	chr19	925903	925903	-0.108612672567536	0.108612672567536	11118	29219	29219	1	2	0.886374274251987	1	0.887584415922462	1
275	chr10	1669312	1669312	0.148421550451186	0.148421550451186	2108	15809	15809	1	1	0.482685468678317	1	0.504382725489112	1
1131	chr16	21170107	21170267	0.179347115057201	0.358694230114402	8229	24911	24912	2	3	0.0166354389535005	1	0.0340526940351892	1
4192	chr11	118401693	118401956	-0.11948370339441	0.358451110183229	4283	19056	19058	3	5	0.00415241045253767	1	0.0341662247065982	1
2045	chr20	62121918	62122372	0.179020138960891	0.358040277921783	14844	32455	32456	2	2	0.0167626816200234	1	0.0343817819179223	1
3690	chr10	3109361	3109361	-0.124925430076863	0.124925430076863	2115	15817	15817	1	3	0.697974947487707	1	0.706116967501642	1
892	chr14	50359859	50359859	0.355670338159945	0.355670338159945	6329	22073	22073	1	2	0.0160468689937394	1	0.0353325577147171	1
276	chr10	3171970	3171970	0.198437342824829	0.198437342824829	2122	15826	15826	1	1	0.19592291255791	1	0.238731180286706	1
8184	chr9	34652038	34652038	-0.355098352753065	0.355098352753065	22162	15052	15052	1	1	0.0161953768730237	1	0.0355823949138259	1
8386	chrX	123095092	123095118	-0.177524502170642	0.355049004341284	23029	34279	34280	2	6	0.0173222007426788	1	0.0356014522629673	1
277	chr10	3627893	3627893	0.103109308263322	0.103109308263322	2126	15830	15830	1	1	0.95791033377785	1	0.958057331013605	1
3637	chr1	226186942	226187070	-0.176958477514337	0.353916955028674	1892	2802	2803	2	3	0.0174930196648602	1	0.0360047940853425	1
8065	chr8	77593362	77593471	-0.176711939162935	0.353423878325871	21660	14310	14311	2	3	0.0175808693962678	1	0.0362110550287929	1
3674	chr1	245318229	245318232	-0.176640192271517	0.353280384543033	2046	3047	3048	2	4	0.0176247942619716	1	0.0363023908606531	1
7554	chr6	118972731	118973046	-0.176634211913258	0.353268423826517	19542	11298	11299	2	2	0.0176330446997096	1	0.0363106412983911	1
5227	chr17	1637068	1637391	-0.176159428778121	0.352318857556243	9228	26304	26305	2	2	0.0178413973034316	1	0.0367466362616732	1
7006	chr4	146859647	146860017	-0.176118325351682	0.352236650703364	17326	7843	7844	2	2	0.0178520880114865	1	0.0367780111657473	1
3638	chr1	226250381	226250443	-0.17595568730559	0.351911374611179	1893	2806	2807	2	3	0.0179270391712191	1	0.0369201278608683	1
5434	chr17	57642861	57642929	-0.175636479941523	0.351272959883046	10160	27788	27789	2	2	0.0180600920051631	1	0.0372136575189841	1
3444	chr1	63249693	63249836	-0.175567915569636	0.351135831139271	1065	1573	1574	2	2	0.0180955340264321	1	0.0372908165423368	1
3439	chr1	54871856	54871856	-0.351023874435033	0.351023874435033	1029	1513	1513	1	3	0.017234002401226	1	0.0373607709580873	1
6613	chr22	46760030	46760030	-0.350605806043266	0.350605806043266	15545	33593	33593	1	2	0.017299424886388	1	0.0375202019521233	1
4121	chr11	69455728	69455728	-0.350474948920225	0.350474948920225	3985	18611	18611	1	3	0.0173295215536295	1	0.0375743527124883	1
73	chr1	23946007	23946267	0.175193176701209	0.350386353402418	556	775	776	2	2	0.0182644936950387	1	0.0376079354801825	1
7421	chr6	33283314	33283314	-0.350344551135834	0.350344551135834	19080	10564	10564	1	2	0.0173517163931782	1	0.0376189747982826	1
1372	chr17	42295711	42295711	0.350292548396414	0.350292548396414	9928	27417	27417	1	4	0.0173654283882921	1	0.0376509307190989	1
1175	chr16	51185287	51185287	0.3502054724297	0.3502054724297	8507	25305	25305	1	8	0.0173936658019588	1	0.0376969472450743	1
6963	chr4	79697739	79697742	-0.174785728018331	0.349571456036662	17129	7556	7557	2	3	0.0184482111888951	1	0.0380004703911544	1
3691	chr10	3870178	3870178	-0.17779395527722	0.17779395527722	2129	15834	15834	1	1	0.28747918217013	1	0.323816201628613	1
3593	chr1	184355969	184356162	-0.174306044655594	0.348612089311189	1679	2486	2487	2	3	0.0186583068428433	1	0.0384357681343459	1
7201	chr5	146889265	146889275	-0.173549305319713	0.347098610639425	18232	9158	9159	2	5	0.0189927400796039	1	0.0392353633748427	1
4897	chr15	82338403	82338574	-0.173265652097602	0.346531304195204	7533	23932	23933	2	2	0.0191031332606055	1	0.0395064657867129	1
4439	chr12	110562126	110562200	-0.173087836017537	0.346175672035074	5235	20530	20531	2	3	0.0191776196069445	1	0.0396805384026502	1
2753	chr6	144329473	144329473	0.346089599567061	0.346089599567061	19621	11438	11438	1	5	0.0185942787978624	1	0.0397104026631948	1
4358	chr12	56110218	56110218	-0.345148248900823	0.345148248900823	4946	20029	20029	1	1	0.0188496937576956	1	0.0401126986554343	1
6974	chr4	87927955	87927975	-0.172374265592171	0.344748531184342	17173	7614	7615	2	3	0.0194283864328407	1	0.0402746861231356	1
6739	chr3	53925831	53926080	-0.172316164897395	0.344632329794789	16064	5981	5982	2	2	0.0194599937436117	1	0.0403283720701069	1
7536	chr6	100050791	100050791	-0.344258097853735	0.344258097853735	19436	11152	11152	1	3	0.0190363163352625	1	0.0405111599371758	1
4087	chr11	65340056	65340282	-0.172063912719485	0.344127825438971	3817	18370	18371	2	3	0.0196029238621717	1	0.0406087707498509	1
3973	chr11	7534989	7535127	-0.172053704027484	0.344107408054968	3349	17695	17696	2	3	0.0196144279936655	1	0.0406229475583585	1
3963	chr11	3638458	3638458	-0.343991902978516	0.343991902978516	3320	17649	17649	1	1	0.0191421775856756	1	0.0406895320770047	1
7591	chr6	155054535	155054535	-0.343723615233053	0.343723615233053	19676	11515	11515	1	3	0.0191948177025111	1	0.0407900479733904	1
5237	chr17	2304395	2304408	-0.171826235767043	0.343652471534086	9254	26355	26356	2	6	0.0197065772489647	1	0.040838039956289	1
472	chr11	3688526	3688722	0.171696416642033	0.343392833284066	3321	17650	17651	2	2	0.0197564284854381	1	0.0409396016828104	1
4465	chr12	120884114	120884136	-0.171513145123636	0.343026290247271	5366	20719	20720	2	5	0.0198363763891529	1	0.0411292455474363	1
7642	chr7	1080558	1080558	-0.111430176314554	0.111430176314554	19876	11758	11758	1	1	0.850884958220248	1	0.853094797297203	1
4672	chr14	64932123	64932348	-0.171431143331648	0.342862286663295	6439	22248	22249	2	3	0.0198879706758526	1	0.0412305748672609	1
2506	chr5	140237151	140237151	0.342065767040705	0.342065767040705	18167	9062	9062	1	1	0.0196671843138494	1	0.0416062602927116	1
8318	chrX	36981864	36982033	-0.170975163272596	0.341950326545192	22757	33856	33857	2	2	0.0201080598177653	1	0.0416980609379655	1
7643	chr7	1096387	1096387	-0.1014035154786	0.1014035154786	19880	11762	11762	1	1	0.980554880284986	1	0.980596481083722	1
2332	chr4	2936284	2937134	0.1134915182469	0.340474554740699	16801	7066	7068	3	5	0.00426919481770251	1	0.0423869143874155	1
3334	chr1	24816776	24816776	-0.340281083049782	0.340281083049782	570	800	800	1	2	0.0202163613384952	1	0.0424822011331221	1
2325	chr4	1803148	1803443	0.170051393752952	0.340102787505903	16769	7014	7015	2	2	0.0204680577911789	1	0.042565751340638	1
1880	chr2	149402368	149402368	0.339886229766615	0.339886229766615	13683	4398	4398	1	2	0.0203259410960579	1	0.0426904375334956	1
3692	chr10	3991131	3991131	-0.121280308910603	0.121280308910603	2130	15835	15835	1	1	0.736449759947123	1	0.742792138704035	1
7644	chr7	1113014	1113014	-0.109291325133914	0.109291325133914	19883	11765	11765	1	1	0.877617073711502	1	0.879067059093121	1
6455	chr20	62680505	62680565	-0.169244210532207	0.338488421064414	14873	32508	32509	2	6	0.0209003342473114	1	0.0434715564415932	1
5147	chr16	75263200	75263551	-0.169128510439852	0.338257020879704	8757	25703	25704	2	2	0.020941470232653	1	0.0435752098283862	1
5401	chr17	46048181	46048201	-0.169047890621303	0.338095781242606	10012	27550	27551	2	3	0.0209756340170893	1	0.0436852543993426	1
5208	chr16	89989857	89989857	-0.33759315909123	0.33759315909123	9141	26181	26181	1	1	0.0211191451523914	1	0.0440049298108535	1
8017	chr8	37553296	37553296	-0.336105127560738	0.336105127560738	21448	13998	13998	1	5	0.0215686197040905	1	0.0447408456164146	1
5350	chr17	38256932	38257020	-0.167988401721147	0.335976803442294	9803	27217	27218	2	4	0.0215019189820959	1	0.044837178192257	1
5394	chr17	43507153	43507153	-0.335925857137097	0.335925857137097	9971	27487	27487	1	1	0.0216485676078053	1	0.0448737822470102	1
8043	chr8	57123151	57123418	-0.167788066810176	0.335576133620353	21570	14170	14171	2	2	0.0216499620479864	1	0.0451404689316404	1
3693	chr10	4066531	4066531	-0.13910665838159	0.13910665838159	2131	15836	15836	1	1	0.562416885555041	1	0.57857205606951	1
6533	chr22	22222050	22222050	-0.33452017793611	0.33452017793611	15202	33022	33022	1	3	0.0220974611427623	1	0.0456509502412614	1
2693	chr6	42018203	42018347	0.167047672308901	0.334095344617802	19208	10773	10774	2	2	0.021951393533795	1	0.045886959241908	1
4794	chr15	40331369	40331369	-0.33401344881152	0.33401344881152	7095	23207	23207	1	2	0.0222764142993333	1	0.0459413424089698	1
2228	chr3	63849764	63849764	0.333993657021813	0.333993657021813	16098	6036	6036	1	4	0.0222874536174335	1	0.0459561002342195	1
4756	chr14	102785983	102785983	-0.333860875917573	0.333860875917573	6799	22804	22804	1	3	0.0223281247893814	1	0.0460198958725035	1
7999	chr8	26240324	26240523	-0.16678708997795	0.333574179955899	21394	13907	13908	2	6	0.0220695723391409	1	0.0461768865962226	1
4860	chr15	68346727	68346727	-0.333406404611711	0.333406404611711	7363	23657	23657	1	4	0.0224837210729195	1	0.0462645039209334	1
186	chr1	115212914	115212949	0.166582060870265	0.333164121740529	1297	1925	1926	2	3	0.0221647428814991	1	0.0463867498434741	1
6056	chr2	38976288	38976288	-0.333028133836095	0.333028133836095	13088	3507	3507	1	1	0.0225985299811611	1	0.0464743671681848	1
7454	chr6	41514099	41514307	-0.166399949505479	0.332799899010958	19190	10745	10746	2	2	0.0222645615577942	1	0.0466135787795953	1
3332	chr1	24018470	24018470	-0.332667739007153	0.332667739007153	557	777	777	1	1	0.0227099689922985	1	0.0466640110328107	1
6480	chr21	36259241	36259383	-0.16631871709684	0.33263743419368	14955	32646	32647	2	3	0.022291172124583	1	0.0466776068245762	1
6642	chr3	9834304	9834729	-0.166292362253569	0.332584724507138	15675	5381	5382	2	6	0.0223081378134527	1	0.0467231585371579	1
7645	chr7	1114381	1114381	-0.332580633884552	0.332580633884552	19884	11766	11766	1	1	0.0227548234847897	1	0.0467281552811401	1
4136	chr11	71950924	71950924	-0.332263412002092	0.332263412002092	4033	18679	18679	1	1	0.022847553756831	1	0.0469036223372584	1
5652	chr19	994362	994362	-0.197199413841388	0.197199413841388	11126	29227	29227	1	1	0.200474016698886	1	0.24299584317382	1
1828	chr2	72359612	72359612	0.331795070970266	0.331795070970266	13278	3817	3817	1	2	0.0230252286765694	1	0.0471782108495813	1
8180	chr9	34458458	34458458	-0.331538104909987	0.331538104909987	22156	15040	15040	1	2	0.0231194695921402	1	0.0473401983172826	1
7072	chr5	11904127	11904442	-0.165231048861901	0.330462097723801	17683	8320	8321	2	3	0.0228664949026239	1	0.0479272576335142	1
1408	chr17	53828263	53828267	0.164921074084897	0.329842148169795	10126	27736	27737	2	2	0.0230268555234473	1	0.0482271784757932	1
3694	chr10	4191562	4191562	-0.224427914243513	0.224427914243513	2132	15837	15837	1	1	0.120691005535463	1	0.165586750215325	1
3695	chr10	4446152	4446152	-0.296338589495298	0.296338589495298	2133	15838	15838	1	1	0.0373269557836963	1	0.0694576464359736	1
6302	chr2	239112248	239112248	-0.329170922509815	0.329170922509815	14180	5170	5170	1	3	0.023852828924036	1	0.0486735155370849	1
7378	chr6	31707502	31707746	-0.164571420560764	0.329142841121527	18958	10311	10312	2	5	0.023293426004729	1	0.048691410852742	1
8291	chr9	139439826	139439826	-0.329030934239418	0.329030934239418	22619	15688	15688	1	1	0.0239051204308262	1	0.0487674078426105	1
7322	chr6	28891121	28891227	-0.164329644221088	0.328659288442177	18811	9995	9996	2	10	0.0234307783625647	1	0.0489969094557453	1
1867	chr2	120124354	120124354	0.327517761499261	0.327517761499261	13563	4231	4231	1	2	0.0244404692570097	1	0.0496448593265505	1
7615	chr6	167275778	167275778	-0.327387588331122	0.327387588331122	19761	11618	11618	1	2	0.0244924121537547	1	0.0497255044503558	1
6729	chr3	51422673	51422676	-0.163605667441135	0.32721133488227	16012	5912	5913	2	5	0.0237779939676518	1	0.0498103328947044	1
5653	chr19	1009764	1009764	-0.181463655367779	0.181463655367779	11128	29231	29231	1	3	0.268906284788377	1	0.306606020913814	1
7484	chr6	50803945	50803945	-0.327110996542381	0.327110996542381	19290	10906	10906	1	1	0.0245734058876053	1	0.0498851678510887	1
1837	chr2	75105900	75105996	0.163478286459326	0.326956572918652	13320	3884	3885	2	2	0.0238747913568879	1	0.0500186854984264	1
3696	chr10	4868328	4868328	-0.159562281210729	0.159562281210729	2134	15839	15839	1	1	0.397692945201755	1	0.425361427274599	1
3363	chr1	32687989	32688013	-0.163076833666435	0.326153667332871	715	1023	1024	2	3	0.0240952291088458	1	0.0504987215307607	1
5457	chr17	70116204	70116204	-0.326104257683337	0.326104257683337	10262	27939	27939	1	2	0.0249450241958612	1	0.0505305612482285	1
5654	chr19	1026649	1026649	-0.123959268184812	0.123959268184812	11130	29236	29236	1	4	0.708070345788628	1	0.715720244621993	1
31	chr1	3528098	3528103	0.162958926915231	0.325917853830462	224	302	303	2	3	0.0241687858283974	1	0.0506607089984619	1
2770	chr7	1144982	1144982	0.148091657184193	0.148091657184193	19889	11771	11771	1	1	0.485419965873401	1	0.506909334893867	1
1531	chr19	1049287	1049287	0.136656841371138	0.136656841371138	11132	29238	29238	1	1	0.584670640201432	1	0.599536999378545	1
5496	chr17	77179455	77179709	-0.162585834052882	0.325171668105764	10437	28210	28211	2	2	0.0243963119846091	1	0.0511284274758634	1
2771	chr7	1177794	1177794	0.150308546443348	0.150308546443348	19891	11774	11774	1	5	0.467782273039754	1	0.490571376512328	1
1429	chr17	73761320	73761340	0.162418371766846	0.324836743533691	10334	28056	28057	2	3	0.0244896232733925	1	0.0513143528333398	1
1532	chr19	1117289	1117289	0.194956218877317	0.194956218877317	11144	29256	29256	1	1	0.209314418836842	1	0.251230012443055	1
484	chr11	13299308	13299308	0.324780044858392	0.324780044858392	3392	17767	17767	1	2	0.0253954283743477	1	0.0513486328211245	1
4376	chr12	57940828	57940978	-0.162348947554209	0.324697895108419	5009	20123	20124	2	3	0.0245335481390963	1	0.051388374366285	1
1244	chr16	88923519	88923880	0.162309018713403	0.324618037426805	9042	26057	26058	2	2	0.024549119387785	1	0.0514467084471932	1
5655	chr19	1133209	1133209	-0.104406398521634	0.104406398521634	11145	29257	29257	1	1	0.940622645429653	1	0.940899325602247	1
1500	chr18	24128455	24128506	0.1619317513081	0.3238635026162	10834	28794	28795	2	2	0.0247143605492421	1	0.0518334331907441	1
7589	chr6	152126785	152126785	-0.323666674955418	0.323666674955418	19668	11504	11504	1	1	0.0257763429504774	1	0.0519518444027868	1
4613	chr13	114103578	114103628	-0.161829736410509	0.323659472821019	6129	21776	21777	2	2	0.0247767617473451	1	0.0519597462304796	1
278	chr10	5454564	5454564	0.140435823010361	0.140435823010361	2135	15840	15840	1	1	0.550434461079083	1	0.567335424683729	1
1075	chr16	619842	619842	0.323420139198985	0.323420139198985	7770	24267	24267	1	3	0.0258561746508438	1	0.0520750199521149	1
7155	chr5	130599637	130599637	-0.323043981650383	0.323043981650383	18033	8845	8845	1	3	0.0259938756187247	1	0.0522701253741167	1
7126	chr5	77944343	77944634	-0.161417133370017	0.322834266740034	17895	8648	8649	2	3	0.0249669866287131	1	0.0524080587486945	1
7646	chr7	1177901	1177901	-0.130845102707803	0.130845102707803	19891	11776	11776	1	5	0.639611699539045	1	0.65097324952438	1
279	chr10	5488535	5488535	0.122582618969229	0.122582618969229	2136	15841	15841	1	1	0.722591697224274	1	0.729577842531448	1
7253	chr5	178684416	178684416	-0.322067261942253	0.322067261942253	18476	9536	9536	1	1	0.0263549194222741	1	0.0528172107384909	1
3224	chr1	1168541	1168550	-0.161003520255814	0.322007040511628	50	75	76	2	2	0.0251673212013939	1	0.0528567198769546	1
7647	chr7	1199936	1199936	-0.136158371967117	0.136158371967117	19893	11779	11779	1	1	0.589134940441136	1	0.603683251053616	1
8042	chr8	55370579	55370951	-0.160972862255202	0.321945724510404	21563	14157	14158	2	2	0.0251998581389522	1	0.0529076169435638	1
1014	chr15	63334761	63334761	0.321135743158367	0.321135743158367	7293	23536	23536	1	4	0.0267135229555067	1	0.0533863747390654	1
7477	chr6	45345601	45346086	-0.160418793136029	0.320837586272058	19268	10874	10875	2	2	0.0254761897015015	1	0.0535527779340067	1
1764	chr2	7005960	7005960	0.320803545436051	0.320803545436051	12873	3181	3181	1	5	0.0268426248756043	1	0.053584733854823	1
4092	chr11	65620170	65620170	-0.320472173379224	0.320472173379224	3833	18394	18394	1	1	0.0269773045564263	1	0.0537826281571869	1
590	chr11	101981422	101981422	0.319796012339858	0.319796012339858	4185	18909	18909	1	2	0.0272245852818698	1	0.0541812056422768	1
469	chr11	3013947	3014171	0.159635322888524	0.319270645777048	3307	17632	17633	2	5	0.0258481566198026	1	0.054456142764645	1
2473	chr5	92918943	92919335	0.159572965794016	0.319145931588032	17936	8703	8704	2	2	0.0258670977655955	1	0.0545095963049194	1
5656	chr19	1205696	1205696	-0.164729432702927	0.164729432702927	11150	29263	29263	1	1	0.363425739785377	1	0.393782470120633	1
6912	chr4	8160566	8160584	-0.159355374453662	0.318710748907324	16898	7195	7196	2	2	0.0260042177167344	1	0.0547795366833054	1
6558	chr22	30901249	30901640	-0.159246102213281	0.318492204426561	15292	33169	33170	2	2	0.026071731862168	1	0.0548993423355293	1
5604	chr18	55102913	55102913	-0.318485032216134	0.318485032216134	10941	28967	28967	1	4	0.0276827750847006	1	0.0549043390795114	1
7147	chr5	122426096	122426101	-0.159084372943411	0.318168745886821	18010	8811	8812	2	3	0.0261347140770131	1	0.0550634214635022	1
7648	chr7	1216898	1216898	-0.136859052639085	0.136859052639085	19894	11780	11780	1	1	0.58267124538847	1	0.597643233409299	1
7998	chr8	25898220	25898412	-0.15896094169074	0.317921883381481	21389	13900	13901	2	2	0.026206179136293	1	0.0552090242590758	1
5458	chr17	71088851	71088851	-0.317720617226516	0.317720617226516	10266	27944	27944	1	1	0.0279508562095118	1	0.0553029165646014	1
5571	chr18	19284713	19284817	-0.15847557956187	0.316951159123741	10813	28765	28766	2	2	0.0264684500936831	1	0.0557705188386544	1
5657	chr19	1248352	1248357	-0.13594475786448	0.27188951572896	11159	29275	29276	2	3	0.0391572747247026	1	0.0914378584001774	1
5205	chr16	89642016	89642413	-0.15828190768519	0.316563815370381	9115	26149	26150	2	2	0.0265826779851827	1	0.0560639322934218	1
7649	chr7	1250246	1250246	-0.122480738924518	0.122480738924518	19895	11781	11781	1	1	0.723657514336007	1	0.730594738033495	1
5658	chr19	1255283	1255283	-0.192878934373602	0.192878934373602	11161	29279	29279	1	1	0.217279344947781	1	0.258661216574688	1
3115	chr9	132083141	132083258	0.158124099706135	0.31624819941227	22490	15523	15524	2	2	0.0266740138170429	1	0.0562588053087267	1
3967	chr11	6440470	6440690	-0.158112843052902	0.316225686105803	3340	17678	17679	2	5	0.0266857503552336	1	0.0562782112679133	1
958	chr14	105260996	105260996	0.31572435819183	0.31572435819183	6892	22932	22932	1	1	0.0287291862372473	1	0.056566744182047	1
4365	chr12	56522352	56522818	-0.157501021574788	0.315002043149576	4961	20054	20055	2	2	0.0270142572212247	1	0.0569875165066856	1
8159	chr8	145755615	145755615	-0.314519490293486	0.314519490293486	22061	14897	14897	1	1	0.0291938834275897	1	0.0572429314665188	1
4526	chr13	23489817	23490053	-0.157175377993337	0.314350755986674	5678	21146	21147	2	2	0.0271480072752592	1	0.0573347321117728	1
6714	chr3	49711033	49711033	-0.314326654196163	0.314326654196163	15972	5831	5831	1	6	0.0292651160801729	1	0.0573604130517742	1
1533	chr19	1295656	1295929	0.17983182679686	0.359663653593719	11168	29290	29291	2	2	0.0164421927850735	1	0.0336495846195107	1
1534	chr19	1354667	1354667	0.235829327431035	0.235829327431035	11171	29295	29295	1	1	0.0974003684110958	1	0.141372645081043	1
784	chr12	131438523	131438527	0.156962277684451	0.313924555368902	5526	20942	20943	2	2	0.0272572384227766	1	0.0575950276122397	1
5659	chr19	1383916	1383916	-0.263853038979318	0.263853038979318	11175	29302	29302	1	5	0.0605913309513196	1	0.100210165375957	1
3291	chr1	14026605	14026618	-0.15685614118097	0.31371228236194	400	555	556	2	2	0.0273151076902911	1	0.0577549234196693	1
2772	chr7	1269837	1269837	0.139716581506043	0.139716581506043	19898	11786	11786	1	5	0.556734193207124	1	0.573242157087405	1
4032	chr11	47587499	47587499	-0.313237303631733	0.313237303631733	3604	18068	18068	1	2	0.0297212142227321	1	0.0580505447380567	1
7650	chr7	1270134	1270134	-0.154056925045269	0.154056925045269	19898	11787	11787	1	5	0.438461495555687	1	0.463176320918323	1
5123	chr16	67694768	67694768	-0.312936083356985	0.312936083356985	8657	25550	25550	1	6	0.029832537030521	1	0.058216366916256	1
5054	chr16	30087414	30087526	-0.156406647266676	0.312813294533351	8332	25061	25062	2	2	0.0275721494970022	1	0.0583020087840435	1
7004	chr4	145567373	145567592	-0.155935404197468	0.311870808394936	17322	7838	7839	2	2	0.0277939816891412	1	0.0588877898634425	1
3308	chr1	17848522	17848522	-0.31180338954731	0.31180338954731	476	658	658	1	1	0.0303432507468389	1	0.0589521665184687	1
6322	chr2	242714091	242714091	-0.311656547795851	0.311656547795851	14287	5302	5302	1	1	0.0304050709281998	1	0.0590389704197404	1
2258	chr3	128840676	128840680	0.155816109629735	0.31163221925947	16301	6338	6339	2	4	0.0278524319733978	1	0.0590500097378406	1
4725	chr14	91976755	91976900	-0.155754895366461	0.311509790732923	6648	22578	22579	2	2	0.0278840392841688	1	0.0591088086321425	1
48	chr1	8931763	8931763	0.311433715997516	0.311433715997516	313	430	430	1	1	0.0304879239156252	1	0.0591739987106076	1
4646	chr14	39644870	39644870	-0.311378018186828	0.311378018186828	6308	22037	22037	1	2	0.0305132562455814	1	0.0592096731385734	1
8056	chr8	70602451	70602451	-0.311156576002089	0.311156576002089	21623	14255	14255	1	1	0.0306185364792524	1	0.0593677096924283	1
4226	chr11	133938941	133939265	-0.155341889418305	0.310683778836609	4445	19280	19281	2	2	0.02807844748608	1	0.0596119691308129	1
1054	chr15	90808880	90809150	0.155322844778794	0.310645689557588	7618	24061	24062	2	2	0.0280834442300622	1	0.0596278889895468	1
6460	chr21	15135043	15135145	-0.155231231923073	0.310462463846145	14886	32529	32530	2	4	0.0281508421721474	1	0.0597881334070217	1
1118	chr16	3078142	3078142	0.309675346162608	0.309675346162608	8042	24649	24649	1	1	0.0311710834010024	1	0.0602799059775467	1
2583	chr6	15248936	15248936	0.309313738784091	0.309313738784091	18676	9811	9811	1	3	0.0313321412419163	1	0.0605256760594608	1
8190	chr9	36400607	36400607	-0.30910728269987	0.30910728269987	22178	15080	15080	1	2	0.0314090678585722	1	0.0606400201543087	1
280	chr10	5550506	5550506	0.136656815290332	0.136656815290332	2138	15843	15843	1	1	0.584675636945414	1	0.599541996122527	1
2542	chr5	171615258	171615389	0.154317393750111	0.308634787500223	18342	9340	9341	2	4	0.0286706197496422	1	0.060935873879393	1
1002	chr15	45879302	45879302	0.308500826970198	0.308500826970198	7200	23378	23378	1	2	0.0316630883782242	1	0.0610509151943315	1
4194	chr11	118478240	118478329	-0.154015014295986	0.308030028591971	4285	19061	19062	2	2	0.028873975609382	1	0.0614104483543514	1
3697	chr10	5708674	5708728	-0.132741278328665	0.265482556657329	2142	15847	15848	2	2	0.0410343074117749	1	0.098428768044637	1
479	chr11	8385767	8385767	0.307306834391823	0.307306834391823	3359	17710	17710	1	1	0.0322654865364476	1	0.0618718918509381	1
6577	chr22	39548620	39548724	-0.153407077985758	0.306814155971517	15415	33368	33369	2	6	0.0291085901698475	1	0.0621928454992816	1
4287	chr12	29936486	29936815	-0.153382202115575	0.30676440423115	4687	19640	19641	2	5	0.0291234641984456	1	0.0622259634535821	1
2773	chr7	1272545	1272545	0.162871681128461	0.162871681128461	19899	11790	11790	1	4	0.375290217862686	1	0.40461785134431	1
8377	chrX	117250477	117250753	-0.153331468997448	0.306662937994895	23001	34225	34226	2	2	0.029154374289126	1	0.0622974285128621	1
6967	chr4	83351514	83351600	-0.153245942035241	0.306491884070482	17145	7579	7580	2	3	0.0291848195664128	1	0.0623903911916003	1
6545	chr22	29468997	29469014	-0.153004178844505	0.30600835768901	15264	33113	33114	2	4	0.0293086923358314	1	0.0627186656508945	1
8353	chrX	71527096	71527142	-0.152709346011872	0.305418692023744	22920	34105	34106	2	6	0.0294422099831691	1	0.063123169506754	1
7651	chr7	1272710	1273200	-0.10882515854267	0.21765031708534	19899	11791	11792	2	4	0.0522669878837093	1	0.182112958021308	1
4234	chr12	2017649	2017649	-0.304796862320752	0.304796862320752	4483	19327	19327	1	1	0.0334452991329836	1	0.0635702037881362	1
2691	chr6	41621208	41621232	0.152362181581379	0.304724363162758	19196	10754	10755	2	2	0.02965137601033	1	0.0636387637637056	1
7604	chr6	163558575	163558575	-0.304601325986751	0.304601325986751	19720	11574	11574	1	1	0.0335291979505448	1	0.0637059292990939	1
281	chr10	5726650	5726650	0.138182152776219	0.138182152776219	2143	15849	15849	1	3	0.570766444749259	1	0.586427402422886	1
6417	chr20	49347891	49347896	-0.152245068386534	0.304490136773067	14694	32207	32208	2	4	0.0297062239907855	1	0.0637725138177402	1
1430	chr17	73873529	73873529	0.304483166486793	0.304483166486793	10341	28066	28066	1	2	0.0335723093928096	1	0.0637855285927635	1
5475	chr17	74137418	74137418	-0.304273064606169	0.304273064606169	10352	28081	28081	1	3	0.0336641100380636	1	0.0639051018382905	1
6620	chr22	50312169	50312169	-0.304223334779395	0.304223334779395	15586	33642	33642	1	4	0.0336944391120019	1	0.0639505373475238	1
3698	chr10	5932453	5932453	-0.106053538285563	0.106053538285563	2147	15861	15861	1	5	0.919011262893343	1	0.919568225542333	1
3699	chr10	6019621	6019621	-0.183559766930287	0.183559766930287	2149	15864	15864	1	3	0.258509571204996	1	0.296913151011829	1
4715	chr14	81685932	81686232	-0.151601300072033	0.303202600144065	6605	22509	22510	2	2	0.0300319419764144	1	0.0646174283641218	1
6817	chr3	147077468	147077636	-0.151544548200184	0.303089096400367	16405	6505	6506	2	2	0.0300525099690853	1	0.0646906364736281	1
5298	chr17	19266098	19266098	-0.303052469014034	0.303052469014034	9553	26834	26834	1	4	0.0342082903187272	1	0.0647128313131769	1
1195	chr16	67193883	67193999	0.151450020191709	0.302900040383418	8632	25498	25499	2	4	0.0301230454015779	1	0.0648214814439521	1
2409	chr4	178363279	178363279	0.3028850558304	0.3028850558304	17416	7960	7960	1	1	0.0342745262273281	1	0.0648364716758986	1
4230	chr12	1100379	1100472	-0.151410363253646	0.302820726507293	4472	19314	19315	2	3	0.0301380356335244	1	0.0648723785105613	1
282	chr10	6130864	6130864	0.104389113151014	0.104389113151014	2151	15867	15867	1	2	0.940817402241609	1	0.941094082414204	1
7652	chr7	1277521	1277521	-0.322517459963722	0.322517459963722	19902	11795	11795	1	1	0.0261992069353877	1	0.0525649332690651	1
2395	chr4	120987913	120987913	0.301697022462421	0.301697022462421	17271	7763	7763	1	1	0.0348500814120659	1	0.0656275840719606	1
6543	chr22	29137974	29137974	-0.301393342153404	0.301393342153404	15257	33104	33104	1	2	0.0349747676049235	1	0.0658379121326057	1
1496	chr18	14488053	14488053	0.300999958459769	0.300999958459769	10804	28749	28749	1	1	0.035152210117965	1	0.0661049474272811	1
5162	chr16	85061186	85061228	-0.150445481015705	0.30089096203141	8841	25818	25819	2	2	0.0306692011391647	1	0.0661887300414939	1
1535	chr19	1407466	1408140	0.145412688016969	0.436238064050907	11180	29310	29312	3	4	0.00306741978831468	1	0.0121913580964218	1
3622	chr1	211752298	211752620	-0.149867729928669	0.299735459857339	1816	2694	2695	2	4	0.0309585474767373	1	0.0669341745216257	1
3174	chrX	55187708	55187717	0.149759741782336	0.299519483564673	22881	34036	34037	2	2	0.0310389601938458	1	0.0671055744605492	1
8016	chr8	32406789	32406789	-0.299282947794929	0.299282947794929	21437	13981	13981	1	1	0.0359641229133946	1	0.0673312413631861	1
3311	chr1	18970180	18970180	-0.299176700106504	0.299176700106504	490	675	675	1	1	0.0360194357072438	1	0.067398290695226	1
1536	chr19	1424952	1424952	0.161046493732995	0.161046493732995	11181	29313	29313	1	1	0.387482389382547	1	0.415887368277694	1
825	chr13	49550448	49550645	0.149506355413789	0.299012710827579	5836	21383	21384	2	4	0.031198739797927	1	0.0675226282780384	1
4771	chr14	105262305	105262348	-0.149428398047252	0.298856796094503	6893	22934	22935	2	4	0.031242432256934	1	0.0676175664136997	1
766	chr12	123451157	123451157	0.298465068758619	0.298465068758619	5425	20809	20809	1	1	0.0362933269994762	1	0.0678270810509059	1
3468	chr1	94703176	94703340	-0.149196440942804	0.298392881885608	1194	1767	1768	2	3	0.0313479448973018	1	0.0678921549260226	1
6023	chr2	24272539	24272544	-0.148851718462087	0.297703436924175	12976	3329	3330	2	2	0.0315526951972226	1	0.0683509257455956	1
1164	chr16	32936895	32937040	0.148738610480751	0.297477220961502	8432	25205	25206	2	2	0.0316234630364121	1	0.0685530033685027	1
8283	chr9	138137612	138137612	-0.297472444609736	0.297472444609736	22584	15644	15644	1	1	0.0367651125940724	1	0.068560788992847	1
6721	chr3	50192725	50192729	-0.148633212421301	0.297266424842601	15986	5863	5864	2	6	0.0316751735264602	1	0.0686824538986456	1
2010	chr20	36531652	36531652	0.29703911548359	0.29703911548359	14577	32012	32012	1	2	0.0369554536787888	1	0.0688905740956707	1
6774	chr3	121903111	121903111	-0.296580737792332	0.296580737792332	16226	6232	6232	1	2	0.0371736835671267	1	0.0692574280666412	1
4591	chr13	110438906	110439004	-0.148239309622141	0.296478619244282	6023	21641	21642	2	5	0.0319996132752564	1	0.0693707263313534	1
3700	chr10	6622279	6622279	-0.199753647961937	0.199753647961937	2155	15873	15873	1	3	0.191089318076918	1	0.23422946256881	1
283	chr10	6622294	6622294	0.171179260291287	0.171179260291287	2155	15874	15874	1	3	0.324034082906906	1	0.357563629467496	1
4156	chr11	76293719	76293719	-0.295812215073862	0.295812215073862	4088	18777	18777	1	1	0.0375958503319465	1	0.0698527378206109	1
4283	chr12	26275383	26275661	-0.147904765269188	0.295809530538376	4671	19615	19616	2	2	0.0321825173456738	1	0.069861569275091	1
7527	chr6	96117932	96117932	-0.295456398637053	0.295456398637053	19418	11129	11129	1	1	0.0377761979286986	1	0.0701593984570984	1
5316	chr17	27347178	27347178	-0.295313731084839	0.295313731084839	9641	26968	26968	1	1	0.0378168691006465	1	0.0702429486646144	1
7417	chr6	33265313	33265530	-0.147624906383619	0.295249812767238	19074	10545	10546	2	2	0.0323635621625164	1	0.0702683971979189	1
3387	chr1	40506436	40506436	-0.295234381818139	0.295234381818139	839	1223	1223	1	5	0.0378369722799236	1	0.0702756018055211	1
6132	chr2	97173713	97174026	-0.147502793980532	0.295005587961064	13418	4017	4018	2	2	0.0324347948150996	1	0.0704562980123185	1
4068	chr11	63953669	63953685	-0.147474056305999	0.294948112611998	3737	18249	18250	2	2	0.0324636132455084	1	0.0705101001626382	1
1537	chr19	1461210	1461210	0.167937198029603	0.167937198029603	11185	29317	29317	1	1	0.343213677970773	1	0.375224214360782	1
3985	chr11	12188996	12188996	-0.294899278940273	0.294899278940273	3387	17760	17760	1	1	0.038019876350341	1	0.0705611134325958	1
3058	chr9	32783459	32783459	0.294742838019516	0.294742838019516	22146	15021	15021	1	2	0.0380849502254577	1	0.0706551219414698	1
5404	chr17	46655289	46655289	-0.294662549103743	0.294662549103743	10029	27574	27574	1	4	0.0381566476914346	1	0.0707636558688966	1
1538	chr19	1503537	1503537	0.116586040988934	0.116586040988934	11195	29332	29332	1	1	0.789246751302988	1	0.793370691935162	1
5408	chr17	46692168	46692351	-0.147154463692205	0.29430892738441	10039	27595	27596	2	2	0.032652908500089	1	0.0710585799671935	1
5396	chr17	44270957	44271018	-0.146914879486985	0.293829758973969	9983	27507	27508	2	4	0.0327820104201867	1	0.0713861572063971	1
6885	chr4	980676	981041	-0.146839215489144	0.293678430978289	16708	6941	6942	2	3	0.0328309320298726	1	0.0714958531673082	1
1312	chr17	17942558	17942558	0.293521519027892	0.293521519027892	9530	26793	26793	1	4	0.0387344107397923	1	0.0716308814581754	1
2462	chr5	68710912	68711277	0.146692038006199	0.293384076012397	17838	8570	8571	2	2	0.032914598440737	1	0.0717219848833388	1
6983	chr4	103682096	103682143	-0.146688788021735	0.293377576043469	17215	7677	7678	2	2	0.0329195951847192	1	0.071726981627321	1
4387	chr12	70637322	70637388	-0.146668231461072	0.293336462922144	5076	20247	20248	2	7	0.0329335395865299	1	0.0717598671749246	1
685	chr12	50898763	50898946	0.14658311839173	0.293166236783461	4831	19868	19869	2	2	0.0329879227535917	1	0.071911163934571	1
5660	chr19	1625356	1625356	-0.116986871348368	0.116986871348368	11209	29350	29350	1	1	0.784659507920653	1	0.788955429508492	1
5661	chr19	1671831	1671831	-0.143647865064113	0.143647865064113	11212	29353	29353	1	1	0.522070501965928	1	0.540963074759192	1
4673	chr14	64971263	64971270	-0.146364770093017	0.292729540186034	6441	22252	22253	2	3	0.0331145844033725	1	0.0722115495902438	1
3701	chr10	7708934	7709073	-0.138287920649942	0.276575841299883	2161	15882	15883	2	5	0.0378331375694257	1	0.0867621842696922	1
1915	chr2	211036230	211036245	0.146344291066975	0.292688582133949	13954	4828	4829	2	6	0.0331256237214727	1	0.0722437379177568	1
7117	chr5	72677859	72677859	-0.292591815042069	0.292591815042069	17858	8599	8599	1	1	0.0392380360518564	1	0.0723458806610204	1
284	chr10	7709160	7709160	0.103889878736233	0.103889878736233	2161	15884	15884	1	5	0.947401600166589	1	0.947633774456738	1
5169	chr16	85969392	85969392	-0.292441323006826	0.292441323006826	8893	25878	25878	1	1	0.0393220510727661	1	0.072467545566819	1
5508	chr17	79013711	79013711	-0.292315917614754	0.292315917614754	10529	28322	28322	1	1	0.0394065309070694	1	0.0725695721067342	1
8273	chr9	135521307	135521307	-0.292218691404748	0.292218691404748	22530	15577	15577	1	1	0.0394592872272533	1	0.0726589324816712	1
4330	chr12	52444993	52445007	-0.146084160006269	0.292168320012537	4856	19901	19902	2	4	0.0332908648829298	1	0.0727305137442996	1
6321	chr2	242710939	242710939	-0.29203676980988	0.29203676980988	14286	5301	5301	1	1	0.0395807197263551	1	0.0728104616480145	1
6978	chr4	94749865	94749890	-0.146006472260943	0.292012944521886	17191	7640	7641	2	2	0.033318405076506	1	0.0728404421119075	1
6340	chr20	2796872	2796872	-0.29150365768383	0.29150365768383	14352	31627	31627	1	1	0.0398653017266423	1	0.0732011373054117	1
7586	chr6	150185188	150185188	-0.291116206444342	0.291116206444342	19652	11482	11482	1	4	0.0400630798256578	1	0.0734854868990021	1
3702	chr10	7860543	7860543	-0.181589214395005	0.181589214395005	2163	15889	15889	1	4	0.268348857325994	1	0.306091704893695	1
751	chr12	117175636	117175636	0.290720058242519	0.290720058242519	5320	20645	20645	1	4	0.04028688747472	1	0.073805162310513	1
1983	chr20	21106483	21106548	0.145328652424355	0.29065730484871	14437	31781	31782	2	3	0.0336609725476562	1	0.0738676797119644	1
2751	chr6	138188545	138188545	0.290022419167391	0.290022419167391	19597	11394	11394	1	2	0.0406854649598099	1	0.0743600332992315	1
4875	chr15	74703165	74703165	-0.289770871741266	0.289770871741266	7426	23752	23752	1	2	0.0408404802266058	1	0.0745846543717327	1
4937	chr16	577976	577976	-0.28953982333662	0.28953982333662	7762	24258	24258	1	1	0.0409691173333098	1	0.0748107860877633	1
3927	chr11	498864	498864	-0.289212717276134	0.289212717276134	3135	17365	17365	1	1	0.0411419117124144	1	0.0750728246384565	1
7375	chr6	31671159	31671159	-0.28915938973849	0.28915938973849	18952	10298	10298	1	4	0.0411852555613761	1	0.0751249999418983	1
4956	chr16	1275359	1275423	-0.144300622709967	0.288601245419933	7873	24399	24400	2	2	0.0342723183637081	1	0.0755965531297977	1
5336	chr17	35306345	35306345	-0.288428132823935	0.288428132823935	9733	27115	27115	1	1	0.0416413537039352	1	0.0757599350376801	1
5289	chr17	17687422	17687422	-0.288375867485413	0.288375867485413	9522	26781	26781	1	2	0.041665756407104	1	0.0757966552957817	1
8131	chr8	143858821	143858821	-0.288341994264487	0.288341994264487	21928	14698	14698	1	1	0.0416950396509065	1	0.0758416259916213	1
3517	chr1	148855760	148855760	-0.288188072246103	0.288188072246103	1373	2038	2038	1	1	0.041777079214893	1	0.0759470224286407	1
6487	chr21	40555861	40555880	-0.144058786322969	0.288117572645938	14987	32698	32699	2	4	0.0344189669894176	1	0.0759878098039371	1
3252	chr1	3541447	3541447	-0.287733045204053	0.287733045204053	225	306	306	1	4	0.0420222682800649	1	0.0762894736964425	1
7532	chr6	99282348	99282686	-0.143759192270863	0.287518384541727	19427	11139	11140	2	2	0.0345924585886127	1	0.0764712157333756	1
6742	chr3	57743377	57743377	-0.287176878021843	0.287176878021843	16080	6002	6002	1	1	0.0423706459186363	1	0.0767681152885957	1
3534	chr1	153914740	153914740	-0.286087472319305	0.286087472319305	1455	2154	2154	1	2	0.0431451412358737	1	0.0777776899796923	1
8060	chr8	71315757	71315757	-0.285660053747634	0.285660053747634	21630	14264	14264	1	2	0.0434198459515451	1	0.0782142659597165	1
1539	chr19	1699159	1699159	0.128937107728512	0.128937107728512	11217	29359	29359	1	1	0.658029233043956	1	0.668357735261813	1
8260	chr9	130608923	130608923	-0.285300598082017	0.285300598082017	22452	15469	15469	1	1	0.0436725882343645	1	0.0785574144476088	1
6521	chr22	19747024	19747026	-0.142612759592733	0.285225519185467	15154	32949	32950	2	2	0.0353151272124537	1	0.0786414294685184	1
3670	chr1	244998681	244998845	-0.142595393421822	0.285190786843645	2042	3037	3038	2	5	0.035327328564038	1	0.0786758256596515	1
733	chr12	105501346	105501346	0.285041905746047	0.285041905746047	5186	20442	20442	1	2	0.0438391076326543	1	0.0787979553788438	1
8188	chr9	35605141	35605352	-0.142442515196012	0.284885030392024	22171	15063	15064	2	3	0.0354457397760808	1	0.0789894584970445	1
940	chr14	100118974	100118974	0.284854665721409	0.284854665721409	6726	22698	22698	1	1	0.0439801784976394	1	0.0790181607241049	1
143	chr1	57110686	57110878	0.142359772208815	0.284719544417631	1041	1534	1535	2	4	0.03549663684269	1	0.0791434279337046	1
4555	chr13	44453233	44453387	-0.142243881120227	0.284487762240454	5814	21349	21350	2	2	0.0355959907055914	1	0.0793943109629493	1
1540	chr19	1795638	1795638	0.117345567856635	0.117345567856635	11224	29370	29370	1	1	0.780619349902691	1	0.785062733539679	1
2606	chr6	28584121	28584121	0.283984361131007	0.283984361131007	18795	9969	9969	1	4	0.0445838548926955	1	0.0798303059262313	1
4490	chr12	128752058	128752246	-0.141968664982842	0.283937329965685	5495	20903	20904	2	2	0.0357256736424311	1	0.0798552896461422	1
7653	chr7	1295706	1295706	-0.111333823623397	0.111333823623397	19907	11800	11800	1	2	0.852039787096873	1	0.854234868348578	1
2202	chr3	48541507	48541874	0.141889739248516	0.283779478497032	15931	5768	5769	2	3	0.0357702957282255	1	0.0800183229439793	1
4033	chr11	47600575	47600575	-0.283423679745364	0.283423679745364	3605	18070	18070	1	2	0.0449708120429432	1	0.0803544992309662	1
7491	chr6	56819912	56820052	-0.141669469711972	0.283338939423944	19320	10951	10952	2	3	0.0359068346626222	1	0.0804723294262669	1
8134	chr8	144341275	144341275	-0.283245385737394	0.283245385737394	21941	14715	14715	1	1	0.0451293134101918	1	0.0805800499302547	1
2774	chr7	1476361	1476361	0.102378910262867	0.102378910262867	19919	11813	11813	1	1	0.967518956252228	1	0.967597161105717	1
7654	chr7	1499152	1499167	-0.190164442979582	0.380328885959163	19922	11816	11817	2	2	0.012895666591212	1	0.025445279610821	1
7561	chr6	132129103	132129103	-0.282714695618053	0.282714695618053	19573	11352	11352	1	2	0.0455082525293983	1	0.081074378974445	1
1199	chr16	67427520	67427520	0.28250435586265	0.28250435586265	8644	25523	25523	1	3	0.0456760501645207	1	0.0812972569967198	1
4954	chr16	1154951	1154951	-0.282300213760019	0.282300213760019	7855	24379	24379	1	1	0.0458192126897775	1	0.081475164323155	1
2095	chr22	21871920	21871920	0.282239651842112	0.282239651842112	15194	33009	33009	1	1	0.0458695287396445	1	0.0815552284302183	1
6790	chr3	132441084	132441258	-0.140994458745531	0.281988917491061	16323	6376	6377	2	3	0.0362954186597478	1	0.0817281390126713	1
7483	chr6	50791419	50791419	-0.281843208309783	0.281843208309783	19289	10905	10905	1	1	0.0461608505341403	1	0.0819223148078857	1
6210	chr2	175351961	175351961	-0.28183539392494	0.28183539392494	13789	4568	4568	1	3	0.0461681713450909	1	0.0819333541259858	1
5399	chr17	45266542	45266588	-0.140865923322899	0.281731846645798	9991	27525	27526	2	2	0.0363829197811101	1	0.0820504871011959	1
6710	chr3	49066825	49066825	-0.281728174888138	0.281728174888138	15951	5800	5800	1	1	0.0462590423635575	1	0.0820554838451781	1
3488	chr1	110198909	110198909	-0.281693468125388	0.281693468125388	1249	1854	1854	1	1	0.0462797265595768	1	0.0820853481057227	1
2168	chr3	10068179	10068179	0.281571381495163	0.281571381495163	15682	5396	5396	1	2	0.0463851229965962	1	0.0822146824325172	1
5326	chr17	30593000	30593452	-0.140782257201558	0.281564514403117	9678	27033	27034	2	2	0.0364346302711582	1	0.0822233976836489	1
5420	chr17	48637649	48638091	-0.140577920631119	0.281155841262237	10100	27688	27689	2	7	0.0365314276603943	1	0.082557133700319	1
1178	chr16	54964737	54964737	0.281147513918865	0.281147513918865	8525	25336	25336	1	5	0.0466442564635789	1	0.0825697998652971	1
7995	chr8	23386299	23386299	-0.281083773593089	0.281083773593089	21380	13883	13883	1	2	0.0466828359752552	1	0.0826189538816799	1
5257	chr17	7255461	7255461	-0.280966667159701	0.280966667159701	9376	26562	26562	1	1	0.0467834680749893	1	0.0827636270504662	1
6431	chr20	57465439	57465448	-0.140478666902409	0.280957333804818	14759	32308	32309	2	9	0.0366154426813039	1	0.082776758028838	1
7395	chr6	32086857	32086857	-0.280524050646253	0.280524050646253	19009	10423	10423	1	2	0.0470571269605248	1	0.0831389638658716	1
8418	chrX	152909097	152909097	-0.280209109800495	0.280209109800495	23127	34450	34450	1	1	0.0472626906838846	1	0.0834021644500491	1
8405	chrX	149108090	149108090	-0.279898613312432	0.279898613312432	23100	34407	34407	1	1	0.0474931219238069	1	0.0837052227827355	1
2515	chr5	140799305	140799305	0.279838538776922	0.279838538776922	18197	9105	9105	1	2	0.0475242644211841	1	0.0837497286651814	1
1541	chr19	1811955	1811955	0.133566696606356	0.133566696606356	11226	29372	29372	1	1	0.613949235870021	1	0.626922410094631	1
141	chr1	54411452	54411452	0.27917524612748	0.27917524612748	1023	1503	1503	1	5	0.0480187096687228	1	0.0843893118949001	1
3459	chr1	90308951	90308951	-0.278760700327032	0.278760700327032	1158	1711	1711	1	1	0.048325254101862	1	0.0848016013751039	1
5662	chr19	1812466	1812466	-0.139846904300446	0.139846904300446	11227	29373	29373	1	1	0.555612249878103	1	0.572194351494677	1
1419	chr17	66507816	66507816	0.278622114475214	0.278622114475214	10255	27929	27929	1	2	0.0484423870770721	1	0.084961613385882	1
5317	chr17	27507501	27507520	-0.13924936698265	0.278498733965299	9643	26970	26971	2	3	0.0372922109825179	1	0.0850584107751182	1
669	chr12	40499623	40499623	0.278357255418463	0.278357255418463	4721	19697	19697	1	2	0.0486113467456787	1	0.0851754275469798	1
285	chr10	8079351	8079351	0.265115508541122	0.265115508541122	2165	15892	15892	1	1	0.0594460307492652	1	0.0988253700728037	1
2596	chr6	26595179	26595179	0.278211557203398	0.278211557203398	18753	9916	9916	1	1	0.0486869951255019	1	0.0853041808570322	1
6726	chr3	50375496	50375496	-0.277853495776125	0.277853495776125	16000	5888	5888	1	3	0.0489277684634338	1	0.0855874846204868	1
8207	chr9	82186418	82186683	-0.138857710325986	0.277715420651972	22238	15157	15158	2	2	0.0375208991722138	1	0.0857131004401318	1
4187	chr11	117299121	117299121	-0.277513772268058	0.277513772268058	4269	19028	19028	1	2	0.0491634288540351	1	0.0858972827473818	1
5486	chr17	76121276	76121276	-0.277453783743866	0.277453783743866	10400	28160	28160	1	1	0.0492017759590146	1	0.0859505038809594	1
7655	chr7	1531705	1531705	-0.104879582840522	0.104879582840522	19926	11821	11821	1	1	0.934440394886867	1	0.934805970621005	1
7018	chr4	171012250	171012684	-0.138637262103183	0.277274524206366	17398	7932	7933	2	2	0.0376536033961126	1	0.0861256223270325	1
1978	chr20	13976106	13976106	0.277199690033913	0.277199690033913	14411	31731	31731	1	7	0.049369573594137	1	0.0861511870636855	1
7968	chr8	1797445	1797445	-0.277037770250651	0.277037770250651	21231	13679	13679	1	1	0.0495106444591222	1	0.086339901301524	1
7076	chr5	20305751	20305751	-0.276719891504025	0.276719891504025	17708	8360	8360	1	2	0.0497551363042036	1	0.0866377304835314	1
3703	chr10	8089733	8089733	-0.164751411267421	0.164751411267421	2166	15893	15893	1	1	0.363292222138039	1	0.393666731585604	1
7308	chr6	25042378	25042378	-0.276310860044081	0.276310860044081	18715	9872	9872	1	1	0.0500737658855787	1	0.087024106617037	1
4140	chr11	73309264	73309287	-0.138011675658435	0.276023351316869	4050	18707	18708	2	3	0.0379693278937771	1	0.087298462722663	1
286	chr10	8094860	8094860	0.246625598217419	0.246625598217419	2168	15895	15895	1	1	0.0804724456296153	1	0.122980792516133	1
5603	chr18	53447594	53447594	-0.275929012046516	0.275929012046516	10935	28957	28957	1	2	0.0503799617086726	1	0.0873805022866495	1
287	chr10	8096368	8096368	0.109454273963798	0.109454273963798	2170	15898	15898	1	5	0.875508447751024	1	0.877008981589206	1
4472	chr12	121975243	121975243	-0.275821871652954	0.275821871652954	5389	20757	20757	1	2	0.0504854743490405	1	0.0875021671924481	1
6206	chr2	174229616	174229616	-0.27575808653691	0.27575808653691	13780	4551	4551	1	1	0.0505340473486812	1	0.0875621281202342	1
3314	chr1	19394757	19394757	-0.275739903101041	0.275739903101041	498	685	685	1	1	0.0505491537839761	1	0.0875802558425882	1
1044	chr15	80352055	80352055	0.275720940425331	0.275720940425331	7519	23912	23912	1	4	0.0505710000134796	1	0.0876021020720916	1
268	chr1	233464229	233464229	0.275594923142765	0.275594923142765	1979	2932	2932	1	3	0.0506923163092329	1	0.0877538636451317	1
5663	chr19	1816188	1816188	-0.167755394452741	0.167755394452741	11228	29375	29375	1	3	0.344428002961791	1	0.376311296685276	1
4291	chr12	31945075	31945075	-0.275218374545001	0.275218374545001	4697	19664	19664	1	1	0.0509772469195654	1	0.0881039843339294	1
439	chr11	442380	442380	0.275172526682337	0.275172526682337	3131	17360	17360	1	1	0.0510021144361279	1	0.0881293166638855	1
6382	chr20	33460568	33460568	-0.275113556408391	0.275113556408391	14535	31934	31934	1	5	0.0510735794954079	1	0.0882239061895016	1
3704	chr10	8096669	8096669	-0.140624027907922	0.140624027907922	2170	15902	15902	1	5	0.54874312134279	1	0.565779926661743	1
619	chr11	128680466	128680466	0.275049429261026	0.275049429261026	4396	19219	19219	1	2	0.0511324945930582	1	0.0883017624329449	1
4447	chr12	112856686	112856686	-0.274653581562292	0.274653581562292	5270	20581	20581	1	4	0.0514415954998627	1	0.0886840714492556	1
4927	chr15	101835348	101835348	-0.274533182675282	0.274533182675282	7714	24191	24191	1	1	0.0515137577792332	1	0.0887883058527908	1
7985	chr8	21924153	21924512	-0.137252687778534	0.274505375557069	21334	13817	13818	2	2	0.038389867811719	1	0.088815032622928	1
288	chr10	8097641	8097641	0.131112297353299	0.131112297353299	2171	15903	15903	1	2	0.63703791157483	1	0.648557614317368	1
516	chr11	47377212	47377212	0.274073364397343	0.274073364397343	3596	18058	18058	1	2	0.0518255313630513	1	0.0891746819862964	1
4449	chr12	113905115	113905475	-0.137029246866174	0.274058493732348	5288	20604	20605	2	2	0.0384772527297329	1	0.0891796787302785	1
4537	chr13	28194854	28194854	-0.27388241765505	0.27388241765505	5722	21213	21213	1	4	0.051962070297448	1	0.089341433791283	1
289	chr10	11059733	11059733	0.164198619646258	0.164198619646258	2172	15906	15906	1	3	0.366773093440042	1	0.396823860358901	1
8089	chr8	110551884	110551965	-0.136884801038037	0.273769602076074	21780	14486	14487	2	5	0.0385502284325423	1	0.0894637959171721	1
1542	chr19	1816298	1816298	0.219666909513307	0.219666909513307	11228	29376	29376	1	3	0.131872091720697	1	0.177048002673607	1
3705	chr10	11060652	11060652	-0.143490766374485	0.143490766374485	2173	15908	15908	1	1	0.523501546201754	1	0.542309755364063	1
8391	chrX	129474007	129474169	-0.136654866064375	0.27330973212875	23046	34313	34314	2	4	0.0386860701468485	1	0.0898943293230783	1
4702	chr14	75643078	75643321	-0.136633884004248	0.273267768008496	6557	22442	22443	2	2	0.0386938557711928	1	0.0899352329017231	1
6740	chr3	56836004	56836004	-0.273230867741196	0.273230867741196	16076	5998	5998	1	2	0.0524551211048057	1	0.0899813656310469	1
5664	chr19	1818466	1818466	-0.148044489518659	0.148044489518659	11229	29377	29377	1	1	0.485748472739392	1	0.507203910382118	1
2712	chr6	75915782	75915885	0.136478329848885	0.272956659697769	19364	11018	11019	2	3	0.0388134290167198	1	0.090315101647717	1
4269	chr12	12419921	12419921	-0.272939000153762	0.272939000153762	4621	19537	19537	1	1	0.052726804533418	1	0.0903395043508858	1
4607	chr13	113642703	113642703	-0.27276807196127	0.27276807196127	6104	21746	21746	1	2	0.0528496314727008	1	0.0905016080219355	1
7656	chr7	1534200	1534200	-0.165224047573167	0.165224047573167	19928	11823	11823	1	1	0.360294640562127	1	0.39096686298835	1
3658	chr1	233464033	233464194	-0.136264010583236	0.272528021166471	1979	2930	2931	2	3	0.0389283541283099	1	0.0907328526852967	1
1088	chr16	1215071	1215071	0.272339303308938	0.272339303308938	7861	24387	24387	1	2	0.0531469958413146	1	0.0909134326887456	1
290	chr10	11846900	11846900	0.17857980200668	0.17857980200668	2179	15915	15915	1	1	0.283457500484568	1	0.320076894079718	1
1543	chr19	1924679	1924679	0.133165177686814	0.133165177686814	11239	29388	29388	1	2	0.617623120933754	1	0.630397819839258	1
131	chr1	46329999	46329999	0.272097670735745	0.272097670735745	940	1373	1373	1	1	0.0533520947512807	1	0.0911754712394389	1
6118	chr2	85999873	85999873	-0.272080328820242	0.272080328820242	13355	3933	3933	1	1	0.0533708034903767	1	0.0912070785502098	1
58	chr1	11994707	11994707	0.271970071840757	0.271970071840757	384	533	533	1	2	0.0534620231188886	1	0.091323398101981	1
1544	chr19	2051248	2051248	0.107481444302992	0.107481444302992	11244	29396	29396	1	3	0.901023914184292	1	0.901863715783343	1
6625	chr22	50919938	50919938	-0.271844032893642	0.271844032893642	15621	33695	33695	1	3	0.0535788074840534	1	0.0914830615027138	1
5120	chr16	67571354	67571354	-0.271816303432644	0.271816303432644	8651	25535	25535	1	2	0.0536063476776296	1	0.0915066507824436	1
8045	chr8	59323842	59323842	-0.271793725227167	0.271793725227167	21577	14181	14181	1	2	0.0536306341774499	1	0.0915298914521282	1
1790	chr2	27341896	27341896	0.271634321349117	0.271634321349117	13018	3403	3403	1	4	0.053789251748047	1	0.0917275533477952	1
6150	chr2	105472193	105472469	-0.13576862429068	0.27153724858136	13479	4116	4117	2	4	0.039254420723984	1	0.0918157516892481	1
6840	chr3	170584266	170584266	-0.271482739134904	0.271482739134904	16487	6627	6627	1	1	0.0538869787640705	1	0.0918590955382098	1
273	chr1	244080978	244080978	0.271408778486831	0.271408778486831	2034	3020	3020	1	1	0.0539309036297743	1	0.0919240532099781	1
2978	chr8	37654675	37654675	0.271408045765752	0.271408045765752	21453	14005	14005	1	2	0.0539359003737565	1	0.0919290499539602	1
841	chr13	88323607	88323607	0.271274037684219	0.271274037684219	5924	21507	21507	1	1	0.0540504768753013	1	0.0920657050917054	1
3272	chr1	8938751	8939074	-0.135634318486361	0.271268636972722	314	432	433	2	3	0.0393334390009115	1	0.0920745365461855	1
8362	chrX	100546353	100546353	-0.270937257562204	0.270937257562204	22954	34149	34149	1	1	0.0543212306771262	1	0.0924439469908213	1
4623	chr14	22958382	22958382	-0.270844039521497	0.270844039521497	6188	21851	21851	1	1	0.0544024568176737	1	0.0925453925139944	1
732	chr12	102455902	102455902	0.270529207500108	0.270529207500108	5167	20413	20413	1	3	0.0546961026791379	1	0.0929081793677701	1
3706	chr10	11865525	11865525	-0.106187743458018	0.106187743458018	2180	15916	15916	1	1	0.91733909670954	1	0.917915116707671	1
2523	chr5	150030486	150030486	0.270247428697185	0.270247428697185	18259	9204	9204	1	1	0.0549231640219559	1	0.093197060891949	1
655	chr12	13715927	13715927	0.270065873718569	0.270065873718569	4635	19559	19559	1	1	0.055065861733819	1	0.0933754330317779	1
8384	chrX	123094384	123094384	-0.269824223979955	0.269824223979955	23029	34275	34275	1	6	0.0553231359472269	1	0.0936554831014767	1
6425	chr20	52790141	52790141	-0.269515518903699	0.269515518903699	14718	32245	32245	1	1	0.0556015591700478	1	0.0940205940222209	1
4682	chr14	68086375	68086500	-0.134705043298301	0.269410086596602	6470	22301	22302	2	2	0.0399043460517123	1	0.0941890888774338	1
38	chr1	4714672	4714974	0.13469037140957	0.269380742819139	249	336	337	2	4	0.0399202659104463	1	0.0942239498819606	1
5393	chr17	43484506	43484506	-0.269332478244628	0.269332478244628	9970	27486	27486	1	1	0.0558008479125928	1	0.0942782168456741	1
5665	chr19	2051254	2051254	-0.105221193895968	0.105221193895968	11244	29397	29397	1	3	0.929846992727065	1	0.930268113661749	1
4494	chr12	131096006	131096006	-0.269083634645112	0.269083634645112	5518	20929	20929	1	1	0.0559852626265396	1	0.094506091611931	1
5536	chr17	80358829	80358829	-0.268795339826895	0.268795339826895	10658	28528	28528	1	1	0.0562225498640188	1	0.0948213512962019	1
2118	chr22	36850099	36850099	0.268453361316178	0.268453361316178	15342	33245	33245	1	1	0.0564692495727203	1	0.0951454424349528	1
1890	chr2	172778811	172778865	0.134218347019624	0.268436694039247	13762	4525	4526	2	3	0.0401953192361629	1	0.0951862298102492	1
6706	chr3	48700269	48700269	-0.268423166019855	0.268423166019855	15940	5779	5779	1	2	0.0565192170125421	1	0.0952100514966759	1
6621	chr22	50312357	50312357	-0.268385017230569	0.268385017230569	15586	33644	33644	1	4	0.0565353692779728	1	0.0952300384726046	1
7994	chr8	22960572	22960820	-0.13417510528954	0.268350210579081	21371	13872	13873	2	2	0.0402225108196938	1	0.0952909290271781	1
2456	chr5	56247924	56248243	0.134114905748872	0.268229811497745	17809	8517	8518	2	2	0.0402580690443111	1	0.0954428068035666	1
6389	chr20	34359876	34359876	-0.268123323858532	0.268123323858532	14553	31967	31967	1	3	0.0567922948813355	1	0.0955416958530743	1
7240	chr5	176778662	176778888	-0.133920033971876	0.267840067943751	18417	9449	9450	2	3	0.0403474294192482	1	0.0958196542625015	1
5666	chr19	2065102	2065102	-0.164271655349814	0.164271655349814	11247	29400	29400	1	1	0.36633930634038	1	0.396425282873811	1
6318	chr2	241623770	241623770	-0.267501197855639	0.267501197855639	14248	5252	5252	1	1	0.0573315946213653	1	0.0961888323004405	1
8053	chr8	66472955	66472955	-0.267485967596734	0.267485967596734	21607	14224	14224	1	1	0.0573480954968414	1	0.0962075410395366	1
7048	chr5	892724	892724	-0.267415545007241	0.267415545007241	17542	8128	8128	1	4	0.0574447766827291	1	0.0963196772707645	1
6683	chr3	40351067	40351067	-0.267147045399592	0.267147045399592	15849	5642	5642	1	5	0.0577191327883551	1	0.0966363313952164	1
8393	chrX	132549625	132549625	-0.266941792993904	0.266941792993904	23052	34331	34331	1	3	0.0578959942846545	1	0.0968561881304322	1
291	chr10	12110955	12110955	0.266434309795956	0.266434309795956	2181	15917	15917	1	2	0.0583054948844962	1	0.0973516792081067	1
8342	chrX	54522639	54522639	-0.266675295363689	0.266675295363689	22879	34034	34034	1	1	0.0581263093212284	1	0.0971091628199485	1
712	chr12	66276080	66276080	0.266616636487918	0.266616636487918	5055	20209	20209	1	1	0.058193010043223	1	0.0971829519461969	1
4170	chr11	102323533	102323533	-0.266573040892831	0.266573040892831	4188	18913	18913	1	3	0.0582301951147183	1	0.0972275740319912	1
3707	chr10	12110991	12110991	-0.180204931760138	0.180204931760138	2181	15918	15918	1	2	0.275217404844564	1	0.312426646636308	1
8150	chr8	145106246	145106246	-0.266349438383031	0.266349438383031	22015	14822	14822	1	1	0.058383234924591	1	0.0974334863653963	1
7982	chr8	20054693	20054715	-0.13316676050124	0.26633352100248	21327	13804	13805	2	4	0.0407649480501311	1	0.0974588186953525	1
7224	chr5	170740547	170740682	-0.133097681326037	0.266195362652074	18332	9317	9318	2	2	0.0408071298656085	1	0.0976103478616957	1
505	chr11	33677621	33677621	0.266186536464448	0.266186536464448	3508	17937	17937	1	1	0.0585200062656846	1	0.097624989483597	1
4016	chr11	34534542	34534542	-0.266176920226375	0.266176920226375	3517	17952	17952	1	1	0.058530580770391	1	0.0976391662921045	1
3620	chr1	211432745	211432754	-0.133079975369859	0.266159950739718	1811	2683	2684	2	6	0.0408267682314919	1	0.0976660092655902	1
5188	chr16	88566483	88566483	-0.266117484927596	0.266117484927596	9005	26012	26012	1	1	0.0586105286741058	1	0.097738520155006	1
3237	chr1	1976394	1976612	-0.133053034917049	0.266106069834097	121	178	179	2	2	0.0408412936500448	1	0.0977496756764546	1
6097	chr2	71454542	71454542	-0.266053328168359	0.266053328168359	13268	3802	3802	1	1	0.0586566614034297	1	0.0977990620995342	1
5987	chr2	557669	557669	-0.266002261634148	0.266002261634148	12812	3105	3105	1	2	0.0587088367068715	1	0.0978549559101255	1
6450	chr20	62321166	62321166	-0.265990058585315	0.265990058585315	14858	32480	32480	1	1	0.0587261510057865	1	0.0978751752927511	1
7212	chr5	156887393	156887393	-0.265802044569061	0.265802044569061	18289	9249	9249	1	3	0.0588783773922202	1	0.0980980533150259	1
4659	chr14	53684327	53684327	-0.265636739061293	0.265636739061293	6359	22124	22124	1	3	0.05904268892689	1	0.0982758444381127	1
3708	chr10	12256343	12256343	-0.123300269947292	0.123300269947292	2182	15919	15919	1	1	0.714938893307198	1	0.722270627372582	1
8279	chr9	137040512	137040512	-0.265359380675015	0.265359380675015	22569	15627	15627	1	1	0.0592555734612004	1	0.0985775083306181	1
8413	chrX	151806225	151806678	-0.132677157402118	0.265354314804236	23113	34427	34428	2	2	0.0410948493563032	1	0.0985863397850982	1
642	chr12	6643804	6643870	0.132674774216978	0.265349548433955	4551	19424	19425	2	6	0.0410998461002854	1	0.0986013300170447	1
4161	chr11	85339599	85339599	-0.265218708175865	0.265218708175865	4131	18833	18833	1	1	0.0593652694221115	1	0.0987214842793138	1
292	chr10	12391824	12391824	0.203454145722883	0.203454145722883	2183	15922	15922	1	3	0.178443023871421	1	0.222278180590229	1
1772	chr2	14774786	14774786	0.265085726761517	0.265085726761517	12933	3269	3269	1	1	0.0594722927060088	1	0.0988575584003168	1
6906	chr4	6784379	6784379	-0.264817461433898	0.264817461433898	16872	7158	7158	1	1	0.0597119040104564	1	0.0991438834508304	1
7657	chr7	1535655	1535655	-0.179052101273179	0.179052101273179	19929	11824	11824	1	2	0.281056855509503	1	0.317865660562582	1
1545	chr19	2096672	2096756	0.181668326788996	0.363336653577992	11251	29404	29405	2	3	0.0157793688856703	1	0.0321346415661237	1
900	chr14	55493991	55493991	0.264488955030583	0.264488955030583	6371	22143	22143	1	4	0.060008106345586	1	0.0995206147064169	1
1546	chr19	2154603	2154603	0.153651716319263	0.153651716319263	11253	29408	29408	1	1	0.441672542682652	1	0.466227820847903	1
3097	chr9	113800507	113800507	0.26421275588611	0.26421275588611	22350	15330	15330	1	2	0.06024946070026	1	0.0998126337210032	1
2440	chr5	14664482	14664653	0.132105045286427	0.264210090572853	17691	8330	8331	2	3	0.0414223103921584	1	0.0998211165654381	1
3390	chr1	40997434	40997434	-0.264097883814625	0.264097883814625	848	1234	1234	1	2	0.0603412613455139	1	0.09992116764843	1
4960	chr16	1386158	1386161	-0.132046965897385	0.264093931794769	7890	24422	24423	2	2	0.041455195939762	1	0.0999290694761228	1
2629	chr6	31324259	31324259	0.264002026236514	0.264002026236514	18921	10235	10235	1	1	0.0604224874860614	1	0.100028539542373	1
6775	chr3	124303555	124303555	-0.263947098402603	0.263947098402603	16241	6255	6255	1	1	0.0604887233946624	1	0.10009942358491	1
5667	chr19	2213933	2213933	-0.122521570712827	0.122521570712827	11255	29411	29411	1	1	0.723178291727112	1	0.730133294536909	1
4080	chr11	64884491	64884495	-0.131910306050418	0.263820612100836	3791	18335	18336	2	3	0.0415228262885441	1	0.100248744887634	1
1365	chr17	40985056	40985056	0.263711075601661	0.263711075601661	9891	27358	27358	1	1	0.0607461138114187	1	0.100403992561126	1
1452	chr17	78925810	78925810	0.263431449962777	0.263431449962777	10518	28308	28308	1	1	0.0610295337782217	1	0.100737612374448	1
2775	chr7	1535941	1535941	0.227003098468375	0.227003098468375	19929	11825	11825	1	2	0.114921509286274	1	0.159650734567847	1
5668	chr19	2250901	2250901	-0.105523987101078	0.105523987101078	11258	29414	29414	1	1	0.925887479832909	1	0.926359265427505	1
293	chr10	13142345	13142345	0.184182715804026	0.184182715804026	2186	15927	15927	1	3	0.25547248049062	1	0.294062101858277	1
7416	chr6	33244788	33245163	-0.13148007390365	0.2629601478073	19070	10537	10538	2	5	0.0418025277481976	1	0.101344774869957	1
7418	chr6	33267781	33267781	-0.262849755063701	0.262849755063701	19076	10553	10553	1	5	0.061635185630201	1	0.10147492262019	1
5058	chr16	30366690	30366690	-0.262838140364932	0.262838140364932	8341	25079	25079	1	3	0.0616691170079404	1	0.101511526674943	1
7658	chr7	1544360	1544360	-0.106260104099311	0.106260104099311	19930	11827	11827	1	2	0.916377514001341	1	0.916964340910876	1
3666	chr1	240161249	240161249	-0.262567542332752	0.262567542332752	2014	2986	2986	1	3	0.0619176759702166	1	0.101833409950074	1
1883	chr2	160761244	160761244	0.262484184313246	0.262484184313246	13710	4442	4442	1	4	0.0620227237971908	1	0.10195089153533	1
5223	chr17	1029277	1029277	-0.262363585124647	0.262363585124647	9189	26249	26249	1	1	0.0621546145976506	1	0.102113460019773	1
1119	chr16	3108460	3108460	0.262313313335997	0.262313313335997	8047	24657	24657	1	1	0.0621954019729469	1	0.102159941359142	1
3326	chr1	22968681	22968681	-0.262237253042268	0.262237253042268	543	754	754	1	1	0.0622529226304162	1	0.102220599507019	1
6884	chr4	962124	962124	-0.26213121339641	0.26213121339641	16704	6935	6935	1	1	0.0623472797493354	1	0.102331108891369	1
5059	chr16	30381303	30381677	-0.131065184578284	0.262130369156568	8343	25081	25082	2	2	0.0420534107774422	1	0.102336105635351	1
1884	chr2	161126801	161126801	0.261988999145159	0.261988999145159	13712	4447	4447	1	2	0.0624886992243659	1	0.102512734724954	1
126	chr1	44457406	44457406	0.261939386927048	0.261939386927048	905	1325	1325	1	1	0.0625431985947762	1	0.102572928059437	1
3404	chr1	44444677	44444688	-0.130957722029078	0.261915444058155	904	1323	1324	2	2	0.0421299887840528	1	0.102605232590298	1
847	chr13	100548513	100548513	0.261905843349255	0.261905843349255	5981	21588	21588	1	1	0.0625749221088956	1	0.102616969128489	1
3391	chr1	41249583	41250062	-0.130889259221955	0.261778518443909	853	1241	1242	2	4	0.0421672900588965	1	0.102748395115555	1
674	chr12	46766728	46766728	0.261694136767808	0.261694136767808	4751	19742	19742	1	2	0.062767471057232	1	0.102847284165063	1
3232	chr1	1410849	1410849	-0.261637522146113	0.261637522146113	81	118	118	1	1	0.0628151144300853	1	0.102894578927871	1
7475	chr6	44238228	44238233	-0.130739088853688	0.261478177707376	19262	10863	10864	2	3	0.0422327125440585	1	0.103116992136752	1
4602	chr13	113400754	113400754	-0.261233569792391	0.261233569792391	6091	21731	21731	1	2	0.0633200179789821	1	0.103481870650799	1
6093	chr2	70485184	70485204	-0.130551202797355	0.261102405594709	13252	3775	3776	2	5	0.0423583283637035	1	0.103640139611351	1
6253	chr2	208394512	208394971	-0.130543857396422	0.261087714792844	13938	4804	4805	2	3	0.0423633251076856	1	0.103658267333705	1
3044	chr8	145669623	145669623	0.260866906334101	0.260866906334101	22050	14879	14879	1	2	0.0636859423231652	1	0.103919841071004	1
5669	chr19	2278708	2278708	-0.201162730954539	0.201162730954539	11265	29424	29424	1	2	0.186153464649315	1	0.229579004564932	1
2024	chr20	49547700	49547700	0.260500017159903	0.260500017159903	14696	32215	32215	1	2	0.0640818471312415	1	0.104386048904876	1
6184	chr2	135676437	135676437	-0.26037747479109	0.26037747479109	13664	4367	4367	1	1	0.0642345383310689	1	0.104563491417918	1
8153	chr8	145149865	145149867	-0.130139756052234	0.260279512104468	22021	14837	14838	2	5	0.0426013095652554	1	0.104677486902721	1
5277	chr17	8906382	8906386	-0.129987887588003	0.259975775176006	9452	26680	26681	2	2	0.0426976421410978	1	0.105020402983916	1
3412	chr1	46269120	46269394	-0.129901332097069	0.259802664194139	939	1370	1371	2	3	0.0427352920259868	1	0.105238400465557	1
4442	chr12	111800987	111801136	-0.129866833360982	0.259733666721964	5252	20550	20551	2	2	0.0427636456430019	1	0.105325785383571	1
2115	chr22	31503579	31503579	0.259687743994629	0.259687743994629	15308	33192	33192	1	3	0.06489678121373	1	0.105371104689456	1
904	chr14	64909119	64909119	0.259232433792581	0.259232433792581	6438	22246	22246	1	1	0.0653718205020821	1	0.105891928097087	1
5670	chr19	2328510	2328510	-0.105093315092755	0.105093315092755	11270	29431	29431	1	5	0.931613748436484	1	0.932016509242117	1
3940	chr11	1008337	1008337	-0.25879676437848	0.25879676437848	3192	17448	17448	1	1	0.0658732379505262	1	0.106442383358565	1
7379	chr6	31708299	31708299	-0.25860374474937	0.25860374474937	18958	10315	10315	1	5	0.0660842632312619	1	0.106686410390253	1
3541	chr1	154988721	154988721	-0.258499273973451	0.258499273973451	1474	2183	2183	1	1	0.0662132489480111	1	0.106815047496957	1
7659	chr7	1569228	1569228	-0.168455794686508	0.168455794686508	19931	11828	11828	1	1	0.340125225376394	1	0.37238571516886	1
5671	chr19	2639424	2639424	-0.142331915865973	0.142331915865973	11281	29447	29447	1	1	0.533713264054446	1	0.551738262648386	1
1102	chr16	2021947	2021947	0.258294334441494	0.258294334441494	7949	24510	24510	1	1	0.0663905752577042	1	0.107034555622127	1
8292	chr9	139730261	139730261	-0.25817426982701	0.25817426982701	22633	15705	15705	1	1	0.06650654619943	1	0.107172256590008	1
5382	chr17	42635419	42635419	-0.257828171020514	0.257828171020514	9945	27450	27450	1	2	0.0669274347274172	1	0.10760383582605	1
8374	chrX	110039192	110039192	-0.257638256870605	0.257638256870605	22995	34212	34212	1	6	0.0671354387210938	1	0.107845073977376	1
6728	chr3	50649161	50649161	-0.257512927365931	0.257512927365931	16010	5905	5905	1	4	0.0672641920311462	1	0.108004853581457	1
3015	chr8	127568850	127568850	0.257448962022862	0.257448962022862	21826	14563	14563	1	4	0.0673320547866251	1	0.108088055178928	1
4438	chr12	110434276	110434276	-0.257076082191164	0.257076082191164	5233	20526	20526	1	2	0.0676747384611237	1	0.108473850295691	1
4360	chr12	56320780	56320902	-0.128495622956818	0.256991245913637	4951	20041	20042	2	3	0.0434239130687399	1	0.108587264763752	1
1547	chr19	2733007	2733007	0.103102377778401	0.103102377778401	11286	29453	29453	1	1	0.958015381604824	1	0.958162378840579	1
609	chr11	120856918	120856918	0.256908191445937	0.256908191445937	4329	19124	19124	1	3	0.0678619420554327	1	0.108693939437604	1
1963	chr20	1875762	1875762	0.256874962880586	0.256874962880586	14337	31608	31608	1	4	0.0679108636651187	1	0.108757037855797	1
2581	chr6	13488257	13488257	0.256869242131018	0.256869242131018	18661	9790	9790	1	2	0.0679217867798704	1	0.108765288293535	1
4423	chr12	104609524	104609524	-0.256688946493193	0.256688946493193	5181	20435	20435	1	2	0.0681229347759902	1	0.108999670447304	1
3419	chr1	47882739	47882739	-0.256588735288252	0.256588735288252	958	1409	1409	1	3	0.0682339089737339	1	0.109132723281248	1
2521	chr5	149669414	149669414	0.256489002727175	0.256489002727175	18250	9191	9191	1	2	0.0683505771355503	1	0.109276466823247	1
2389	chr4	110624796	110624796	0.256467422233621	0.256467422233621	17238	7715	7715	1	2	0.0683811386161855	1	0.109315975961711	1
5584	chr18	30353000	30353000	-0.25641356259283	0.25641356259283	10848	28826	28826	1	1	0.068417858874287	1	0.109371172552211	1
707	chr12	58013636	58013636	0.256131648352948	0.256131648352948	5016	20141	20141	1	5	0.0686963983004563	1	0.109701538671777	1
7660	chr7	1596136	1596136	-0.272626253351401	0.272626253351401	19939	11837	11837	1	1	0.0529242340223882	1	0.0906129308297245	1
6813	chr3	143691409	143691715	-0.127910740395701	0.255821480791402	16399	6492	6493	2	5	0.0437947179535568	1	0.110088728228722	1
7661	chr7	1610220	1610220	-0.211255082724723	0.211255082724723	19940	11839	11839	1	2	0.154297478712709	1	0.199229246430582	1
3565	chr1	166135963	166135963	-0.255696147967379	0.255696147967379	1597	2354	2354	1	5	0.0691911921580403	1	0.11027302673932	1
8357	chrX	80457442	80457442	-0.255463300120197	0.255463300120197	22938	34127	34127	1	2	0.0694108164865592	1	0.110525304208746	1
4256	chr12	6644184	6644356	-0.127674240896257	0.255348481792514	4551	19426	19427	2	6	0.0439180097062333	1	0.110673928291378	1
4475	chr12	122018562	122018562	-0.255004684406026	0.255004684406026	5391	20765	20765	1	4	0.0699061913608853	1	0.11107459743674	1
2021	chr20	47252940	47252940	0.254989490882389	0.254989490882389	14673	32173	32173	1	2	0.0699267593535561	1	0.111092492752397	1
2301	chr3	193858883	193858883	0.254929143709462	0.254929143709462	16598	6798	6798	1	1	0.0700096123409815	1	0.1111769725867	1
193	chr1	119532189	119532189	0.254923206478133	0.254923206478133	1325	1972	1972	1	2	0.0700175141686743	1	0.111188476718194	1
5624	chr18	72265268	72265280	-0.12745244118793	0.254904882375861	10995	29054	29055	2	4	0.0440206172628906	1	0.111215552098377	1
2376	chr4	82393082	82393082	0.254865201475865	0.254865201475865	17141	7571	7571	1	1	0.0700617876444233	1	0.111248786256026	1
1171	chr16	50425329	50425351	0.127338064861031	0.254676129722062	8494	25281	25282	2	2	0.0440777893103145	1	0.11148642210355	1
2368	chr4	69179905	69179935	0.127313540069291	0.254627080138582	17093	7496	7497	2	2	0.0440892934418084	1	0.111539178423734	1
632	chr12	2999997	3000013	0.127308355099882	0.254616710199763	4499	19351	19352	2	4	0.0440981248962885	1	0.11156822926084	1
5672	chr19	2740053	2740053	-0.189205040023833	0.189205040023833	11287	29454	29454	1	1	0.23284582929914	1	0.273171644895582	1
4018	chr11	35547514	35547514	-0.254496831555659	0.254496831555659	3522	17962	17962	1	2	0.070482559969062	1	0.11173765374284	1
6392	chr20	35807410	35807510	-0.127183354594319	0.254366709188638	14567	31993	31994	2	2	0.0441677307019937	1	0.111912074968823	1
294	chr10	13203598	13203598	0.134757066705982	0.134757066705982	2188	15929	15929	1	1	0.602294388633267	1	0.615979656977012	1
537	chr11	65292474	65292474	0.254322387013838	0.254322387013838	3810	18362	18362	1	1	0.070689285725906	1	0.111974243760229	1
5991	chr2	1493713	1493713	-0.254157569192735	0.254157569192735	12826	3123	3123	1	1	0.0709022864635649	1	0.112203977780061	1
4189	chr11	117747390	117747390	-0.254156510061145	0.254156510061145	4275	19038	19038	1	1	0.0709098396812124	1	0.112211530997708	1
5673	chr19	2754747	2754747	-0.100027680185157	0.100027680185157	11288	29455	29455	1	2	0.999559356902781	1	0.999559356902781	1
7097	chr5	52856678	52856678	-0.253977688967101	0.253977688967101	17788	8483	8483	1	1	0.0711231890289165	1	0.112458114503061	1
6036	chr2	27274379	27274548	-0.12696495516537	0.253929910330739	13014	3395	3396	2	3	0.0442789373064343	1	0.112505757875914	1
3407	chr1	45120676	45120676	-0.253921370627411	0.253921370627411	917	1340	1340	1	1	0.0711779208060236	1	0.112520748107861	1
4182	chr11	112034872	112034872	-0.253870684215834	0.253870684215834	4233	18980	18980	1	1	0.0712237049253022	1	0.112571412767773	1
51	chr1	9781268	9781268	0.253763111824771	0.253763111824771	335	466	466	1	1	0.0713507151851282	1	0.11270353597493	1
8216	chr9	94712472	94712472	-0.25373557534641	0.25373557534641	22271	15214	15214	1	3	0.0714002178115563	1	0.112756873311856	1
1310	chr17	17495032	17495032	0.253664718330751	0.253664718330751	9517	26775	26775	1	3	0.0715009661146388	1	0.112866104459373	1
6168	chr2	120436641	120436664	-0.126830759286448	0.253661518572895	13569	4240	4241	2	3	0.0443477296887005	1	0.112871101203355	1
3521	chr1	149670057	149670057	-0.253620601744053	0.253620601744053	1385	2052	2052	1	1	0.0715692936835114	1	0.11293931256888	1
7265	chr5	180230022	180230030	-0.126799044531388	0.253598089062776	18519	9597	9598	2	3	0.0443638819541313	1	0.112967201372501	1
7662	chr7	1650412	1650412	-0.236940399062137	0.236940399062137	19941	11840	11840	1	2	0.0954679067268259	1	0.139339551297039	1
7663	chr7	1782755	1782755	-0.106430066046298	0.106430066046298	19943	11843	11843	1	1	0.914282716239325	1	0.914898710189314	1
3709	chr10	13481846	13481846	-0.109266054724556	0.109266054724556	2191	15932	15932	1	1	0.877973585584463	1	0.879412415444634	1
5583	chr18	30050872	30050907	-0.126620698385442	0.253241396770884	10847	28822	28823	2	4	0.0444606793433674	1	0.113439103170446	1
5155	chr16	84001731	84001784	-0.126572861867399	0.253145723734798	8813	25777	25778	2	2	0.0444850820465362	1	0.113564718990091	1
2288	chr3	181438216	181438216	0.253104396151639	0.253104396151639	16510	6669	6669	1	1	0.0721683219446305	1	0.113623401681044	1
3968	chr11	6502629	6502629	-0.253076689735759	0.253076689735759	3342	17683	17683	1	1	0.072207482473049	1	0.113679063084939	1
7984	chr8	21769797	21769797	-0.252908297774741	0.252908297774741	21332	13815	13815	1	1	0.0724742853610275	1	0.113955743257533	1
7391	chr6	32052334	32052334	-0.252861285319952	0.252861285319952	19004	10406	10406	1	2	0.0725259958510757	1	0.114028486553646	1
1858	chr2	108602510	108602906	0.126356741212211	0.252713482424422	13506	4151	4152	2	3	0.0446289417918835	1	0.114223708178996	1
3710	chr10	15761854	15761854	-0.105342245059649	0.105342245059649	2204	15951	15951	1	2	0.928256633700551	1	0.9286987874413	1
3567	chr1	167095747	167095747	-0.252620638819163	0.252620638819163	1601	2360	2360	1	1	0.0728330050976085	1	0.114361990163619	1
8151	chr8	145137385	145137385	-0.252549761545419	0.252549761545419	22020	14831	14831	1	3	0.0728807646738102	1	0.114433455222899	1
6794	chr3	133614782	133614782	-0.25253825235658	0.25253825235658	16331	6394	6394	1	2	0.072894709075621	1	0.11444739962471	1
1910	chr2	201171255	201171273	0.126215896478141	0.252431792956281	13902	4746	4747	2	2	0.0447028471214804	1	0.114587773269604	1
1548	chr19	2783156	2783156	0.13624389659849	0.13624389659849	11290	29458	29458	1	1	0.588331278083444	1	0.602920608477917	1
8305	chrX	11776368	11776368	-0.251991107157758	0.251991107157758	22696	33753	33753	1	6	0.0735527686377389	1	0.115224683822309	1
7235	chr5	175626705	175626705	-0.251984978061218	0.251984978061218	18384	9407	9407	1	1	0.0735617162955674	1	0.115233631480138	1
8241	chr9	120466837	120466837	-0.251949253813469	0.251949253813469	22374	15370	15370	1	1	0.0736081976349365	1	0.115296381288286	1
5674	chr19	2819641	2819641	-0.143421688703169	0.143421688703169	11292	29461	29461	1	2	0.524134505840613	1	0.542900765594141	1
4923	chr15	99408804	99408804	-0.251857607704363	0.251857607704363	7677	24144	24144	1	1	0.0737442717559395	1	0.115459065976078	1
5629	chr18	76397672	76397672	-0.251843641484714	0.251843641484714	11012	29074	29074	1	1	0.0737662341887914	1	0.115484282102686	1
7002	chr4	144258448	144258448	-0.251825471244494	0.251825471244494	17318	7833	7833	1	2	0.0737943553991097	1	0.115518910700516	1
7175	chr5	138089103	138089103	-0.251763856215347	0.251763856215347	18113	8989	8989	1	1	0.0738867370611058	1	0.115610478939073	1
2391	chr4	113152836	113152836	0.2517194849178	0.2517194849178	17250	7734	7734	1	3	0.073929964706719	1	0.115664513496089	1
5513	chr17	79519524	79519524	-0.251666434934391	0.251666434934391	10578	28390	28390	1	4	0.0740043348497096	1	0.115749225737089	1
2704	chr6	56295593	56295593	0.251502828557709	0.251502828557709	19317	10947	10947	1	1	0.0742174517907168	1	0.115998714326153	1
7297	chr6	13487863	13487863	-0.251387243096678	0.251387243096678	18661	9789	9789	1	2	0.0743916406100025	1	0.116185104497023	1
4099	chr11	66406327	66406327	-0.251266244318479	0.251266244318479	3877	18466	18466	1	1	0.0745207425301002	1	0.116340468373864	1
8290	chr9	139378380	139378380	-0.251181354786128	0.251181354786128	22617	15686	15686	1	5	0.0746295088642238	1	0.116456671722287	1
5675	chr19	2841288	2841288	-0.157054953475922	0.157054953475922	11294	29464	29464	1	3	0.415904798779958	1	0.442252629797978	1
3383	chr1	39249315	39249315	-0.251069300302994	0.251069300302994	814	1177	1177	1	2	0.0747876616214272	1	0.116639575792704	1
3052	chr9	4741473	4741473	0.251023412893298	0.251023412893298	22098	14952	14952	1	2	0.0748500628195302	1	0.1167098788185	1
3962	chr11	3240201	3240213	-0.12548638544399	0.25097277088798	3315	17642	17643	2	2	0.0451146717882905	1	0.116777044353888	1
7157	chr5	131347345	131347345	-0.250900746267947	0.250900746267947	18037	8852	8852	1	1	0.0750120502872314	1	0.116908354137606	1
6313	chr2	241070061	241070061	-0.250814641847092	0.250814641847092	14225	5223	5223	1	1	0.0751240703151109	1	0.117043382428473	1
4650	chr14	48480875	48480875	-0.250730530201875	0.250730530201875	6321	22055	22055	1	1	0.0752372523764747	1	0.11715633208314	1
3041	chr8	145653349	145653349	0.250655316566991	0.250655316566991	22045	14870	14870	1	1	0.0753254507179275	1	0.117269397941156	1
1980	chr20	17206720	17206720	0.25056076958778	0.25056076958778	14413	31735	31735	1	3	0.075420969870331	1	0.117375026784872	1
2324	chr4	1580944	1580944	0.250549000314356	0.250549000314356	16753	6995	6995	1	1	0.0754472318270745	1	0.117400359114828	1
2193	chr3	44666723	44666723	0.250449561062257	0.250449561062257	15882	5692	5692	1	1	0.0755822601179418	1	0.117538060082709	1
8363	chrX	100663157	100663157	-0.250438353407066	0.250438353407066	22958	34155	34155	1	2	0.0756049197708842	1	0.117557233635199	1
2662	chr6	33168031	33168031	0.250341202682524	0.250341202682524	19061	10513	10513	1	3	0.0757120592581299	1	0.117674715220454	1
910	chr14	68126593	68126593	0.250329924981973	0.250329924981973	6471	22303	22303	1	1	0.0757304193871807	1	0.117693656366247	1
1289	chr17	7342894	7342894	0.250307611776175	0.250307611776175	9386	26577	26577	1	1	0.0757485471095347	1	0.117722823406701	1
803	chr13	20357708	20357708	0.250063382737208	0.250063382737208	5644	21095	21095	1	2	0.0760069833564268	1	0.118006010966807	1
3366	chr1	33625438	33625438	-0.249718594825141	0.249718594825141	740	1071	1071	1	2	0.076412765449119	1	0.118478726188191	1
7664	chr7	1809214	1809214	-0.12570201602202	0.12570201602202	19946	11846	11846	1	1	0.690283447855607	1	0.698837176333003	1
2326	chr4	1962842	1962842	0.24936742155742	0.24936742155742	16773	7019	7019	1	1	0.0768680501682392	1	0.118976308926137	1
6965	chr4	83295361	83295361	-0.249343811962295	0.249343811962295	17143	7575	7575	1	3	0.07688861816091	1	0.119002338476184	1
295	chr10	17271294	17271519	0.213933597399917	0.427867194799835	2208	15958	15959	2	7	0.00763839470187101	1	0.0136908461044687	1
5452	chr17	64188411	64188411	-0.249210609560144	0.249210609560144	10232	27895	27895	1	1	0.0770701277911463	1	0.119203254065607	1
1904	chr2	191184548	191184621	0.124579576017703	0.249159152035407	13865	4691	4692	2	3	0.0455577551558264	1	0.119273905701448	1
6346	chr20	3748382	3748417	-0.124531306164418	0.249062612328835	14371	31660	31661	2	3	0.045578555555194	1	0.119351645741542	1
3711	chr10	17271929	17271929	-0.195522954580962	0.195522954580962	2208	15960	15960	1	7	0.207027769346579	1	0.249108952724295	1
6502	chr21	46131923	46131923	-0.249012975508203	0.249012975508203	15055	32806	32806	1	1	0.0772640711796639	1	0.119422994597474	1
7665	chr7	1882997	1882997	-0.207578533813833	0.207578533813833	19949	11849	11849	1	1	0.165419068783551	1	0.209922510959138	1
4654	chr14	51561293	51561293	-0.248859634728305	0.248859634728305	6344	22101	22101	1	1	0.0774638247356025	1	0.11965017214364	1
6247	chr2	203499796	203499796	-0.248799577816265	0.248799577816265	13919	4775	4775	1	4	0.0775722424596809	1	0.119752314886904	1
5418	chr17	48503548	48503548	-0.248798021614468	0.248798021614468	10094	27677	27677	1	2	0.0775772392036631	1	0.119760565324642	1
8026	chr8	39787728	39787728	-0.248793071278704	0.248793071278704	21480	14051	14051	1	1	0.0775822359476453	1	0.11976881576238	1
1955	chr2	242626216	242626216	0.24874715639411	0.24874715639411	14279	5291	5291	1	3	0.0776449857557936	1	0.119825871606456	1
8158	chr8	145743825	145743825	-0.248502889292069	0.248502889292069	22059	14895	14895	1	2	0.077931543213004	1	0.120161815486746	1
8373	chrX	109561369	109561384	-0.124093061308896	0.248186122617793	22994	34205	34206	2	7	0.0458142159457953	1	0.120618146036002	1
615	chr11	125200198	125200198	0.248074763348518	0.248074763348518	4370	19179	19179	1	1	0.0784889706753878	1	0.120788500144789	1
6022	chr2	21022844	21022844	-0.248020043687887	0.248020043687887	12967	3316	3316	1	1	0.0785662459020889	1	0.120882973467057	1
261	chr1	228246780	228246780	0.247903324925462	0.247903324925462	1921	2844	2844	1	1	0.0787589110537738	1	0.121096787628155	1
1239	chr16	88697695	88697695	0.247869642876266	0.247869642876266	9014	26022	26022	1	1	0.0788041141563102	1	0.121154773099018	1
5037	chr16	21531521	21531521	-0.247822558086807	0.247822558086807	8233	24916	24916	1	2	0.0788781356892555	1	0.121228794631963	1
1346	chr17	37183683	37183683	0.247796305218984	0.247796305218984	9764	27164	27164	1	2	0.0789121832703434	1	0.121266909330246	1
6375	chr20	30539733	30539733	-0.247642912542281	0.247642912542281	14492	31867	31867	1	1	0.0790628990132476	1	0.121461549938854	1
6044	chr2	29338121	29338121	-0.247622647905767	0.247622647905767	13049	3451	3451	1	1	0.079084977649448	1	0.121479793864556	1
8296	chr9	139838381	139838381	-0.247584852360291	0.247584852360291	22643	15717	15717	1	1	0.0791320400055592	1	0.121526275203925	1
1549	chr19	2977317	2977344	0.146490953341031	0.292981906682063	11301	29473	29474	2	4	0.0330345202963092	1	0.0720181872184683	1
1384	chr17	46115407	46115407	0.247204737714586	0.247204737714586	10014	27555	27555	1	1	0.0796259042363558	1	0.12207405778839	1
7	chr1	1181769	1181769	0.247077839491437	0.247077839491437	51	77	77	1	4	0.0797963745484919	1	0.122266025719984	1
2470	chr5	83680045	83680045	0.247037087519983	0.247037087519983	17920	8682	8682	1	2	0.0798602863901244	1	0.122359104602071	1
2085	chr22	19346897	19346897	0.247010110363966	0.247010110363966	15143	32932	32932	1	1	0.079890150650669	1	0.12239454662334	1
666	chr12	33205862	33205862	0.24696313913441	0.24696313913441	4704	19676	19676	1	2	0.0799569675760121	1	0.122464036225697	1
2765	chr6	170397069	170397069	0.246915333030238	0.246915333030238	19813	11683	11683	1	1	0.0800282002285952	1	0.122532247591221	1
4404	chr12	89747474	89747628	-0.123457064863358	0.246914129726716	5115	20318	20319	2	2	0.0461549241633708	1	0.122541195249049	1
7666	chr7	1931664	1931664	-0.183726918924022	0.183726918924022	19953	11853	11853	1	1	0.257720550469206	1	0.296169449581924	1
2776	chr7	1952561	1952561	0.121006109849532	0.121006109849532	19956	11856	11856	1	1	0.739452570673715	1	0.745681651165915	1
5400	chr17	45924227	45924227	-0.246729334411484	0.246729334411484	10005	27542	27542	1	1	0.0802732730904188	1	0.122791148651507	1
4514	chr12	133186738	133186738	-0.246649314252776	0.246649314252776	5609	21045	21045	1	1	0.0804314258476221	1	0.122939772734139	1
3464	chr1	92952461	92952461	-0.246635316408321	0.246635316408321	1181	1743	1743	1	3	0.0804562933641845	1	0.122964640250702	1
296	chr10	17659399	17659399	0.172666092458329	0.172666092458329	2209	15963	15963	1	2	0.315756802195407	1	0.34998600911685	1
1061	chr15	99443213	99443213	0.246571164880863	0.246571164880863	7680	24147	24147	1	1	0.0805859763010243	1	0.123106524539126	1
5676	chr19	2977389	2977389	-0.141970879219303	0.141970879219303	11301	29476	29476	1	4	0.536801832852174	1	0.554625915856691	1
7667	chr7	1953969	1953969	-0.214645272894436	0.214645272894436	19957	11857	11857	1	1	0.145034793606585	1	0.190273919181036	1
8231	chr9	107754162	107754164	-0.123210497676703	0.246420995353406	22331	15301	15302	2	2	0.0462612502271775	1	0.123355780721493	1
7066	chr5	6449090	6449090	-0.246160830154435	0.246160830154435	17656	8278	8278	1	2	0.0811632745359884	1	0.1237383221445	1
4313	chr12	49484932	49484932	-0.246157122473381	0.246157122473381	4788	19809	19809	1	1	0.081170595346939	1	0.123745642955451	1
5134	chr16	69958882	69958882	-0.246088061547931	0.246088061547931	8698	25624	25624	1	2	0.0812928412694797	1	0.123868934708127	1
2516	chr5	140855547	140855547	0.246064130878654	0.246064130878654	18200	9110	9110	1	2	0.0813534994173564	1	0.123936100243516	1
5464	chr17	72889783	72889783	-0.246012465885082	0.246012465885082	10297	27997	27997	1	4	0.0814291477971796	1	0.124016629163973	1
6867	chr3	195668262	195668262	-0.245997835032149	0.245997835032149	16628	6831	6831	1	1	0.0814601740912085	1	0.124050909151757	1
3506	chr1	117317982	117317982	-0.245896467482131	0.245896467482131	1314	1955	1955	1	3	0.0815978750590894	1	0.124210223942445	1
7668	chr7	1955103	1955103	-0.151546924440312	0.151546924440312	19958	11858	11858	1	1	0.457854904780652	1	0.481352848678605	1
3465	chr1	93545112	93545112	-0.245342789476016	0.245342789476016	1184	1749	1749	1	3	0.0822990460634721	1	0.124954622592441	1
5677	chr19	3121240	3121240	-0.12341612771609	0.12341612771609	11311	29486	29486	1	1	0.713707602627311	1	0.721084307388534	1
1296	chr17	8089671	8089671	0.245134839434906	0.245134839434906	9430	26643	26643	1	1	0.082578863726474	1	0.125291147489473	1
1356	chr17	39968313	39968313	0.245100322219243	0.245100322219243	9842	27282	27282	1	1	0.0826322010634001	1	0.125347738520155	1
5509	chr17	79414215	79414215	-0.245033071686015	0.245033071686015	10563	28365	28365	1	1	0.0827314387229531	1	0.125460571971473	1
1214	chr16	78539954	78539954	0.244931766731509	0.244931766731509	8784	25740	25740	1	1	0.0828719285711962	1	0.125608382630667	1
4392	chr12	77157634	77157634	-0.24475942038718	0.24475942038718	5096	20280	20280	1	1	0.083093179746593	1	0.125859846676654	1
2613	chr6	29600994	29600994	0.244603474802141	0.244603474802141	18826	10037	10037	1	7	0.0832970004197265	1	0.12608040063196	1
5157	chr16	84178555	84178555	-0.244594304880434	0.244594304880434	8817	25785	25785	1	3	0.0833186142425331	1	0.126105849165265	1
1550	chr19	3186072	3186072	0.205886862995982	0.205886862995982	11314	29492	29492	1	2	0.170631137570355	1	0.21487835136267	1
6074	chr2	47403928	47403928	-0.244336518181699	0.244336518181699	13145	3606	3606	1	3	0.0836798904527794	1	0.12648932021506	1
5491	chr17	76778451	76778451	-0.24431883571195	0.24431883571195	10421	28190	28190	1	3	0.083733111586357	1	0.126540449688366	1
6606	chr22	45898553	45898966	-0.122031751075756	0.244063502151512	15526	33556	33557	2	2	0.0468239068402404	1	0.126935541073003	1
7461	chr6	42952166	42952166	-0.243996143868434	0.243996143868434	19220	10789	10789	1	2	0.0841911851858394	1	0.127039310663145	1
1357	chr17	39992602	39992602	0.243805594777814	0.243805594777814	9844	27288	27288	1	2	0.0844303316768933	1	0.127322846833296	1
8378	chrX	117861407	117861413	-0.121889748290405	0.243779496580809	23004	34230	34231	2	4	0.0469259333801555	1	0.127357126821081	1
8061	chr8	71581439	71581439	-0.243750016177732	0.243750016177732	21633	14267	14267	1	1	0.0844890143678468	1	0.127407442870948	1
8031	chr8	42249407	42249407	-0.243637367756242	0.243637367756242	21505	14082	14082	1	2	0.0846338037399815	1	0.127552232243083	1
5398	chr17	44928851	44928854	-0.1217412036626	0.243482407325201	9989	27517	27518	2	6	0.0470093673843231	1	0.127803812492418	1
4783	chr15	27216277	27216277	-0.243469140374675	0.243469140374675	6999	23078	23078	1	2	0.0848613298961932	1	0.127830771669252	1
67	chr1	20669792	20669792	0.243440228198477	0.243440228198477	514	711	711	1	1	0.0849009552380054	1	0.127883411786087	1
3988	chr11	15095017	15095017	-0.243367486736565	0.243367486736565	3402	17783	17783	1	1	0.0850061192683279	1	0.12799740727089	1
1080	chr16	850713	850713	0.243210842036243	0.243210842036243	7815	24331	24331	1	3	0.0852471250129567	1	0.128237018575338	1
3712	chr10	18429760	18429760	-0.114115993534891	0.114115993534891	2210	15969	15969	1	5	0.818174180452645	1	0.821401960861783	1
4919	chr15	96875210	96875656	-0.121525271061061	0.243050542122122	7658	24119	24120	2	3	0.0470943120320201	1	0.128460593817703	1
8344	chrX	57147697	57147697	-0.243039309653409	0.243039309653409	22885	34043	34043	1	3	0.0854937085183097	1	0.128484764114175	1
2111	chr22	29999516	29999516	0.24297639832046	0.24297639832046	15278	33145	33145	1	3	0.0856172326776831	1	0.128611541967304	1
3568	chr1	167425134	167425134	-0.242831598413464	0.242831598413464	1604	2364	2364	1	1	0.085851963441497	1	0.128863238419988	1
3713	chr10	21462743	21462743	-0.106961649166102	0.106961649166102	2215	15974	15974	1	3	0.9076465754176	1	0.908367152381169	1
4384	chr12	65672728	65672728	-0.242735526018991	0.242735526018991	5050	20202	20202	1	4	0.0859979148471159	1	0.12902882819149	1
5201	chr16	89270802	89270802	-0.24256374201893	0.24256374201893	9086	26107	26107	1	1	0.0862723871560904	1	0.129315850462094	1
7669	chr7	2027239	2027239	-0.164819740463577	0.164819740463577	19966	11866	11866	1	1	0.362837402232313	1	0.393247934717888	1
3474	chr1	100315925	100315925	-0.242412714707329	0.242412714707329	1207	1792	1792	1	3	0.0864727217287712	1	0.12954604929532	1
7987	chr8	22085381	22085381	-0.242296849468069	0.242296849468069	21344	13829	13829	1	1	0.0866130953736658	1	0.129699553918586	1
2777	chr7	2044181	2044181	0.100977201502097	0.100977201502097	19968	11868	11868	1	1	0.98624291798693	1	0.986261626726026	1
6843	chr3	181429421	181429654	-0.121117908694466	0.242235817388933	16509	6665	6666	2	4	0.0472714059350163	1	0.129781128669179	1
6052	chr2	36825350	36825350	-0.242224179360685	0.242224179360685	13069	3480	3480	1	1	0.0867261612316811	1	0.129817035503841	1
5521	chr17	79869116	79869116	-0.242194963120562	0.242194963120562	10603	28436	28436	1	8	0.0867746180279734	1	0.12986502748674	1
2294	chr3	184042708	184042708	0.242112008611214	0.242112008611214	16538	6712	6712	1	1	0.0868929130366677	1	0.129996221067109	1
7403	chr6	32729465	32729465	-0.242087112988198	0.242087112988198	19034	10464	10464	1	3	0.0869311439382988	1	0.130037821865845	1
7670	chr7	2092088	2092088	-0.161467259438079	0.161467259438079	19969	11869	11869	1	1	0.384742314426739	1	0.413330081188955	1
2015	chr20	43514310	43514327	0.120965992759139	0.241931985518278	14623	32098	32099	2	4	0.0473336909297709	1	0.130306019194004	1
3714	chr10	21785697	21785697	-0.114820442618095	0.114820442618095	2218	15980	15980	1	2	0.809668676364843	1	0.813181968401056	1
728	chr12	98910128	98910128	0.241849689361189	0.241849689361189	5154	20386	20386	1	2	0.0873097344474601	1	0.130451854396275	1
4512	chr12	133135463	133135463	-0.241637065267172	0.241637065267172	5605	21040	21040	1	2	0.0876048909524538	1	0.130800115831498	1
5006	chr16	4311719	4311719	-0.241476750426749	0.241476750426749	8086	24709	24709	1	2	0.0877979047141839	1	0.131003355487889	1
7074	chr5	16180393	16180393	-0.241424774353345	0.241424774353345	17698	8346	8346	1	2	0.0878795956681251	1	0.131097363996763	1
2051	chr20	62433998	62433998	0.241398686349511	0.241398686349511	14862	32491	32491	1	1	0.0879112029788961	1	0.131121418089887	1
511	chr11	44332138	44332138	0.241374462964291	0.241374462964291	3543	17988	17988	1	3	0.0879854569185382	1	0.131196136842922	1
1017	chr15	63796895	63797185	0.120672677975259	0.241345355950517	7301	23556	23557	2	3	0.047483825655933	1	0.131269809765822	1
3540	chr1	154975234	154975290	-0.120606697147742	0.241213394295484	1471	2179	2180	2	2	0.0475167112035367	1	0.131497916938776	1
2008	chr20	35169881	35169886	0.120567771331962	0.241135542663923	14560	31982	31983	2	3	0.0475385574330401	1	0.131637709566929	1
127	chr1	44497090	44497090	0.24111624362883	0.24111624362883	908	1328	1328	1	1	0.0884230787286982	1	0.131675359451818	1
8139	chr8	144649678	144649678	-0.24103937622661	0.24103937622661	21965	14746	14746	1	1	0.0885302182159439	1	0.131796210934177	1
7598	chr6	158994509	158994509	-0.240937696349755	0.240937696349755	19696	11541	11541	1	1	0.088682793212423	1	0.131971910396992	1
2345	chr4	8346138	8346138	0.240933546871387	0.240933546871387	16904	7205	7205	1	1	0.0886901140233736	1	0.131979231207943	1
4457	chr12	117273770	117273770	-0.240897381300314	0.240897381300314	5323	20652	20652	1	1	0.0887661110132421	1	0.132062084195368	1
2251	chr3	124449238	124449238	0.240810925641735	0.240810925641735	16242	6256	6256	1	2	0.0889096221485441	1	0.132208384211033	1
4904	chr15	85177176	85177284	-0.120367306294	0.240734612588	7556	23977	23978	2	4	0.0476395381428195	1	0.132332489387148	1
6324	chr2	242786266	242786266	-0.240386778838057	0.240386778838057	14291	5307	5307	1	1	0.089548159548127	1	0.132923151007181	1
6779	chr3	126746109	126746109	-0.240385446849071	0.240385446849071	16267	6299	6299	1	1	0.0895531562921092	1	0.132928147751163	1
3715	chr10	21786304	21786304	-0.141518036608817	0.141518036608817	2219	15981	15981	1	4	0.540945411850232	1	0.558472130486134	1
945	chr14	103021642	103021642	0.240340433388042	0.240340433388042	6805	22816	22816	1	1	0.0896435624971821	1	0.133026455783929	1
5678	chr19	3192433	3192433	-0.131324399728589	0.131324399728589	11315	29494	29494	1	2	0.634979717867566	1	0.646626198463234	1
5412	chr17	47297268	47297268	-0.24027222618259	0.24027222618259	10059	27626	27626	1	2	0.089749656154292	1	0.133141845708912	1
6013	chr2	11295394	11295394	-0.240212594417771	0.240212594417771	12920	3254	3254	1	1	0.0898459887301345	1	0.133248520382765	1
4963	chr16	1493859	1493859	-0.240206869313332	0.240206869313332	7906	24444	24444	1	1	0.0898598169285968	1	0.133262348581227	1
2357	chr4	41869213	41869348	0.120089286281584	0.240178572563167	17017	7378	7379	2	2	0.0477721261633698	1	0.133317777578424	1
3214	chr1	896226	896310	-0.120068964530704	0.240137929061408	10	19	20	2	4	0.0477808414145015	1	0.133373671389016	1
2557	chr5	178580561	178580561	0.240115850530987	0.240115850530987	18471	9530	9530	1	1	0.0900023984371114	1	0.133425846692458	1
3624	chr1	212606453	212606453	-0.240072891625858	0.240072891625858	1826	2707	2707	1	1	0.0900674723122282	1	0.133495220091466	1
6374	chr20	30458515	30458515	-0.240053321390525	0.240053321390525	14489	31863	31863	1	3	0.0901081434841761	1	0.133535891263414	1
4881	chr15	75494066	75494410	-0.119960022810836	0.239920045621673	7447	23785	23786	2	2	0.0478375486485318	1	0.133791306223247	1
4589	chr13	101327922	101327922	-0.239869478660224	0.239869478660224	5993	21604	21604	1	1	0.0904095749699847	1	0.133868930059993	1
767	chr12	123635215	123635215	0.239859394246359	0.239859394246359	5429	20814	20814	1	1	0.090418174017768	1	0.133877529107777	1
1285	chr17	6679541	6679541	0.239836511053119	0.239836511053119	9344	26506	26506	1	3	0.0904461790247378	1	0.133909020215199	1
4143	chr11	74109076	74109076	-0.239757628888344	0.239757628888344	4058	18724	18724	1	1	0.0905618013564184	1	0.134038122135297	1
5679	chr19	3225634	3225634	-0.129221887208529	0.129221887208529	11318	29498	29498	1	1	0.655288112258012	1	0.665779763977055	1
7619	chr6	168226540	168226540	-0.239683692753476	0.239683692753476	19771	11634	11634	1	1	0.090693343546833	1	0.134169896732408	1
4847	chr15	64388076	64388076	-0.239599543192634	0.239599543192634	7306	23567	23567	1	2	0.0908503342705521	1	0.134350592939206	1
4350	chr12	54409491	54409491	-0.239535216527911	0.239535216527911	4925	20001	20001	1	1	0.0909618894850379	1	0.134472838861746	1
7228	chr5	171881564	171881609	-0.119758818128594	0.239517636257188	18345	9352	9353	2	5	0.0479503820998503	1	0.134515834100663	1
3386	chr1	40254859	40255140	-0.119721620499249	0.239443240998498	833	1210	1211	2	4	0.0479580515208462	1	0.134609493999491	1
5432	chr17	56833099	56833195	-0.119712863110042	0.239425726220084	10151	27774	27775	2	8	0.0479659533485389	1	0.134655045712073	1
7671	chr7	2093962	2093962	-0.188885051787945	0.188885051787945	19970	11870	11870	1	1	0.234255375915508	1	0.274477538125157	1
4025	chr11	46354803	46354803	-0.23925300503033	0.23925300503033	3576	18030	18030	1	1	0.0913417582310318	1	0.134909182435074	1
1361	chr17	40265767	40265767	0.239243721291143	0.239243721291143	9856	27309	27309	1	2	0.0913830104197218	1	0.134950434623764	1
7525	chr6	95221182	95221182	-0.239088475062851	0.239088475062851	19416	11127	11127	1	1	0.0916467920206414	1	0.135217586121788	1
5288	chr17	17585774	17585774	-0.239039727885381	0.239039727885381	9519	26778	26778	1	1	0.0917320852783837	1	0.135305319649847	1
2538	chr5	170736335	170736335	0.239023518825846	0.239023518825846	18329	9312	9312	1	5	0.0917798448545855	1	0.135349476922247	1
4038	chr11	57282517	57282517	-0.238833132735007	0.238833132735007	3629	18098	18098	1	1	0.0920426968287177	1	0.135656950982174	1
3959	chr11	2889840	2889840	-0.238805409237966	0.238805409237966	3302	17604	17604	1	1	0.0920881323379509	1	0.135709126285616	1
5303	chr17	21156729	21156729	-0.238780441265509	0.238780441265509	9573	26870	26870	1	6	0.0921385645911664	1	0.135763509452678	1
3473	chr1	99127062	99127062	-0.238646071520974	0.238646071520974	1206	1788	1788	1	2	0.0923770138621298	1	0.136023572546448	1
856	chr13	111158809	111158809	0.23861332824718	0.23861332824718	6035	21655	21655	1	1	0.0924282595387843	1	0.136083765880931	1
2778	chr7	2262355	2262355	0.130191440813997	0.130191440813997	19979	11880	11880	1	1	0.645844730945091	1	0.656825598760993	1
1299	chr17	8370548	8370548	0.238260401744155	0.238260401744155	9442	26664	26664	1	1	0.0930239179027992	1	0.136738571749293	1
1551	chr19	3285973	3285973	0.149638421215508	0.149638421215508	11321	29501	29501	1	1	0.472955762314882	1	0.495378244223183	1
3299	chr1	16174350	16174350	-0.238220216798273	0.238220216798273	423	591	591	1	2	0.0931085139404509	1	0.136836531172013	1
6579	chr22	40390734	40390734	-0.238124486920898	0.238124486920898	15432	33393	33393	1	4	0.0932974605849863	1	0.137045813402522	1
6084	chr2	60781217	60781217	-0.238076515067983	0.238076515067983	13195	3691	3691	1	3	0.0934094806128658	1	0.137165735258095	1
1499	chr18	21719263	21719286	0.119034768945174	0.238069537890348	10824	28782	28783	2	2	0.0483110772933544	1	0.137195018501897	1
4801	chr15	41099250	41099250	-0.237766892909036	0.237766892909036	7123	23247	23247	1	4	0.0939927052185994	1	0.137780102361206	1
1363	chr17	40684278	40684278	0.237733555371275	0.237733555371275	9870	27330	27330	1	1	0.0940836924404144	1	0.137871321989717	1
297	chr10	21797661	21797661	0.110476588361221	0.110476588361221	2220	15985	15985	1	1	0.86279045607955	1	0.864681433168433	1
4388	chr12	72057255	72057255	-0.237654442707635	0.237654442707635	5079	20253	20253	1	4	0.0942555571927316	1	0.138049229316153	1
5279	chr17	10213042	10213042	-0.23755719802836	0.23755719802836	9467	26698	26698	1	1	0.0943994169380789	1	0.138207265870008	1
634	chr12	4099941	4099941	0.237521042159135	0.237521042159135	4516	19372	19372	1	1	0.0944476413276744	1	0.138265367544219	1
6903	chr4	4867979	4867979	-0.23752047888525	0.23752047888525	16850	7128	7128	1	1	0.0944553107486703	1	0.138273036965215	1
7367	chr6	31502386	31502471	-0.118759140359767	0.237518280719535	18931	10250	10251	2	2	0.0484481972444932	1	0.138284657300057	1
7672	chr7	2289097	2289097	-0.139611034067899	0.139611034067899	19982	11884	11884	1	1	0.557740746611162	1	0.574196767594698	1
746	chr12	113704091	113704091	0.237404939934626	0.237404939934626	5283	20598	20598	1	1	0.0946636633523922	1	0.138505095052015	1
3279	chr1	9749717	9749717	-0.237404459756767	0.237404459756767	333	462	462	1	2	0.0946720299934787	1	0.138513461693101	1
461	chr11	1785120	1785120	0.237375610823295	0.237375610823295	3245	17515	17515	1	2	0.0947288534308574	1	0.138573771230933	1
68	chr1	21044685	21044685	0.237371255840147	0.237371255840147	520	722	722	1	4	0.0947439598661523	1	0.138588877666228	1
1129	chr16	14294160	14294160	0.23733963623612	0.23733963623612	8185	24847	24847	1	1	0.0947984592365626	1	0.138662666792476	1
1458	chr17	79373378	79373378	0.237325020749418	0.237325020749418	10559	28359	28359	1	2	0.0948320420042568	1	0.138697411593655	1
2969	chr8	27631860	27631860	0.237084721150404	0.237084721150404	21405	13928	13928	1	2	0.0952072626163137	1	0.139078558576481	1
8345	chrX	64887466	64887466	-0.237040633076382	0.237040633076382	22895	34061	34061	1	4	0.0952801221157748	1	0.139155833803182	1
4866	chr15	70169052	70169052	-0.237012404763109	0.237012404763109	7381	23683	23683	1	1	0.0953419422971357	1	0.13921416788409	1
2779	chr7	2354484	2354484	0.133971528408604	0.133971528408604	19983	11890	11890	1	6	0.610066184779128	1	0.62328896379615	1
8125	chr8	143509263	143509263	-0.236938539392076	0.236938539392076	21910	14674	14674	1	1	0.0954784812315324	1	0.139350125801745	1
496	chr11	20180336	20180700	0.118378119038017	0.236756238076034	3454	17852	17853	2	2	0.0486036773246828	1	0.139669336399862	1
6364	chr20	21106597	21106597	-0.236748876324562	0.236748876324562	14437	31783	31783	1	3	0.0957849094613231	1	0.139685256258596	1
3029	chr8	144550624	144550624	0.236736561050724	0.236736561050724	21958	14737	14737	1	1	0.0958108228080214	1	0.139711169605294	1
7673	chr7	2504125	2504125	-0.191063609095166	0.191063609095166	19987	11894	11894	1	1	0.224581447159316	1	0.265504664169999	1
7674	chr7	2565944	2565944	-0.141657039004318	0.141657039004318	19990	11899	11899	1	1	0.539645793601472	1	0.557273376743806	1
2449	chr5	42813896	42813896	0.236640055851372	0.236640055851372	17762	8442	8442	1	1	0.0960246369691192	1	0.139919406005668	1
1552	chr19	3359655	3359655	0.114097794760109	0.114097794760109	11323	29503	29503	1	1	0.818369866891388	1	0.821588699642698	1
8022	chr8	38244580	38244590	-0.118142208786907	0.236284417573814	21463	14030	14031	2	3	0.048685368278624	1	0.140503908848234	1
4629	chr14	23846358	23846358	-0.236182142875314	0.236182142875314	6210	21881	21881	1	1	0.0967864661213786	1	0.140701803150598	1
176	chr1	110282525	110282525	0.236177518920841	0.236177518920841	1252	1859	1859	1	3	0.0967988998796598	1	0.140717723009332	1
4528	chr13	24477870	24477933	-0.118042998705145	0.236085997410291	5687	21159	21160	2	2	0.0487375435820658	1	0.140877502613413	1
2549	chr5	176942042	176942042	0.23607476161963	0.23607476161963	18436	9480	9480	1	1	0.0969727400889002	1	0.140899697452962	1
5680	chr19	3384854	3384854	-0.130484679280353	0.130484679280353	11328	29508	29508	1	1	0.642966141597963	1	0.65411248298202	1
136	chr1	47698059	47698059	0.235825526449806	0.235825526449806	956	1404	1404	1	1	0.0974189609468435	1	0.14139123761679	1
1138	chr16	25703830	25703830	0.235779649867094	0.235779649867094	8269	24968	24968	1	1	0.0975130856590659	1	0.141485478532361	1
1440	chr17	77005669	77005669	0.235757115510949	0.235757115510949	10427	28196	28196	1	3	0.0975797863810605	1	0.14155183064431	1
7091	chr5	49963648	49963648	-0.235730891758202	0.235730891758202	17776	8463	8463	1	2	0.0976254542969907	1	0.14161376702902	1
1553	chr19	3531808	3531808	0.119281626036688	0.119281626036688	11338	29520	29520	1	1	0.758581036264276	1	0.763963691566565	1
3516	chr1	147994302	147994302	-0.235687585520618	0.235687585520618	1370	2035	2035	1	1	0.0976763513635998	1	0.141675122396987	1
5212	chr16	90234830	90234830	-0.2355608023289	0.2355608023289	9152	26196	26196	1	1	0.097868551701891	1	0.141889517574827	1
2722	chr6	100895907	100896055	0.117702889555311	0.235405779110623	19443	11162	11163	2	2	0.0489280008701307	1	0.142209309189686	1
3083	chr9	96010087	96010087	0.235379457555606	0.235379457555606	22279	15227	15227	1	1	0.0982455153641743	1	0.142281355265708	1
166	chr1	90287374	90287374	0.235327918583855	0.235327918583855	1157	1709	1709	1	2	0.0983210475406491	1	0.14236223279621	1
4741	chr14	100150722	100150722	-0.23531642052266	0.23531642052266	6731	22704	22704	1	2	0.09834382339694	1	0.142385008652501	1
5271	chr17	7832769	7832769	-0.235279315736568	0.235279315736568	9419	26629	26629	1	2	0.0984245847240937	1	0.142465769979655	1
8072	chr8	87081770	87081770	-0.235251768045014	0.235251768045014	21693	14363	14363	1	1	0.0984771086375808	1	0.142514691589341	1
3294	chr1	15672633	15672633	-0.23517367660616	0.23517367660616	410	569	569	1	1	0.0985965656797594	1	0.142652741167267	1
5471	chr17	73729655	73729655	-0.235150769879189	0.235150769879189	10331	28052	28052	1	1	0.0986483923731559	1	0.142718279855778	1
4223	chr11	133098457	133098499	-0.117564436817381	0.235128873634762	4432	19266	19267	2	2	0.0489904020682337	1	0.14277336024293	1
4026	chr11	46396095	46396095	-0.234942634687405	0.234942634687405	3579	18033	18033	1	1	0.0990109468202348	1	0.143109768936614	1
3965	chr11	4415203	4415203	-0.234830045557477	0.234830045557477	3332	17666	17666	1	1	0.0992275498616948	1	0.14334136221002	1
2631	chr6	31588526	31588526	0.234727137821689	0.234727137821689	18939	10268	10268	1	5	0.0994428746663221	1	0.143586202665147	1
644	chr12	6809939	6809939	0.234713384177434	0.234713384177434	4558	19446	19446	1	5	0.0994639074723866	1	0.143604446590849	1
59	chr1	15480230	15480230	0.234645978164375	0.234645978164375	407	565	565	1	2	0.0996555267939357	1	0.143803851536743	1
1221	chr16	85682219	85682219	0.234634521348534	0.234634521348534	8879	25860	25860	1	1	0.0996829507841634	1	0.143831275526971	1
3392	chr1	41445347	41445347	-0.234559328348589	0.234559328348589	857	1248	1248	1	1	0.0998182114817275	1	0.143969208901548	1
298	chr10	21822977	21822977	0.136106432592819	0.136106432592819	2221	15986	15986	1	3	0.589677958688315	1	0.6042001235474	1
5575	chr18	21269793	21269793	-0.234543299156688	0.234543299156688	10823	28781	28781	1	3	0.099852723876209	1	0.14400372129603	1
206	chr1	155057442	155057442	0.234503716037461	0.234503716037461	1479	2190	2190	1	4	0.0999154736843573	1	0.144072629881645	1
299	chr10	21823470	21823470	0.192999168239843	0.192999168239843	2221	15988	15988	1	3	0.216740510021144	1	0.258162239396561	1
1554	chr19	3572410	3572410	0.186349279426347	0.186349279426347	11339	29521	29521	1	4	0.245553246465908	1	0.284906091426006	1
7316	chr6	27534137	27534137	-0.234350249525395	0.234350249525395	18770	9938	9938	1	1	0.100205052428627	1	0.14438463587216	1
1926	chr2	220416419	220416419	0.234250104473424	0.234250104473424	14035	4957	4957	1	1	0.100366807489631	1	0.144568004755971	1
8326	chrX	41548276	41548276	-0.234209917047906	0.234209917047906	22798	33907	33907	1	1	0.100443269292893	1	0.144654343843849	1
5171	chr16	86542113	86542113	-0.234178995857954	0.234178995857954	8904	25890	25890	1	1	0.100485799718416	1	0.144696874269371	1
3166	chrX	48660373	48660373	0.23403720843028	0.23403720843028	22831	33957	33957	1	1	0.100712163841144	1	0.14493567215038	1
1231	chr16	87425454	87425454	0.234034619173329	0.234034619173329	8937	25926	25926	1	4	0.100724248989379	1	0.144947757298616	1
4393	chr12	77272923	77273011	-0.116986733350232	0.233973466700464	5097	20281	20282	2	2	0.0492515109921395	1	0.145091965654009	1
1460	chr17	79479987	79479987	0.233954378818996	0.233954378818996	10573	28380	28380	1	5	0.100901459095724	1	0.145146581227767	1
300	chr10	22605182	22605182	0.234490043061463	0.234490043061463	2226	15995	15995	1	4	0.0999511481123231	1	0.144110279766534	1
7517	chr6	87865072	87865072	-0.233886831734525	0.233886831734525	19392	11081	11081	1	2	0.101004531465775	1	0.145255347561891	1
3928	chr11	506908	506924	-0.116937592914165	0.23387518582833	3137	17367	17368	2	3	0.0492714979680682	1	0.145298110394111	1
4541	chr13	28544592	28544592	-0.233769733995872	0.233769733995872	5736	21233	21233	1	1	0.101215324339814	1	0.145489032495569	1
724	chr12	93835118	93835118	0.233549193564307	0.233549193564307	5124	20337	20337	1	3	0.101580667667255	1	0.145882729440025	1
1338	chr17	31620179	31620179	0.233364184301555	0.233364184301555	9689	27049	27049	1	1	0.101908709719852	1	0.146231339485294	1
901	chr14	56584899	56584899	0.233204526314056	0.233204526314056	6379	22162	22162	1	2	0.102241516109735	1	0.146569839839249	1
5681	chr19	3572718	3572718	-0.124380679994829	0.124380679994829	11339	29522	29522	1	4	0.70356874427408	1	0.711468364103205	1
5682	chr19	3624008	3624008	-0.153296369285016	0.153296369285016	11350	29538	29538	1	1	0.444280494431303	1	0.468659724523694	1
913	chr14	69256690	69256690	0.233049159977944	0.233049159977944	6478	22313	22313	1	3	0.102567001688667	1	0.146895557824878	1
2647	chr6	31936446	31936446	0.233005818401833	0.233005818401833	18989	10387	10387	1	4	0.102664961111387	1	0.147007577852757	1
3183	chrX	100878328	100878328	0.23293002508498	0.23293002508498	22961	34158	34158	1	1	0.10280324309601	1	0.147143884380457	1
1501	chr18	25755608	25755608	0.232839121663894	0.232839121663894	10837	28803	28803	1	1	0.102978477745432	1	0.147326091230784	1
7394	chr6	32064497	32064497	-0.232768343947836	0.232768343947836	19007	10416	10416	1	10	0.10311420325639	1	0.147475412533507	1
7675	chr7	2671548	2671548	-0.122156187794221	0.122156187794221	20000	11909	11909	1	1	0.727182775317107	1	0.733971955948705	1
3716	chr10	22605194	22605194	-0.233927166390303	0.233927166390303	2226	15997	15997	1	4	0.100935506676812	1	0.145180628808855	1
2041	chr20	61148218	61148218	0.232646655372003	0.232646655372003	14806	32395	32395	1	1	0.103350212257036	1	0.147724552512526	1
1965	chr20	2637177	2637177	0.232639177148099	0.232639177148099	14342	31613	31613	1	1	0.103370199232965	1	0.147741634404744	1
7676	chr7	2684462	2684462	-0.19131894392413	0.19131894392413	20002	11912	11912	1	1	0.223595113137904	1	0.264577942466328	1
1040	chr15	79103995	79104481	0.116310741173425	0.23262148234685	7502	23877	23878	2	3	0.0495255184877203	1	0.147779981509723	1
5683	chr19	3626645	3626645	-0.203211644498566	0.203211644498566	11351	29539	29539	1	1	0.179186144284585	1	0.222991088132803	1
5684	chr19	3694873	3694873	-0.119874680053987	0.119874680053987	11354	29542	29542	1	1	0.752031699343823	1	0.757699517663141	1
979	chr15	29862801	29862801	0.232501118084314	0.232501118084314	7027	23112	23112	1	2	0.10359819020257	1	0.147978108218784	1
8256	chr9	130497359	130497359	-0.232499406255335	0.232499406255335	22445	15459	15459	1	1	0.103603186946553	1	0.147983104962766	1
1007	chr15	57668554	57668554	0.232433540349235	0.232433540349235	7259	23487	23487	1	1	0.103759945263575	1	0.148149275751011	1
1555	chr19	3786481	3786481	0.121160951311087	0.121160951311087	11357	29547	29547	1	3	0.737706615363663	1	0.743992519293242	1
1556	chr19	3811002	3811002	0.149691814458074	0.149691814458074	11358	29550	29550	1	1	0.472528366399383	1	0.494984779685424	1
7051	chr5	1084523	1084523	-0.232241315238695	0.232241315238695	17556	8147	8147	1	1	0.104132144588573	1	0.148533676427593	1
7218	chr5	162864633	162864633	-0.232215352095787	0.232215352095787	18311	9283	9283	1	3	0.104191640702965	1	0.148601306776375	1
7321	chr6	28890979	28890979	-0.232209583689466	0.232209583689466	18811	9993	9993	1	10	0.104205585104776	1	0.148615251178186	1
1340	chr17	34062321	34062321	0.232124203061997	0.232124203061997	9708	27077	27077	1	2	0.104341891632476	1	0.148756554449868	1
1322	chr17	25621409	25621409	0.232035590682675	0.232035590682675	9597	26904	26904	1	4	0.104514337401535	1	0.148943641840828	1
1927	chr2	220436894	220436894	0.232031889822563	0.232031889822563	14040	4964	4964	1	1	0.104536880851129	1	0.148969903797572	1
4959	chr16	1359397	1359397	-0.231951778612488	0.231951778612488	7883	24412	24412	1	4	0.104712580313944	1	0.149146184277129	1
744	chr12	113515835	113515835	0.231865480036167	0.231865480036167	5278	20590	20590	1	1	0.104850165078477	1	0.149291554666006	1
6793	chr3	133502677	133502677	-0.231859940932018	0.231859940932018	16330	6391	6391	1	3	0.104862947446803	1	0.149304337034333	1
3218	chr1	1022900	1022900	-0.231785916936574	0.231785916936574	29	45	45	1	1	0.105004366921834	1	0.149460165724567	1
4504	chr12	132886529	132886529	-0.231672787532025	0.231672787532025	5576	21002	21002	1	1	0.105295223902936	1	0.149749047248746	1
6187	chr2	139537826	139537826	-0.231554624035636	0.231554624035636	13675	4383	4383	1	4	0.105493583018693	1	0.149958097072559	1
5304	chr17	21356007	21356007	-0.231548049525338	0.231548049525338	9580	26881	26881	1	1	0.105504273726748	1	0.149968787780614	1
7677	chr7	2773812	2773812	-0.136267850554839	0.136267850554839	20006	11916	11916	1	1	0.58811792873574	1	0.60273700718741	1
4264	chr12	7858763	7858763	-0.231416889682902	0.231416889682902	4589	19493	19493	1	2	0.105781070102691	1	0.150255461441173	1
3566	chr1	166958406	166958406	-0.231294353519369	0.231294353519369	1599	2358	2358	1	1	0.105999416194378	1	0.150478920480189	1
4797	chr15	40544855	40544855	-0.23125780984792	0.23125780984792	7101	23216	23216	1	5	0.106076691421079	1	0.150562935501099	1
1767	chr2	9144629	9144629	0.231118043592104	0.231118043592104	12887	3199	3199	1	1	0.10633222258426	1	0.150829622185729	1
4037	chr11	57226342	57226342	-0.231114716373981	0.231114716373981	3627	18096	18096	1	2	0.10634477254589	1	0.150842172147359	1
1104	chr16	2049659	2049659	0.231015984435223	0.231015984435223	7955	24521	24521	1	2	0.106489213307979	1	0.150997419820852	1
5685	chr19	3825630	3825630	-0.130368055569439	0.130368055569439	11361	29553	29553	1	1	0.644142003280653	1	0.655224781433122	1
1168	chr16	46461571	46461571	0.230955444364167	0.230955444364167	8452	25228	25228	1	1	0.106646552641744	1	0.151163474405748	1
1557	chr19	3879827	3879827	0.112711272919398	0.112711272919398	11364	29556	29556	1	1	0.834979276294842	1	0.837664387066846	1
2641	chr6	31792106	31792106	0.230911837536186	0.230911837536186	18969	10345	10345	1	1	0.106733240339667	1	0.151253648204124	1
2073	chr21	45705429	45705429	0.230889639731128	0.230889639731128	15042	32789	32789	1	2	0.106785648049806	1	0.15131209848838	1
1558	chr19	3971184	3971184	0.161925048820115	0.161925048820115	11366	29558	29558	1	1	0.381671640944668	1	0.410490187556853	1
8096	chr8	119122878	119122878	-0.230817849087507	0.230817849087507	21794	14510	14510	1	1	0.106912425902935	1	0.151445616135718	1
8193	chr9	37801319	37801319	-0.230760593895326	0.230760593895326	22187	15092	15092	1	1	0.107035485248915	1	0.151558798197082	1
4473	chr12	122017211	122017211	-0.230720442232816	0.230720442232816	5390	20759	20759	1	3	0.107101140140773	1	0.151632703526679	1
4085	chr11	65222227	65222227	-0.230693200233859	0.230693200233859	3807	18356	18356	1	2	0.107151107580595	1	0.151678836256002	1
3948	chr11	1939546	1939546	-0.230665870707951	0.230665870707951	3253	17527	17527	1	1	0.107202818070643	1	0.151732987016367	1
914	chr14	69256888	69256888	0.23065221556099	0.23065221556099	6478	22315	22315	1	3	0.107227685587206	1	0.15175785453293	1
8372	chrX	109561101	109561101	-0.230637654986741	0.230637654986741	22994	34203	34203	1	7	0.107256504017615	1	0.151783070659538	1
657	chr12	14927542	14927542	0.230576900900482	0.230576900900482	4640	19567	19567	1	1	0.107383862887486	1	0.151912056376287	1
1152	chr16	29973158	29973158	0.230457001179253	0.230457001179253	8318	25043	25043	1	2	0.107664610177275	1	0.152201983730602	1
6731	chr3	52030010	52030010	-0.230364676111818	0.230364676111818	16027	5934	5934	1	3	0.107837636963077	1	0.15237745078672	1
1251	chr16	89712517	89712517	0.230356133509691	0.230356133509691	9118	26153	26153	1	1	0.107870754917377	1	0.152411730774505	1
2349	chr4	15005517	15005517	0.230355311948687	0.230355311948687	16934	7252	7252	1	2	0.107875751661359	1	0.152416727518487	1
3533	chr1	153747728	153747728	-0.230340707395048	0.230340707395048	1453	2151	2151	1	2	0.107910147852492	1	0.15245112370962	1
5300	chr17	19531807	19531807	-0.230308824020374	0.230308824020374	9557	26842	26842	1	1	0.107968017120007	1	0.152500161522654	1
5686	chr19	3985445	3985445	-0.230987464227721	0.230987464227721	11368	29560	29560	1	2	0.106549639049159	1	0.151070279320313	1
4061	chr11	62607811	62607811	-0.230166055816224	0.230166055816224	3707	18204	18204	1	2	0.108241908412239	1	0.152791599520499	1
566	chr11	71350888	71350888	0.230143223314019	0.230143223314019	4020	18659	18659	1	1	0.108280023110522	1	0.15282611191498	1
4204	chr11	123301490	123301674	-0.115015775461284	0.230031550922568	4347	19147	19148	2	4	0.049954541250097	1	0.153040042279426	1
758	chr12	121773393	121773393	0.229963145066703	0.229963145066703	5382	20749	20749	1	1	0.108619685497962	1	0.153175767790384	1
7414	chr6	33175177	33175177	-0.229943868018854	0.229943868018854	19065	10520	10520	1	7	0.108674068665023	1	0.15322689726369	1
2727	chr6	107391472	107391472	0.229860705240011	0.229860705240011	19471	11198	11198	1	1	0.108875797677885	1	0.15343757393438	1
5687	chr19	4066934	4066934	-0.183727303065985	0.183727303065985	11373	29567	29567	1	5	0.257715553725224	1	0.296164452837941	1
442	chr11	576060	576060	0.229820356279605	0.229820356279605	3145	17383	17383	1	5	0.108979915878072	1	0.153537973627418	1
3717	chr10	22609897	22609897	-0.119835493923356	0.119835493923356	2227	16000	16000	1	3	0.752453982311991	1	0.75810994788977	1
1962	chr20	633783	633783	0.229620616114813	0.229620616114813	14315	31576	31576	1	3	0.109390694714746	1	0.153941199246445	1
2453	chr5	54469057	54469057	0.22955591424973	0.22955591424973	17792	8490	8490	1	2	0.109510732773667	1	0.154051243817401	1
1140	chr16	28223381	28223381	0.229506332810591	0.229506332810591	8278	24983	24983	1	3	0.109622985208243	1	0.15417581380691	1
7012	chr4	157288601	157288601	-0.22934555815691	0.22934555815691	17370	7902	7902	1	1	0.109911518122377	1	0.154468065228193	1
5244	chr17	4447783	4447783	-0.229227066341765	0.229227066341765	9299	26422	26422	1	1	0.110202723713524	1	0.154774725864681	1
6969	chr4	84205712	84205712	-0.229085681677042	0.229085681677042	17152	7589	7589	1	1	0.110494975134808	1	0.155077784197367	1
4778	chr14	106936375	106936375	-0.229036011895326	0.229036011895326	6955	23020	23020	1	1	0.110619428920968	1	0.155186782938188	1
7357	chr6	30881658	30881658	-0.229010523733975	0.229010523733975	18903	10202	10202	1	8	0.110676252358347	1	0.155246395255929	1
4753	chr14	102247610	102247610	-0.228941682613104	0.228941682613104	6786	22787	22787	1	2	0.110821390340527	1	0.15539513554191	1
5688	chr19	4066983	4067159	-0.236463201917708	0.472926403835417	11373	29569	29570	2	5	0.00490157343981898	1	0.00858661402500045	1
3652	chr1	228872246	228872246	-0.228710927986388	0.228710927986388	1946	2876	2876	1	1	0.111292594918381	1	0.15591375108592	1
7678	chr7	3280646	3280646	-0.101099783218618	0.101099783218618	20013	11925	11925	1	1	0.984617930362587	1	0.984639311778697	1
6152	chr2	106015546	106015546	-0.228451169695123	0.228451169695123	13488	4129	4129	1	1	0.111851416820946	1	0.156486052576902	1
8280	chr9	137134853	137134853	-0.228428558967503	0.228428558967503	22570	15628	15628	1	1	0.111894528263211	1	0.156536136220072	1
1301	chr17	9808122	9808122	0.228422719074961	0.228422719074961	9463	26694	26694	1	1	0.111926135573982	1	0.156564489837088	1
4596	chr13	112717484	112717484	-0.228266393550343	0.228266393550343	6071	21705	21705	1	1	0.112274513212553	1	0.156917283202899	1
6180	chr2	132440103	132440103	-0.228234240785042	0.228234240785042	13649	4345	4345	1	3	0.112337844037444	1	0.156977244130685	1
1362	chr17	40332140	40332140	0.228214836187625	0.228214836187625	9860	27314	27314	1	1	0.1123852550036	1	0.157025352316932	1
4113	chr11	68079681	68079681	-0.228138716945597	0.228138716945597	3948	18570	18570	1	1	0.112535041119717	1	0.157185829141104	1
5422	chr17	48712219	48712219	-0.228101019234935	0.228101019234935	10103	27697	27697	1	3	0.112663213413027	1	0.15732387871903	1
777	chr12	125621344	125621344	0.228098140849742	0.228098140849742	5481	20889	20889	1	1	0.112672509680901	1	0.157333174986904	1
4090	chr11	65482056	65482056	-0.228007784136941	0.228007784136941	3828	18388	18388	1	1	0.112895155296479	1	0.157568370564111	1
5085	chr16	47494824	47494824	-0.228002476965291	0.228002476965291	8462	25239	25239	1	3	0.11292234688001	1	0.157595562147642	1
4553	chr13	40229878	40229878	-0.227847063828798	0.227847063828798	5798	21322	21322	1	2	0.113271421738672	1	0.157943010159426	1
7952	chr8	335563	335563	-0.227838805853479	0.227838805853479	21182	13624	13624	1	1	0.11329803230546	1	0.157973339233365	1
5362	chr17	40169085	40169396	-0.113916461963268	0.227832923926536	9851	27296	27297	2	6	0.0504019241415245	1	0.157987399838524	1
7128	chr5	79947048	79947048	-0.22783231044483	0.22783231044483	17907	8667	8667	1	1	0.113318135484738	1	0.157995882682959	1
5689	chr19	4099405	4099405	-0.179976072538451	0.179976072538451	11375	29573	29573	1	1	0.276278806229057	1	0.313419371841884	1
4995	chr16	3191041	3191041	-0.227545153332464	0.227545153332464	8055	24667	24667	1	1	0.113865569459157	1	0.158562025396474	1
7415	chr6	33216585	33216585	-0.227453192978047	0.227453192978047	19066	10528	10528	1	6	0.114048589732923	1	0.158755503971598	1
2476	chr5	96421037	96421037	0.227450072762444	0.227450072762444	17948	8721	8721	1	1	0.114060326271114	1	0.158767240509789	1
5690	chr19	4101900	4101900	-0.247297204512948	0.247297204512948	11377	29575	29575	1	1	0.0794935486225023	1	0.121918112894807	1
6769	chr3	113955600	113955600	-0.227409874757681	0.227409874757681	16202	6199	6199	1	1	0.114138414921254	1	0.158852185157486	1
924	chr14	77423080	77423080	0.22730522138135	0.22730522138135	6583	22476	22476	1	1	0.114427412648781	1	0.15913037597361	1
7494	chr6	66804704	66804704	-0.22727354571207	0.22727354571207	19335	10973	10973	1	1	0.114489581440187	1	0.159192428561667	1
3292	chr1	14027167	14027167	-0.227258643615313	0.227258643615313	401	557	557	1	1	0.114517470243809	1	0.159219155331805	1
5177	chr16	87902836	87902836	-0.227233728887881	0.227233728887881	8960	25958	25958	1	1	0.114546521080914	1	0.159246230711987	1
8023	chr8	38325725	38325725	-0.227065335623857	0.227065335623857	21470	14038	14038	1	1	0.114819831356405	1	0.159535460846211	1
7095	chr5	52084220	52084220	-0.227065165408602	0.227065165408602	17782	8474	8474	1	1	0.114824828100387	1	0.159540457590194	1
6671	chr3	32022994	32022994	-0.227029319641295	0.227029319641295	15800	5573	5573	1	2	0.114875144150254	1	0.159600534721328	1
2780	chr7	4014070	4014070	0.104242359733649	0.104242359733649	20015	11929	11929	1	1	0.942648534606054	1	0.94291336203711	1
1559	chr19	4124072	4124072	0.125612434914495	0.125612434914495	11378	29577	29577	1	2	0.691270479097109	1	0.699768197560566	1
2189	chr3	42003746	42003746	0.226939257438482	0.226939257438482	15857	5654	5654	1	1	0.115102205493072	1	0.159846537209939	1
1560	chr19	4153677	4153677	0.100291001452519	0.100291001452519	11380	29579	29579	1	1	0.996188994985128	1	0.996188994985128	1
5388	chr17	43238757	43238757	-0.226898595054744	0.226898595054744	9963	27475	27475	1	1	0.115189125597692	1	0.159937292025057	1
5122	chr16	67679091	67679091	-0.226874151490549	0.226874151490549	8654	25546	25546	1	5	0.115230958803124	1	0.159986562244788	1
4649	chr14	45553278	45553278	-0.226856672492376	0.226856672492376	6316	22045	22045	1	1	0.115273140618602	1	0.160028744060266	1
4242	chr12	3600764	3600764	-0.22679286839375	0.22679286839375	4511	19366	19366	1	1	0.115432339205941	1	0.160188407460999	1
8336	chrX	50557114	50557114	-0.226787593225837	0.226787593225837	22859	34002	34002	1	4	0.115437335949923	1	0.160196309288691	1
2141	chr22	43738427	43738427	0.226764204662528	0.226764204662528	15500	33501	33501	1	1	0.115477077495083	1	0.160238258697472	1
6188	chr2	145089952	145089952	-0.226741784989652	0.226741784989652	13677	4387	4387	1	5	0.115517516260335	1	0.16027521136227	1
806	chr13	26043165	26043165	0.226535124730053	0.226535124730053	5706	21188	21188	1	1	0.115973265792848	1	0.160746532143473	1
5066	chr16	30620917	30620917	-0.226530953822572	0.226530953822572	8362	25114	25114	1	1	0.115985118534388	1	0.160761057562026	1
7679	chr7	4174655	4174655	-0.173799131265774	0.173799131265774	20018	11932	11932	1	1	0.309551194779588	1	0.344203614295987	1
5691	chr19	4246911	4246911	-0.118335280596733	0.118335280596733	11384	29587	29587	1	1	0.76909987956685	1	0.774033408927485	1
2033	chr20	57485819	57485819	0.22644360012227	0.22644360012227	14761	32321	32321	1	3	0.116192541511322	1	0.1609728962662	1
7680	chr7	4536838	4536838	-0.120957783451257	0.120957783451257	20025	11939	11939	1	1	0.739986641263065	1	0.746195386169292	1
2493	chr5	133451240	133451240	0.226319111337225	0.226319111337225	18069	8909	8909	1	3	0.116487581812967	1	0.16126317223056	1
443	chr11	624781	624781	0.226081050824578	0.226081050824578	3150	17393	17393	1	1	0.117020141758789	1	0.161826758470411	1
3337	chr1	26146449	26146449	-0.225978249387314	0.225978249387314	592	835	835	1	3	0.117263471570386	1	0.162069507265266	1
2635	chr6	31691227	31691227	0.22595876946879	0.22595876946879	18954	10301	10301	1	1	0.117293684440976	1	0.162104600676489	1
6826	chr3	148704523	148704523	-0.225955309309586	0.225955309309586	16419	6524	6524	1	1	0.117304723759076	1	0.16211563999459	1
4789	chr15	32163153	32163153	-0.225954699103183	0.225954699103183	7049	23141	23141	1	1	0.117311928366678	1	0.162122844602192	1
7983	chr8	21645078	21645078	-0.22589954264344	0.22589954264344	21330	13811	13811	1	3	0.117423367377816	1	0.162241720627628	1
4134	chr11	71497688	71497688	-0.22585348157195	0.22585348157195	4021	18660	18660	1	1	0.117533876762166	1	0.162341539303923	1
6146	chr2	101767902	101767902	-0.225696439441728	0.225696439441728	13463	4094	4094	1	3	0.117833332791051	1	0.162658890648466	1
7681	chr7	4681577	4681577	-0.170370441925364	0.170370441925364	20026	11940	11940	1	1	0.328506865991045	1	0.361701514501481	1
6125	chr2	95537405	95537405	-0.225605900226388	0.225605900226388	13396	3985	3985	1	2	0.11800577856011	1	0.162845397022684	1
2378	chr4	83350584	83350584	0.22551400917817	0.22551400917817	17144	7576	7576	1	2	0.118187869207089	1	0.163040270037989	1
6574	chr22	39152758	39152758	-0.225389085075225	0.225389085075225	15407	33355	33355	1	1	0.118482212288644	1	0.163324271021534	1
586	chr11	94227411	94227411	0.22536993743204	0.22536993743204	4163	18880	18880	1	4	0.118529158441406	1	0.163363780159998	1
8333	chrX	48682043	48682043	-0.225166200628416	0.225166200628416	22832	33958	33958	1	1	0.118969917741974	1	0.163804771867262	1
301	chr10	22634226	22634226	0.131607129033091	0.131607129033091	2231	16008	16008	1	4	0.632332954200542	1	0.644163849510156	1
2	chr1	976227	976227	0.22515458769745	0.22515458769745	20	35	35	1	1	0.11901291298089	1	0.163851718020025	1
6027	chr2	25142523	25142523	-0.225122163523169	0.225122163523169	12984	3343	3343	1	2	0.119109477963429	1	0.163953976966637	1
7534	chr6	99872790	99872790	-0.225119718056194	0.225119718056194	19431	11146	11146	1	2	0.119120633484878	1	0.163965132488086	1
5692	chr19	4279441	4279441	-0.118248416556215	0.118248416556215	11386	29589	29589	1	1	0.770129673640572	1	0.775013235561385	1
4021	chr11	44541999	44541999	-0.224821215587507	0.224821215587507	3546	17992	17992	1	1	0.119787059688082	1	0.16464852438016	1
3718	chr10	22634733	22634733	-0.147319936005386	0.147319936005386	2231	16010	16010	1	4	0.491511461601068	1	0.512502550663498	1
1438	chr17	76564134	76564134	0.224759026412719	0.224759026412719	10418	28184	28184	1	1	0.119917439845013	1	0.164783436467679	1
6627	chr22	50968250	50968250	-0.224690186223821	0.224690186223821	15626	33703	33703	1	4	0.120097438831719	1	0.164955417423344	1
6934	chr4	39448653	39448653	-0.224673449280365	0.224673449280365	16999	7339	7339	1	1	0.120131486412807	1	0.164995739985247	1
1561	chr19	4305090	4305090	0.150658637444976	0.150658637444976	11387	29592	29592	1	3	0.464945749304755	1	0.487958428019695	1
3144	chr9	140500037	140500037	0.224574778561416	0.224574778561416	22679	15770	15770	1	2	0.120340652439968	1	0.165222336514671	1
3719	chr10	23482255	23482255	-0.181754091442054	0.181754091442054	2236	16016	16016	1	2	0.267524162162238	1	0.30533835858587	1
5557	chr18	9137021	9137453	-0.112211121038549	0.224422242077099	10762	28678	28679	2	5	0.0510367430339579	1	0.165604296920937	1
4260	chr12	6961348	6961348	-0.224388471532211	0.224388471532211	4571	19464	19464	1	2	0.120781992757278	1	0.165683547604561	1
3720	chr10	23488398	23488710	-0.152259064008639	0.304518128017279	2237	16017	16018	2	2	0.029691233758839	1	0.0637536888752957	1
2990	chr8	53478053	53478053	0.224342594655644	0.224342594655644	21550	14133	14133	1	3	0.120906678950135	1	0.165815554608369	1
2092	chr22	21319299	21319299	0.224321941740191	0.224321941740191	15184	32992	32992	1	2	0.120988369904076	1	0.165897594172356	1
2426	chr5	1509299	1509299	0.224195763458266	0.224195763458266	17590	8189	8189	1	1	0.121292241660202	1	0.166195190947666	1
6039	chr2	27616144	27616144	-0.224170774099636	0.224170774099636	13032	3422	3422	1	1	0.121345114183734	1	0.166251084758258	1
3721	chr10	24054184	24054184	-0.131860019323274	0.131860019323274	2241	16027	16027	1	1	0.629901980151538	1	0.641887542117904	1
5082	chr16	33778678	33778678	-0.224122890365911	0.224122890365911	8438	25213	25213	1	1	0.121458644855143	1	0.166371122817178	1
2672	chr6	33422526	33422526	0.224094001905766	0.224094001905766	19099	10615	10615	1	9	0.121519884019762	1	0.166431664761706	1
3591	chr1	183770420	183770420	-0.224074360161644	0.224074360161644	1676	2483	2483	1	1	0.121550445500397	1	0.166462226242342	1
4118	chr11	68780897	68780897	-0.22397542587609	0.22397542587609	3972	18597	18597	1	1	0.12173590604448	1	0.166660352951402	1
5149	chr16	75512979	75513354	-0.111973417078447	0.223946834156893	8766	25715	25716	2	2	0.0511165747343243	1	0.16671729259213	1
7270	chr6	393239	393239	-0.22391656455798	0.22391656455798	18538	9624	9624	1	1	0.121863962134442	1	0.166794103005437	1
4440	chr12	110906625	110906630	-0.111936333547174	0.223872667094348	5240	20537	20538	2	2	0.0511245927653655	1	0.1669257613992	1
4347	chr12	54393460	54393550	-0.111906891641816	0.223813783283632	4920	19990	19991	2	6	0.0511393505906151	1	0.167073223448348	1
4864	chr15	69113440	69113451	-0.111883360483129	0.223766720966257	7373	23671	23672	2	2	0.0511489954685342	1	0.167177574055232	1
3027	chr8	144386912	144386912	0.223679559430313	0.223679559430313	21946	14722	14722	1	1	0.122420576173387	1	0.167387437302483	1
4681	chr14	67999935	67999935	-0.223666255343095	0.223666255343095	6467	22297	22297	1	4	0.12245055663728	1	0.167413699259227	1
2070	chr21	43374218	43374218	0.22365153854253	0.22365153854253	15004	32729	32729	1	5	0.122490414385789	1	0.167450884330722	1
2563	chr6	447226	447226	0.223650032361104	0.223650032361104	18540	9626	9626	1	1	0.122509355531582	1	0.167469825476515	1
4135	chr11	71935920	71935920	-0.223597979076477	0.223597979076477	4032	18678	18678	1	4	0.122604409870591	1	0.167581496894349	1
3508	chr1	119543336	119543336	-0.223559397728398	0.223559397728398	1328	1977	1977	1	1	0.12268551980779	1	0.167669462829105	1
8087	chr8	105601615	105601641	-0.111773596846666	0.223547193693331	21773	14478	14479	2	2	0.051211048056592	1	0.167699675699695	1
2645	chr6	31870245	31870245	0.223513475848069	0.223513475848069	18983	10376	10376	1	9	0.12277766906309	1	0.167764400964767	1
8085	chr8	103666233	103666388	-0.111735764621782	0.223471529243564	21762	14458	14459	2	3	0.0512183688675426	1	0.167861663167397	1
7083	chr5	34929960	34929960	-0.223358501089684	0.223358501089684	17732	8398	8398	1	4	0.123207040435512	1	0.168198304267777	1
5219	chr17	883117	883117	-0.223343907524304	0.223343907524304	9179	26238	26238	1	4	0.12325724028203	1	0.168248504114296	1
1045	chr15	80445143	80445143	0.223320309409386	0.223320309409386	7520	23916	23916	1	2	0.123303256808006	1	0.168307419211946	1
6874	chr3	196756621	196756621	-0.223297790849234	0.223297790849234	16650	6862	6862	1	2	0.123372049190272	1	0.168369936613397	1
441	chr11	560935	560935	0.223201558712938	0.223201558712938	3144	17380	17380	1	4	0.123549259296616	1	0.168574222099925	1
2781	chr7	4800661	4800661	0.124834272968625	0.124834272968625	20034	11949	11949	1	1	0.698935949179163	1	0.707042410968481	1
5693	chr19	4361581	4361713	-0.142672307952007	0.285344615904015	11389	29594	29595	2	2	0.0352599306219529	1	0.0785072146010902	1
8242	chr9	123639656	123639658	-0.111537403092057	0.223074806184115	22379	15375	15376	2	2	0.0513021514817554	1	0.168900637305644	1
6230	chr2	191045026	191045026	-0.223061125768893	0.223061125768893	13863	4687	4687	1	2	0.123882646703241	1	0.168932709429809	1
4483	chr12	123921306	123921306	-0.222982186146814	0.222982186146814	5436	20826	20826	1	2	0.124084956732845	1	0.169145942574164	1
3167	chrX	48755699	48755699	0.222968547570218	0.222968547570218	22836	33964	33964	1	2	0.124116912653661	1	0.169177898494981	1
4986	chr16	2932999	2932999	-0.222955127386948	0.222955127386948	8027	24633	24633	1	1	0.124160837519365	1	0.169221823360685	1
3367	chr1	33937968	33937968	-0.222889730651416	0.222889730651416	748	1080	1080	1	2	0.124299468114034	1	0.169372190493544	1
1562	chr19	4400440	4400440	0.111692848246378	0.111692848246378	11390	29597	29597	1	3	0.847524473587211	1	0.849848540555666	1
4536	chr13	28107382	28107382	-0.222817623914783	0.222817623914783	5721	21210	21210	1	1	0.124487717538478	1	0.169560556121337	1
5694	chr19	4457764	4457942	-0.117846679842297	0.235693359684595	11393	29602	29603	2	2	0.0488632756050592	1	0.141670125653005	1
3722	chr10	25241462	25241462	-0.349201569805225	0.349201569805225	2245	16033	16033	1	1	0.0176476863216109	1	0.038158971758403	1
3939	chr11	1000533	1000533	-0.222648329796205	0.222648329796205	3189	17445	17445	1	1	0.124837257210534	1	0.169891619460993	1
7330	chr6	29711975	29711975	-0.222528262180216	0.222528262180216	18830	10042	10042	1	1	0.12509836613444	1	0.170154587638474	1
302	chr10	25464139	25464139	0.120829367858672	0.120829367858672	2247	16036	16036	1	5	0.741517736581883	1	0.747650135888196	1
3102	chr9	120177348	120177348	0.222496605566613	0.222496605566613	22373	15366	15366	1	4	0.125143685440325	1	0.170207808772051	1
1788	chr2	26950770	26950770	0.22246880611026	0.22246880611026	13007	3380	3380	1	3	0.125175525157793	1	0.170241972556488	1
1382	chr17	45925060	45925060	0.222453215970592	0.222453215970592	10006	27543	27543	1	1	0.125220263446935	1	0.17028671084563	1
559	chr11	67276145	67276145	0.222444478610461	0.222444478610461	3926	18540	18540	1	2	0.125244666150104	1	0.17030518717803	1
7682	chr7	4802132	4802132	-0.164281139982954	0.164281139982954	20035	11950	11950	1	1	0.366291546764178	1	0.396380776991365	1
7258	chr5	179233532	179233532	-0.22225460588326	0.22225460588326	18494	9559	9559	1	2	0.125651842682977	1	0.17074501685181	1
7279	chr6	3456440	3456440	-0.222170915847928	0.222170915847928	18581	9683	9683	1	1	0.125865540640727	1	0.170961155079876	1
7683	chr7	4807525	4807525	-0.128081243766354	0.128081243766354	20036	11951	11951	1	1	0.666623400286604	1	0.676460129933936	1
4329	chr12	51785327	51785327	-0.222115533665728	0.222115533665728	4838	19878	19878	1	1	0.126012305469785	1	0.171108500925676	1
4599	chr13	112883993	112883993	-0.22203581641444	0.22203581641444	6078	21714	21714	1	1	0.126210664585542	1	0.171292567029577	1
3613	chr1	207628110	207628110	-0.221995076527639	0.221995076527639	1790	2650	2650	1	1	0.126301535604009	1	0.171386807945148	1
2587	chr6	19837421	19837421	0.221924863734401	0.221924863734401	18698	9849	9849	1	1	0.126485834114607	1	0.171574243946154	1
600	chr11	117103753	117103753	0.221898036449678	0.221898036449678	4267	19026	19026	1	1	0.126530456200402	1	0.171620376675478	1
7385	chr6	31926805	31926805	-0.221813005480924	0.221813005480924	18986	10382	10382	1	4	0.126738460194078	1	0.171830123719381	1
3642	chr1	226736410	226736410	-0.221732325998944	0.221732325998944	1901	2819	2819	1	4	0.126950647508298	1	0.172049864251248	1
4417	chr12	99289032	99289032	-0.221504995677226	0.221504995677226	5156	20396	20396	1	6	0.127450089499819	1	0.17254186922847	1
2782	chr7	4823045	4823045	0.127619801326341	0.127619801326341	20037	11953	11953	1	2	0.671138132779524	1	0.680746639050554	1
6422	chr20	50159346	50159346	-0.221479496102544	0.221479496102544	14703	32224	32224	1	2	0.127528178149959	1	0.172628673129742	1
3977	chr11	9113190	9113190	-0.22145210095345	0.22145210095345	3365	17722	17722	1	5	0.127578494199826	1	0.172678524366215	1
6197	chr2	163200614	163200614	-0.221433307964049	0.221433307964049	13730	4471	4471	1	1	0.127596505718832	1	0.172702113645945	1
2382	chr4	90758207	90758207	0.221384381554251	0.221384381554251	17186	7632	7632	1	3	0.127695046158294	1	0.172800421678711	1
6045	chr2	30041338	30041338	-0.221358802945046	0.221358802945046	13052	3454	3454	1	1	0.127756633932958	1	0.172867354807402	1
2644	chr6	31830656	31830656	0.22109945572419	0.22109945572419	18975	10356	10356	1	5	0.128386688488106	1	0.173517047728434	1
6937	chr4	40058985	40058985	-0.220952712319066	0.220952712319066	17004	7360	7360	1	5	0.128701483358983	1	0.1738289375156	1
7684	chr7	4832340	4832340	-0.10295204449513	0.10295204449513	20038	11954	11954	1	1	0.959894273545471	1	0.960027210176067	1
843	chr13	96204917	96204917	0.22081381137307	0.22081381137307	5945	21537	21537	1	2	0.128969796890491	1	0.17411630839625	1
2783	chr7	4901798	4901798	0.132238503718712	0.132238503718712	20042	11959	11959	1	2	0.626389036725371	1	0.638585623972472	1
3397	chr1	43613567	43613567	-0.220575793529907	0.220575793529907	885	1287	1287	1	4	0.129537682654233	1	0.174687331650399	1
1154	chr16	29999179	29999179	0.22054479085257	0.22054479085257	8322	25049	25049	1	2	0.129618095371342	1	0.174760307353208	1
6310	chr2	240270992	240270992	-0.220446012213493	0.220446012213493	14212	5208	5208	1	1	0.129904536625204	1	0.175060576805533	1
1459	chr17	79479583	79479583	0.220437371200044	0.220437371200044	10573	28376	28376	1	5	0.129938119392898	1	0.175094159573227	1
3496	chr1	112533012	112533012	-0.220423299880203	0.220423299880203	1274	1891	1891	1	2	0.12998216046195	1	0.175138200642279	1
5695	chr19	4552496	4552496	-0.126678370228792	0.126678370228792	11400	29611	29611	1	2	0.680370256405012	1	0.689479785497915	1
7023	chr4	184365897	184365897	-0.220380972250125	0.220380972250125	17429	7976	7976	1	5	0.130072450463675	1	0.175230814710972	1
6117	chr2	85980874	85980874	-0.2203461171047	0.2203461171047	13354	3932	3932	1	1	0.130202714417256	1	0.175361775884644	1
1563	chr19	4558541	4558541	0.136224010465555	0.136224010465555	11401	29614	29614	1	2	0.58851801686436	1	0.603104325971774	1
6272	chr2	220118672	220118672	-0.220217965937603	0.220217965937603	14011	4924	4924	1	1	0.130485437163969	1	0.175646822698325	1
5299	chr17	19281776	19281776	-0.22019641467939	0.22019641467939	9554	26836	26836	1	2	0.130533429146868	1	0.175694814681224	1
7465	chr6	43139370	43139370	-0.220159077485169	0.220159077485169	19229	10805	10805	1	6	0.130628715892574	1	0.175790101426931	1
1213	chr16	77228411	77228411	0.220143064886985	0.220143064886985	8776	25728	25728	1	1	0.130670665301355	1	0.175835188326119	1
6420	chr20	49639153	49639153	-0.220136710039396	0.220136710039396	14700	32220	32220	1	1	0.130692627734207	1	0.175857150758971	1
4181	chr11	111957442	111957442	-0.220008201135323	0.220008201135323	4232	18979	18979	1	1	0.130979882411508	1	0.176153701704145	1
4344	chr12	54132220	54132220	-0.219986074771	0.219986074771	4899	19962	19962	1	2	0.13103717066228	1	0.176214940868764	1
5209	chr16	90039187	90039278	-0.109980911445327	0.219961822890654	9147	26187	26188	2	2	0.0518369192911968	1	0.176297096636099	1
101	chr1	33235324	33235324	0.219908609284972	0.219908609284972	730	1049	1049	1	1	0.131248893163106	1	0.176430265673391	1
2180	chr3	15900965	15900965	0.219884195487809	0.219884195487809	15746	5490	5490	1	3	0.13132082303578	1	0.176502195546065	1
7347	chr6	30640826	30640826	-0.21980575822184	0.21980575822184	18884	10162	10162	1	5	0.131541144584389	1	0.176709734726348	1
3063	chr9	35162048	35162048	0.219748266684687	0.219748266684687	22169	15061	15061	1	1	0.131684423312995	1	0.176852316234863	1
7685	chr7	4922039	4922039	-0.130738515884926	0.130738515884926	20043	11960	11960	1	1	0.640600473830774	1	0.651906711022259	1
3343	chr1	27709850	27709850	-0.219672985769686	0.219672985769686	643	917	917	1	2	0.131851872338072	1	0.177027783290981	1
1564	chr19	4670541	4670541	0.153415329286278	0.153415329286278	11408	29626	29626	1	3	0.443420357246278	1	0.467862220943469	1
2980	chr8	38088883	38088883	0.219658736478038	0.219658736478038	21459	14023	14023	1	3	0.131897307847305	1	0.177073218800214	1
2784	chr7	4923575	4923575	0.106657662784233	0.106657662784233	20044	11962	11962	1	2	0.911495811334103	1	0.912152244049343	1
2350	chr4	23891793	23891793	0.219596950932891	0.219596950932891	16960	7286	7286	1	1	0.132010722315366	1	0.1772142896652	1
1153	chr16	29996774	29996774	0.219534109539217	0.219534109539217	8320	25046	25046	1	1	0.132186537981529	1	0.17740288769969	1
5478	chr17	74449402	74449414	-0.109765835172247	0.219531670344494	10362	28095	28096	2	3	0.0519362731540982	1	0.177418110338333	1
871	chr14	23356059	23356059	0.219503617752987	0.219503617752987	6193	21856	21856	1	1	0.132272528459362	1	0.177503984612817	1
3723	chr10	25464513	25464513	-0.15263566628085	0.15263566628085	2247	16039	16039	1	5	0.449391117694935	1	0.47343184743337	1
2756	chr6	151815241	151815241	0.219420806880675	0.219420806880675	19667	11503	11503	1	2	0.132493431024714	1	0.177727443651834	1
3448	chr1	64241013	64241013	-0.2193293225785	0.2193293225785	1078	1594	1594	1	1	0.132751867271606	1	0.177986809525514	1
5696	chr19	4676492	4676492	-0.10825043451144	0.10825043451144	11409	29627	29627	1	1	0.891079464032972	1	0.892144119111221	1
3655	chr1	231557466	231557466	-0.219191195444455	0.219191195444455	1971	2919	2919	1	1	0.13310884395796	1	0.178337976044447	1
7686	chr7	4925830	4925830	-0.160409617960896	0.160409617960896	20045	11963	11963	1	1	0.391788653068396	1	0.419854899202891	1
1889	chr2	171674968	171674968	0.218940369560833	0.218940369560833	13754	4514	4514	1	1	0.133685677379531	1	0.178940490406019	1
2464	chr5	77656305	77656305	0.218894695050222	0.218894695050222	17892	8643	8643	1	5	0.133796070560532	1	0.179045189622948	1
2246	chr3	116164509	116164509	0.21885957648436	0.21885957648436	16207	6205	6205	1	1	0.133881480021623	1	0.179133968981143	1
514	chr11	47198570	47198570	0.21884638672117	0.21884638672117	3586	18044	18044	1	4	0.133899259133932	1	0.179155234193904	1
714	chr12	69864352	69864352	0.218835929100842	0.218835929100842	5071	20235	20235	1	2	0.133920408143345	1	0.179172664696168	1
4503	chr12	132864231	132864231	-0.218757475435548	0.218757475435548	5574	21000	21000	1	1	0.134113421905075	1	0.179356847003418	1
6390	chr20	34742522	34742522	-0.218624553422301	0.218624553422301	14555	31972	31972	1	1	0.134439837110794	1	0.179679659905336	1
3266	chr1	7707865	7707865	-0.218620488903043	0.218620488903043	295	409	409	1	1	0.134459010663284	1	0.179698833457826	1
3242	chr1	2383687	2383687	-0.218600715468723	0.218600715468723	163	227	227	1	1	0.13450130868211	1	0.179744152763711	1
156	chr1	65775059	65775059	0.218563828460899	0.218563828460899	1090	1614	1614	1	1	0.134586485736504	1	0.179833164528603	1
3403	chr1	44435310	44435310	-0.218510858115887	0.218510858115887	901	1320	1320	1	1	0.13469873817108	1	0.179944138726346	1
4228	chr12	323290	323290	-0.218502491813302	0.218502491813302	4460	19298	19298	1	2	0.134722676060855	1	0.179971330309877	1
2785	chr7	5013536	5013536	0.222152023896473	0.222152023896473	20047	11967	11967	1	4	0.125911324760005	1	0.171010890113001	1
3045	chr8	145676033	145676033	0.218481652367379	0.218481652367379	22051	14880	14880	1	1	0.134786936512533	1	0.18003303428789	1
6014	chr2	11797017	11797017	-0.218412936518994	0.218412936518994	12924	3259	3259	1	1	0.134986341458426	1	0.180232787843828	1
2786	chr7	5230174	5230174	0.16691331921246	0.16691331921246	20050	11976	11976	1	3	0.349670865635927	1	0.381199158129981	1
4616	chr13	114251707	114251707	-0.218337622419865	0.218337622419865	6138	21789	21789	1	1	0.13515181502658	1	0.180416272930988	1
3671	chr1	245026373	245026373	-0.218287095214992	0.218287095214992	2043	3039	3039	1	2	0.135274409559166	1	0.180552114645294	1
1378	chr17	44101462	44101462	0.218216292236986	0.218216292236986	9982	27504	27504	1	1	0.13546498305058	1	0.180736180749196	1
7687	chr7	5278293	5278293	-0.130962878268621	0.130962878268621	20051	11977	11977	1	1	0.638509626982603	1	0.64992707077853	1
7171	chr5	135468815	135468815	-0.218113022435705	0.218113022435705	18093	8960	8960	1	3	0.135711566555933	1	0.18099589523292	1
129	chr1	45241580	45241580	0.218050157614362	0.218050157614362	921	1345	1345	1	1	0.135845897626709	1	0.181130110100349	1
224	chr1	186344761	186344761	0.218047162341633	0.218047162341633	1685	2500	2500	1	1	0.135861701282095	1	0.181145913755734	1
3724	chr10	26223100	26223100	-0.197257776556241	0.197257776556241	2249	16041	16041	1	1	0.200246025729281	1	0.242787490570098	1
1062	chr15	99645231	99645231	0.218033284375996	0.218033284375996	7688	24156	24156	1	2	0.135936652441827	1	0.181219238068589	1
5313	chr17	27216077	27216077	-0.218029342933909	0.218029342933909	9632	26955	26955	1	1	0.13594385704943	1	0.181226442676191	1
2525	chr5	153863525	153863525	0.217977238672458	0.217977238672458	18277	9234	9234	1	1	0.136076212663283	1	0.181345667311673	1
153	chr1	65468815	65468815	0.217921535566272	0.217921535566272	1085	1606	1606	1	2	0.136175450322836	1	0.181449088291769	1
2374	chr4	78078507	78078507	0.217843192172214	0.217843192172214	17124	7549	7549	1	1	0.136340691484293	1	0.181618745180466	1
187	chr1	115632253	115632253	0.217834753155329	0.217834753155329	1300	1931	1931	1	1	0.136369161304657	1	0.181644193713771	1
1162	chr16	31226334	31226334	0.217807318812555	0.217807318812555	8408	25174	25174	1	1	0.136449574021765	1	0.181723909210789	1
6360	chr20	19804606	19804606	-0.21767943636566	0.21767943636566	14427	31765	31765	1	1	0.136748100423863	1	0.182021505986099	1
5450	chr17	62962070	62962070	-0.217674362087582	0.217674362087582	10225	27886	27886	1	1	0.136761347605584	1	0.18203765825153	1
7688	chr7	5293235	5293235	-0.11241438222097	0.11241438222097	20052	11978	11978	1	2	0.838530102012595	1	0.841128641290025	1
8227	chr9	102668893	102668893	-0.217583154033638	0.217583154033638	22323	15289	15289	1	1	0.137015368125236	1	0.182278663996159	1
6638	chr3	5068177	5068177	-0.217533814102355	0.217533814102355	15655	5350	5350	1	1	0.137123553442617	1	0.182385454873359	1
982	chr15	30260534	30260534	0.217495666447979	0.217495666447979	7034	23122	23122	1	1	0.137217213341446	1	0.182490154090288	1
4129	chr11	70508022	70508022	-0.217440542284957	0.217440542284957	4008	18642	18642	1	2	0.137393145210958	1	0.182661437825863	1
1205	chr16	69973001	69973001	0.217424519195521	0.217424519195521	8699	25625	25625	1	1	0.137436256653223	1	0.182703619641341	1
7248	chr5	177026973	177026973	-0.217390909031588	0.217390909031588	18439	9485	9485	1	4	0.137536075329518	1	0.182807273028134	1
6393	chr20	35975022	35975022	-0.217390750545884	0.217390750545884	14569	31996	31996	1	1	0.137543744750514	1	0.18281494244913	1
3246	chr1	2799662	2799662	-0.217371683985321	0.217371683985321	189	264	264	1	1	0.137581162228706	1	0.182855613621078	1
1857	chr2	106361676	106361676	0.217333331272862	0.217333331272862	13489	4130	4130	1	1	0.137693879476676	1	0.182969028089138	1
7161	chr5	132113141	132113141	-0.21732780328167	0.21732780328167	18052	8881	8881	1	6	0.137708056285183	1	0.182983204897646	1
774	chr12	125122782	125122782	0.21731740792045	0.21731740792045	5467	20864	20864	1	1	0.137724208550614	1	0.183002727060181	1
963	chr14	105487648	105487648	0.217248365167677	0.217248365167677	6903	22955	22955	1	3	0.137969049005741	1	0.183238155044085	1
8370	chrX	108976619	108976723	-0.108600331163517	0.217200662327034	22991	34198	34199	2	3	0.052337290909505	1	0.183339368160561	1
7625	chr6	170041713	170041713	-0.217140462995595	0.217140462995595	19806	11673	11673	1	1	0.138225858405755	1	0.183503912101928	1
817	chr13	37005566	37005570	0.10856563298975	0.2171312659795	5788	21309	21310	2	3	0.0523622746294159	1	0.183542259206908	1
1185	chr16	57519987	57519987	0.217126544897461	0.217126544897461	8569	25397	25397	1	5	0.138284076283315	1	0.18356712672347	1
2685	chr6	35888885	35888885	0.217101594092644	0.217101594092644	19142	10678	10678	1	2	0.138357981612912	1	0.183637894562659	1
2749	chr6	133562246	133562246	0.217038772398077	0.217038772398077	19578	11362	11362	1	7	0.138538910226406	1	0.183834045814797	1
7493	chr6	62996022	62996022	-0.217009446965014	0.217009446965014	19327	10960	10960	1	2	0.138612466945958	1	0.183906440500864	1
6469	chr21	27108036	27108036	-0.216870418959306	0.216870418959306	14905	32564	32564	1	3	0.138942949268872	1	0.184272481048396	1
6373	chr20	30310733	30310733	-0.216867550921885	0.216867550921885	14487	31860	31860	1	4	0.138951664520003	1	0.184281196299528	1
28	chr1	3105189	3105189	0.216854377816666	0.216854377816666	205	282	282	1	1	0.139020805512315	1	0.184354055798989	1
3213	chr1	895983	895983	-0.216849432514832	0.216849432514832	10	17	17	1	4	0.139028591136659	1	0.184361841423333	1
5697	chr19	4851963	4851963	-0.154687591142662	0.154687591142662	11416	29634	29634	1	1	0.433571077637316	1	0.458634396841872	1
303	chr10	26986384	26986384	0.234545535041198	0.234545535041198	2254	16047	16047	1	1	0.0998477271322269	1	0.143998724552048	1
3725	chr10	27149822	27149822	-0.155576758218762	0.155576758218762	2255	16048	16048	1	1	0.427005239841387	1	0.452581945439274	1
1919	chr2	219524462	219524462	0.21658836061729	0.21658836061729	13986	4888	4888	1	2	0.139733015834798	1	0.185059642530611	1
6306	chr2	239335541	239335541	-0.21652420620731	0.21652420620731	14188	5183	5183	1	1	0.139903253740237	1	0.185227904979128	1
7217	chr5	162864483	162864483	-0.216475264532707	0.216475264532707	18311	9281	9281	1	3	0.140026429289565	1	0.185341435650537	1
547	chr11	66045718	66045718	0.21642165875099	0.21642165875099	3857	18438	18438	1	4	0.14019260007781	1	0.18550249349145	1
1148	chr16	29823444	29823444	0.216288200028162	0.216288200028162	8308	25028	25028	1	2	0.1405616619124	1	0.185870625699254	1
771	chr12	124915185	124915227	0.108127086934935	0.21625417386987	5458	20854	20855	2	2	0.0525186843363929	1	0.185941393538443	1
7389	chr6	32025965	32025965	-0.216243565561712	0.216243565561712	18998	10400	10400	1	2	0.14064567693331	1	0.185965099021521	1
5453	chr17	66031805	66031805	-0.216227806784173	0.216227806784173	10244	27912	27912	1	2	0.140687510138742	1	0.186010418327406	1
683	chr12	50017283	50017283	0.216190073897759	0.216190073897759	4810	19839	19839	1	3	0.140778962173951	1	0.186101637955918	1
6664	chr3	24537182	24537182	-0.215982318941385	0.215982318941385	15773	5532	5532	1	5	0.141305479545654	1	0.186615372959295	1
796	chr12	133066069	133066069	0.215970750946884	0.215970750946884	5596	21028	21028	1	3	0.141334181772715	1	0.186638381222283	1
4078	chr11	64664076	64664076	-0.215962708719328	0.215962708719328	3782	18325	18325	1	1	0.141355446985476	1	0.186659646435044	1
1246	chr16	89147812	89147812	0.215802845040862	0.215802845040862	9070	26090	26090	1	1	0.141735431934818	1	0.187043117484839	1
1032	chr15	75018700	75018700	0.215798291106996	0.215798291106996	7435	23765	23765	1	6	0.141752630030385	1	0.187057410496695	1
2544	chr5	172113714	172113714	0.215759338877416	0.215759338877416	18349	9359	9359	1	1	0.141856632027223	1	0.18715502130937	1
2386	chr4	103422196	103422196	0.215706037717375	0.215706037717375	17214	7674	7674	1	3	0.142017341258092	1	0.187317357387117	1
1565	chr19	4909447	4909447	0.130472020173405	0.130472020173405	11418	29636	29636	1	3	0.64311964622123	1	0.654262501504833	1
5158	chr16	84328391	84328391	-0.215672436454675	0.215672436454675	8822	25792	25792	1	1	0.142102402109137	1	0.187398815934361	1
6661	chr3	23986459	23986474	-0.10783110078544	0.21566220157088	15771	5523	5524	2	2	0.0526052558309678	1	0.187442740800065	1
4288	chr12	30848710	30848710	-0.215571457726634	0.215571457726634	4689	19645	19645	1	2	0.142390470209877	1	0.187709195077998	1
1437	chr17	76449562	76449562	0.215518870219627	0.215518870219627	10414	28180	28180	1	1	0.142543045206356	1	0.187873390409319	1
3176	chrX	64808139	64808139	0.215434679802011	0.215434679802011	22894	34058	34058	1	1	0.142764644991798	1	0.188088831417295	1
7442	chr6	36238230	36238230	-0.215412770722146	0.215412770722146	19146	10684	10684	1	1	0.142835529034336	1	0.188156926579471	1
4548	chr13	31774522	31774522	-0.215410040903608	0.215410040903608	5763	21269	21269	1	1	0.14284633594574	1	0.188167733490874	1
7689	chr7	5340232	5340232	-0.116728744713032	0.116728744713032	20055	11982	11982	1	1	0.787667431594575	1	0.791840526243132	1
6735	chr3	52556300	52556300	-0.215343849824861	0.215343849824861	16043	5958	5958	1	1	0.143035050183578	1	0.188341573700114	1
3054	chr9	15055021	15055021	0.21533767455586	0.21533767455586	22116	14973	14973	1	1	0.143058407056611	1	0.188364930573147	1
7690	chr7	5352187	5352187	-0.153443844789143	0.153443844789143	20057	11984	11984	1	1	0.443207472711968	1	0.467655727593322	1
1566	chr19	4910056	4910056	0.149524646506782	0.149524646506782	11419	29639	29639	1	3	0.473829030478279	1	0.496181325564132	1
304	chr10	27194523	27194523	0.102970933489706	0.102970933489706	2256	16049	16049	1	1	0.959668722846183	1	0.959805377983928	1
5039	chr16	23197740	23197740	-0.215280042228257	0.215280042228257	8247	24940	24940	1	1	0.143237011603137	1	0.18853714393551	1
2433	chr5	3768181	3768181	0.215222759364301	0.215222759364301	17640	8255	8255	1	1	0.143390864836448	1	0.188685070798052	1
1306	chr17	15686294	15686294	0.215145942743423	0.215145942743423	9491	26731	26731	1	1	0.143597590593292	1	0.188900628009376	1
5698	chr19	5036609	5036609	-0.106194507270317	0.106194507270317	11421	29643	29643	1	1	0.917239975253335	1	0.917815995251466	1
7068	chr5	7869652	7869652	-0.215120065189253	0.215120065189253	17668	8297	8297	1	2	0.143684394494564	1	0.188987431910648	1
5699	chr19	5041570	5041570	-0.134301168668831	0.134301168668831	11422	29644	29644	1	1	0.606864085309991	1	0.620268954973991	1
6055	chr2	38604442	38604442	-0.215012122796665	0.215012122796665	13084	3501	3501	1	2	0.144017200884447	1	0.189301761968131	1
1204	chr16	69600533	69600533	0.214959331912	0.214959331912	8695	25619	25619	1	1	0.144163152290066	1	0.1894403925628	1
3726	chr10	27529299	27529299	-0.20960242049888	0.20960242049888	2258	16051	16051	1	2	0.159376029852175	1	0.204140697155017	1
4663	chr14	56046697	56046697	-0.214914285554949	0.214914285554949	6378	22161	22161	1	1	0.144303758341657	1	0.189570191702988	1
4028	chr11	46867927	46867927	-0.214851689089338	0.214851689089338	3585	18042	18042	1	1	0.144465280995965	1	0.189725206969784	1
5700	chr19	5074758	5074758	-0.492145867194478	0.492145867194478	11423	29645	29645	1	1	0.0011991023523741	0.921	0.00727247035768785	1
7256	chr5	179159653	179159653	-0.214793460033587	0.214793460033587	18489	9552	9552	1	1	0.144618088399141	1	0.189862443124271	1
7486	chr6	52930286	52930286	-0.214791716241123	0.214791716241123	19303	10924	10924	1	1	0.144627036056969	1	0.1898713907821	1
3727	chr10	27541626	27541626	-0.143815323464882	0.143815323464882	2260	16054	16054	1	2	0.520642827627207	1	0.539646026008169	1
4700	chr14	75590896	75590896	-0.214737295171263	0.214737295171263	6555	22439	22439	1	1	0.144758810654081	1	0.190004676022741	1
5117	chr16	67427339	67427339	-0.214730828805982	0.214730828805982	8644	25522	25522	1	3	0.144770198582226	1	0.190016063950886	1
4259	chr12	6960079	6960079	-0.214709729020671	0.214709729020671	4570	19462	19462	1	1	0.144832134966936	1	0.190077186912156	1
4892	chr15	79724517	79724739	-0.107348165963339	0.214696331926678	7513	23895	23896	2	4	0.0527349387678076	1	0.1901255275051	1
1311	chr17	17716006	17716006	0.214688017668842	0.214688017668842	9525	26785	26785	1	1	0.144894071351645	1	0.190137728856685	1
7691	chr7	5372559	5372559	-0.146708809052583	0.146708809052583	20058	11985	11985	1	1	0.496561542920172	1	0.517198211769912	1
3599	chr1	200969673	200969673	-0.21464184665201	0.21464184665201	1710	2531	2531	1	1	0.145054548175817	1	0.190293673750268	1
5088	chr16	50502218	50502218	-0.214630972702348	0.214630972702348	8495	25284	25284	1	2	0.145115322527042	1	0.190350497187647	1
7365	chr6	31409700	31409700	-0.214577899308722	0.214577899308722	18927	10245	10245	1	2	0.145265108643159	1	0.190499353676976	1
6035	chr2	27193345	27193345	-0.214444073223629	0.214444073223629	13012	3390	3390	1	3	0.145556314234306	1	0.190786027337535	1
3290	chr1	12677751	12677751	-0.214417744955601	0.214417744955601	396	549	549	1	2	0.145621969126165	1	0.190852030839439	1
1882	chr2	153573883	153573883	0.214377955324518	0.214377955324518	13697	4415	4415	1	4	0.145745144675493	1	0.190965096697454	1
247	chr1	212781792	212781792	0.214304838539715	0.214304838539715	1827	2708	2708	1	2	0.145876686865907	1	0.191098846751489	1
2237	chr3	97691392	97691392	0.21428839236281	0.21428839236281	16156	6126	6126	1	1	0.145931883456408	1	0.19115404334199	1
1194	chr16	67193646	67193646	0.214266679861802	0.214266679861802	8632	25496	25496	1	4	0.145972438425008	1	0.191201570511495	1
1567	chr19	5080888	5080888	0.117597624344334	0.117597624344334	11424	29646	29646	1	1	0.777597946640352	1	0.782183330769113	1
8247	chr9	128003634	128003634	-0.214228808367841	0.214228808367841	22421	15427	15427	1	2	0.146088060756688	1	0.191307780371953	1
2039	chr20	60982522	60982522	0.214207544398204	0.214207544398204	14804	32388	32388	1	5	0.146126756471713	1	0.191357631608426	1
1492	chr18	12431554	12431554	0.214202319927619	0.214202319927619	10789	28727	28727	1	1	0.146148021684474	1	0.191378896821188	1
4020	chr11	44341646	44341646	-0.214202215921891	0.214202215921891	3545	17991	17991	1	1	0.146153018428457	1	0.19138389356517	1
305	chr10	28033556	28033556	0.132166770003626	0.132166770003626	2262	16057	16057	1	2	0.627076147124595	1	0.639238221977214	1
6257	chr2	213402433	213402433	-0.214186796882629	0.214186796882629	13955	4833	4833	1	1	0.146203218274975	1	0.191424216127073	1
2105	chr22	29214016	29214016	0.214157879203389	0.214157879203389	15259	33106	33106	1	1	0.146282701365296	1	0.191507766334588	1
5118	chr16	67464503	67464503	-0.21414665014938	0.21414665014938	8645	25525	25525	1	2	0.146313262845932	1	0.191530774597576	1
5217	chr17	716683	716683	-0.214132870563735	0.214132870563735	9174	26230	26230	1	1	0.146356374288196	1	0.191570399939388	1
3040	chr8	145624713	145624713	0.214022941849821	0.214022941849821	22039	14863	14863	1	1	0.146724390292651	1	0.191933884013255	1
306	chr10	28034669	28034669	0.126832501296832	0.126832501296832	2263	16059	16059	1	4	0.678836488409181	1	0.68803619130046	1
2284	chr3	171758190	171758190	0.213971240778785	0.213971240778785	16490	6631	6631	1	4	0.146867320411211	1	0.192066007220411	1
161	chr1	76540168	76540168	0.213896796435367	0.213896796435367	1119	1654	1654	1	3	0.147048365228054	1	0.192242403903317	1
8090	chr8	110552297	110552297	-0.213860330984569	0.213860330984569	21780	14490	14490	1	5	0.147117738627062	1	0.192305153711465	1
5701	chr19	5119331	5119331	-0.101401951825264	0.101401951825264	11425	29647	29647	1	1	0.980594738033495	1	0.980636338832231	1
1200	chr16	67574022	67574022	0.213691351236097	0.213691351236097	8652	25537	25537	1	2	0.147536419291429	1	0.192688392354563	1
6307	chr2	240002678	240002678	-0.213643942739198	0.213643942739198	14196	5192	5192	1	1	0.147637051391163	1	0.192779844389772	1
6462	chr21	15443046	15443046	-0.213642141339529	0.213642141339529	14891	32536	32536	1	1	0.147642048135145	1	0.192784841133754	1
6634	chr3	3168509	3168509	-0.213524561333104	0.213524561333104	15644	5329	5329	1	1	0.147966487883942	1	0.193098938784541	1
2162	chr3	3841130	3841130	0.213454993789247	0.213454993789247	15646	5335	5335	1	5	0.148170773370469	1	0.193304270101204	1
8277	chr9	136932722	136932722	-0.213435969918719	0.213435969918719	22565	15623	15623	1	1	0.148219230166761	1	0.193349124593695	1
6624	chr22	50695594	50695594	-0.213357581707013	0.213357581707013	15607	33676	33676	1	1	0.148485335834649	1	0.193612906194615	1
6929	chr4	25864318	25864318	-0.213323308090551	0.213323308090551	16970	7299	7299	1	1	0.148568653635468	1	0.193701917959506	1
7479	chr6	45631363	45631363	-0.213315398563697	0.213315398563697	19273	10883	10883	1	2	0.148576671666509	1	0.193709935990548	1
7452	chr6	41339785	41339785	-0.213236609472339	0.213236609472339	19184	10739	10739	1	1	0.148776076612403	1	0.193892026637526	1
5344	chr17	37773848	37773848	-0.213227203165879	0.213227203165879	9778	27182	27182	1	2	0.148798736265345	1	0.193918288594269	1
6792	chr3	133380858	133380858	-0.2132024284837	0.2132024284837	16328	6388	6388	1	3	0.148871595764806	1	0.193987661993278	1
148	chr1	61548158	61548158	0.213171120757624	0.213171120757624	1057	1560	1560	1	3	0.148948173771417	1	0.19406784230369	1
3582	chr1	179712591	179712591	-0.213110836851321	0.213110836851321	1648	2446	2446	1	6	0.149127824148078	1	0.194239707056007	1
7119	chr5	72804550	72804550	-0.213099240451716	0.213099240451716	17861	8602	8602	1	1	0.149151762037853	1	0.194267131046235	1
7042	chr5	570261	570261	-0.213045808053634	0.213045808053634	17527	8108	8108	1	1	0.149296783816685	1	0.194396349169681	1
307	chr10	28287879	28287879	0.104878874183006	0.104878874183006	2264	16063	16063	1	3	0.934448645324605	1	0.934814221058743	1
4531	chr13	25497207	25497207	-0.212962081097001	0.212962081097001	5698	21175	21175	1	1	0.14953070115706	1	0.194618646175213	1
4569	chr13	70682628	70682628	-0.212860307509937	0.212860307509937	5883	21445	21445	1	1	0.149814469733908	1	0.194888818960296	1
7274	chr6	1611850	1611850	-0.212824146487824	0.212824146487824	18558	9649	9649	1	2	0.149913126376719	1	0.194987359399759	1
3295	chr1	15711443	15711443	-0.212680742613282	0.212680742613282	411	570	570	1	1	0.150280212754387	1	0.195335620834981	1
6678	chr3	38690800	38690800	-0.212657940127189	0.212657940127189	15840	5627	5627	1	1	0.150387003631587	1	0.195445897812635	1
5702	chr19	5338977	5338977	-0.172607478344508	0.172607478344508	11439	29661	29661	1	1	0.316062649408455	1	0.350271985557318	1
2787	chr7	5462185	5462185	0.115712872852756	0.115712872852756	20062	11989	11989	1	3	0.799268825291054	1	0.803072393291627	1
3059	chr9	33264279	33264279	0.212336734637873	0.212336734637873	22149	15028	15028	1	3	0.151305358694172	1	0.196327997430512	1
3285	chr1	11134131	11134131	-0.212236022514024	0.212236022514024	371	511	511	1	1	0.151552871826312	1	0.196570397615321	1
6808	chr3	140796104	140796104	-0.212225179228135	0.212225179228135	16380	6466	6466	1	1	0.151594705031744	1	0.196611533600663	1
7226	chr5	171433509	171433509	-0.212223285807805	0.212223285807805	18340	9335	9335	1	3	0.151602955469482	1	0.196619784038401	1
4534	chr13	27259900	27259900	-0.212175280807768	0.212175280807768	5712	21195	21195	1	2	0.151734846269942	1	0.196749699381938	1
8404	chrX	149106454	149106454	-0.212175025134512	0.212175025134512	23099	34406	34406	1	1	0.151739843013924	1	0.19675469612592	1
6147	chr2	101768941	101768941	-0.212094937702331	0.212094937702331	13464	4095	4095	1	1	0.15192065542407	1	0.196916218780227	1
6385	chr20	34000172	34000172	-0.212049644049837	0.212049644049837	14547	31954	31954	1	5	0.152018731050139	1	0.197008251832178	1
5381	chr17	42634624	42634624	-0.212043307211893	0.212043307211893	9944	27449	27449	1	1	0.152031629621814	1	0.197021150403853	1
2687	chr6	37617956	37617956	0.212041673451476	0.212041673451476	19164	10712	10712	1	1	0.152049641140819	1	0.197039161922859	1
4906	chr15	85525019	85525171	-0.10601447403364	0.212028948067279	7563	23989	23990	2	2	0.0529904699309892	1	0.197069955810191	1
6913	chr4	8221132	8221132	-0.212025803226933	0.212025803226933	16901	7199	7199	1	1	0.152093682209872	1	0.197082389568472	1
3277	chr1	9648945	9648945	-0.211892966180481	0.211892966180481	329	458	458	1	2	0.152466346348263	1	0.197443665778718	1
1479	chr17	80940086	80940086	0.211768725720102	0.211768725720102	10706	28585	28585	1	1	0.15283715123308	1	0.197804941988964	1
4938	chr16	584220	584220	-0.211751021375618	0.211751021375618	7763	24259	24259	1	1	0.152890139959961	1	0.197866529763628	1
1033	chr15	75118802	75118802	0.211743871777302	0.211743871777302	7440	23774	23774	1	2	0.152901644091455	1	0.197878033895122	1
159	chr1	68298816	68298816	0.211737301440626	0.211737301440626	1105	1635	1635	1	1	0.152925233371185	1	0.197901623174852	1
7692	chr7	5534951	5534951	-0.136273954580775	0.136273954580775	20067	11996	11996	1	2	0.588070982582977	1	0.602692966118357	1
5703	chr19	5577053	5577053	-0.102085535652282	0.102085535652282	11445	29668	29668	1	1	0.971495899648648	1	0.971564924437611	1
3095	chr9	110252204	110252204	0.211647478528691	0.211647478528691	22339	15313	15313	1	2	0.153171816876538	1	0.198136237735318	1
1495	chr18	12702659	12702659	0.211593137621129	0.211593137621129	10793	28731	28731	1	2	0.153319627535731	1	0.198292066425552	1
721	chr12	81471884	81471884	0.21157969265925	0.21157969265925	5106	20299	20299	1	2	0.15336169314786	1	0.198330181123835	1
5282	chr17	15164050	15164050	-0.211573259235939	0.211573259235939	9487	26721	26721	1	3	0.15339190601845	1	0.198360393994425	1
4668	chr14	59950705	59950705	-0.211521203795031	0.211521203795031	6398	22192	22192	1	1	0.15353704400063	1	0.198498443572351	1
7693	chr7	5569392	5569392	-0.147127084271512	0.147127084271512	20070	12001	12001	1	2	0.493155390371205	1	0.514030159881863	1
5704	chr19	5622781	5622781	-0.115893859372841	0.115893859372841	11448	29673	29673	1	4	0.797120690192112	1	0.800986659390788	1
1786	chr2	26407200	26407200	0.211433828715478	0.211433828715478	13001	3371	3371	1	1	0.153801871431686	1	0.198761063139787	1
4846	chr15	64126091	64126091	-0.211429063896331	0.211429063896331	7305	23564	23564	1	3	0.153818837120555	1	0.198778028828656	1
6490	chr21	42792609	42792609	-0.211427034395392	0.211427034395392	14997	32713	32713	1	1	0.153823833864538	1	0.198783025572638	1
3728	chr10	28591736	28591736	-0.141678512405461	0.141678512405461	2265	16066	16066	1	1	0.539424658629423	1	0.557080246778727	1
2421	chr5	601900	601900	0.211261796948009	0.211261796948009	17529	8110	8110	1	1	0.154282372277414	1	0.199214139995287	1
7694	chr7	5633086	5633086	-0.211498774529291	0.211498774529291	20072	12004	12004	1	2	0.15360339611258	1	0.198561077177151	1
3400	chr1	43855675	43855675	-0.211229256380863	0.211229256380863	891	1300	1300	1	4	0.154390790001492	1	0.199326857243257	1
1286	chr17	6921295	6921295	0.211200709241696	0.211200709241696	9348	26515	26515	1	1	0.154485844340502	1	0.199425397682719	1
6753	chr3	72495865	72495865	-0.211103967621174	0.211103967621174	16126	6088	6088	1	2	0.154787392029659	1	0.199719740764274	1
1227	chr16	86543543	86543543	0.211095876293585	0.211095876293585	8905	25892	25892	1	2	0.154812608156267	1	0.199744956890882	1
1988	chr20	22566884	22566884	0.21102172209745	0.21102172209745	14452	31811	31811	1	1	0.155088010092028	1	0.199994561683294	1
6754	chr3	75707805	75707805	-0.211003650756407	0.211003650756407	16135	6101	6101	1	2	0.155158080711127	1	0.200065445725832	1
4748	chr14	101029794	101029794	-0.210957546006807	0.210957546006807	6754	22742	22742	1	1	0.155296711305796	1	0.200201287440138	1
1986	chr20	21686293	21686293	0.210932802536466	0.210932802536466	14446	31802	31802	1	7	0.155362133790958	1	0.200273217312812	1
1006	chr15	57210912	57210912	0.210916370512282	0.210916370512282	7255	23481	23481	1	3	0.155418376211594	1	0.200329459733448	1
2707	chr6	68535378	68535378	0.210848412973525	0.210848412973525	19337	10975	10975	1	1	0.155588497913685	1	0.200502718925946	1
1568	chr19	5678497	5678497	0.105892419386082	0.105892419386082	11449	29675	29675	1	1	0.920998688761416	1	0.921539382941627	1
6850	chr3	183904316	183904316	-0.210786927220641	0.210786927220641	16528	6694	6694	1	1	0.155805565768539	1	0.200715952070302	1
5627	chr18	75998810	75998810	-0.210612874789657	0.210612874789657	11010	29071	29071	1	1	0.156321973448929	1	0.20122225005938	1
6489	chr21	40817645	40817645	-0.210595076279063	0.210595076279063	14992	32707	32707	1	2	0.156385420477168	1	0.201275471192958	1
4840	chr15	62457209	62457209	-0.210477632196155	0.210477632196155	7285	23526	23526	1	1	0.156735308759269	1	0.201614668767003	1
3066	chr9	35829422	35829422	0.210455182417125	0.210455182417125	22175	15075	15075	1	5	0.156787716469408	1	0.201667076477142	1
4761	chr14	103655428	103655428	-0.210451482100318	0.210451482100318	6824	22840	22840	1	3	0.156801079854476	1	0.201680439862211	1
7695	chr7	6048868	6048868	-0.184917622944218	0.184917622944218	20077	12012	12012	1	1	0.252044714118846	1	0.290938091039281	1
4390	chr12	75057926	75057926	-0.210425766589496	0.210425766589496	5088	20267	20267	1	2	0.156875333794118	1	0.201748651227735	1
1186	chr16	57787062	57787062	0.210404763763027	0.210404763763027	8576	25410	25410	1	1	0.156946798853398	1	0.201816397779865	1
7696	chr7	6347542	6347542	-0.10750109462292	0.10750109462292	20084	12022	12022	1	1	0.900739913200747	1	0.901582619883509	1
4005	chr11	30607962	30607962	-0.210353850583104	0.210353850583104	3479	17885	17885	1	4	0.157135977904631	1	0.201995118529739	1
110	chr1	38158032	38158032	0.210345492747166	0.210345492747166	797	1151	1151	1	1	0.15715445423703	1	0.202013594862139	1
2788	chr7	6474426	6474426	0.100923739471685	0.100923739471685	20086	12024	12024	1	1	0.987002423072221	1	0.987014740627154	1
3427	chr1	51434335	51434335	-0.210339492151678	0.210339492151678	984	1447	1447	1	1	0.157186177751149	1	0.202045318376258	1
2077	chr21	47878740	47878740	0.210321227715802	0.210321227715802	15109	32872	32872	1	3	0.157263220571153	1	0.202115040385312	1
7600	chr6	160182856	160182856	-0.210316862890049	0.210316862890049	19708	11556	11556	1	1	0.157290412154684	1	0.20213944308848	1
8254	chr9	129677390	129677390	-0.210250840207074	0.210250840207074	22435	15447	15447	1	1	0.157497370318225	1	0.202338499424329	1
6958	chr4	75023664	75023664	-0.210250467866436	0.210250467866436	17109	7525	7525	1	4	0.157505969366008	1	0.202347098472112	1
4944	chr16	832958	832958	-0.210248939816589	0.210248939816589	7809	24320	24320	1	1	0.157520146174516	1	0.202358021586864	1
4160	chr11	82905091	82905091	-0.210137060308087	0.210137060308087	4124	18823	18823	1	3	0.157801125871002	1	0.202618433290679	1
5095	chr16	54965142	54965142	-0.210110897326633	0.210110897326633	8525	25340	25340	1	5	0.157871080286753	1	0.202686179842809	1
6312	chr2	240529742	240529742	-0.210005174422387	0.210005174422387	14222	5220	5220	1	1	0.158191104308309	1	0.2030036473907	1
8109	chr8	131456011	131456011	-0.209953344871128	0.209953344871128	21833	14577	14577	1	1	0.158341703847865	1	0.20313112246392	1
3133	chr9	137967315	137967411	0.104973504271849	0.209947008543698	22579	15637	15638	2	2	0.0531609402431253	1	0.203146461305912	1
4239	chr12	3310097	3310097	-0.209938024908618	0.209938024908618	4503	19357	19357	1	1	0.158390044440809	1	0.203179927870258	1
1053	chr15	90294474	90294474	0.209910742360794	0.209910742360794	7608	24049	24049	1	2	0.158492187184072	1	0.203272774345647	1
3190	chrX	118533437	118533437	0.209845813601669	0.209845813601669	23014	34243	34243	1	1	0.158643135333673	1	0.203428603035882	1
6540	chr22	27053413	27053413	-0.209798219014152	0.209798219014152	15248	33090	33090	1	3	0.158785484435491	1	0.203567582240596	1
1399	chr17	48133669	48133669	0.209789684806921	0.209789684806921	10078	27655	27655	1	2	0.158800590870786	1	0.203582688675891	1
5705	chr19	5680464	5680464	-0.187368735114082	0.187368735114082	11450	29677	29677	1	3	0.240970186404115	1	0.280707315837447	1
6049	chr2	33546572	33546572	-0.209771448826533	0.209771448826533	13066	3474	3474	1	1	0.158866361965993	1	0.203644973670645	1
973	chr15	26791513	26791513	0.209762688963595	0.209762688963595	6992	23064	23064	1	1	0.15889018365242	1	0.203668795357072	1
1184	chr16	57333902	57333902	0.209666848392136	0.209666848392136	8564	25392	25392	1	1	0.159187548021034	1	0.203957909287948	1
3957	chr11	2555203	2555203	-0.209608934449414	0.209608934449414	3294	17589	17589	1	2	0.159346862811721	1	0.204107811607413	1
3729	chr10	28822348	28822390	-0.118056027029387	0.354168081088162	2266	16070	16072	3	7	0.00418878210059398	1	0.0359186874041613	1
3730	chr10	30024803	30024803	-0.102439033522397	0.102439033522397	2273	16081	16081	1	2	0.966729586906393	1	0.966807791759881	1
6226	chr2	182550065	182550065	-0.209545149181689	0.209545149181689	13849	4669	4669	1	1	0.159568811207209	1	0.204338126643987	1
1569	chr19	5680956	5680956	0.10121773327718	0.10121773327718	11450	29678	29678	1	3	0.983036402790554	1	0.98306835871137	1
4168	chr11	94964236	94964236	-0.20945386403642	0.20945386403642	4174	18892	18892	1	3	0.159824807183784	1	0.204589706893322	1
1046	chr15	85201423	85201423	0.209434967662563	0.209434967662563	7558	23982	23982	1	2	0.159877447300619	1	0.204639674333144	1
7697	chr7	6475408	6475408	-0.131695080453618	0.131695080453618	20087	12025	12025	1	1	0.631560201933531	1	0.643440367462876	1
705	chr12	57855541	57855541	0.209349516610054	0.209349516610054	5000	20113	20113	1	1	0.160144017781901	1	0.204891370785827	1
2734	chr6	111135667	111135667	0.209247674627131	0.209247674627131	19512	11251	11251	1	2	0.160394552201101	1	0.205140162154801	1
1364	chr17	40834836	40834836	0.209243838253826	0.209243838253826	9881	27344	27344	1	2	0.160411634093319	1	0.205160730147471	1
2694	chr6	42928497	42928497	0.209242261460613	0.209242261460613	19218	10785	10785	1	2	0.160416630837301	1	0.205165726891454	1
8102	chr8	123966105	123966105	-0.209218687797925	0.209218687797925	21806	14534	14534	1	1	0.160479845458843	1	0.205219412838425	1
4991	chr16	3079877	3079877	-0.209197291504221	0.209197291504221	8043	24650	24650	1	1	0.160566533156766	1	0.205309586636801	1
7150	chr5	127420015	127420015	-0.209166492552662	0.209166492552662	18025	8831	8831	1	2	0.160643924586816	1	0.205383608169746	1
6616	chr22	47370226	47370226	-0.209097101403897	0.209097101403897	15563	33617	33617	1	1	0.160833452248093	1	0.205562909936362	1
7698	chr7	6566428	6566428	-0.129700614762228	0.129700614762228	20090	12030	12030	1	2	0.650648925978932	1	0.661357761756177	1
6001	chr2	7018153	7018153	-0.208875463171012	0.208875463171012	12874	3182	3182	1	1	0.161488955336546	1	0.206174255752414	1
4017	chr11	35441198	35441198	-0.208852193356544	0.208852193356544	3521	17959	17959	1	4	0.16154833524759	1	0.206234100476852	1
4294	chr12	38710424	38710424	-0.208847118730283	0.208847118730283	4719	19694	19694	1	2	0.161564719919717	1	0.206253157825993	1
5706	chr19	5978140	5978140	-0.186024358069759	0.186024358069759	11463	29694	29694	1	3	0.247143489289073	1	0.286371996666358	1
5097	chr16	55689901	55689901	-0.208828807861767	0.208828807861767	8536	25357	25357	1	2	0.161646062263613	1	0.206329968239301	1
3680	chr1	249105862	249105862	-0.208785293961885	0.208785293961885	2068	3076	3076	1	1	0.161819553862808	1	0.206487191369717	1
6092	chr2	68546507	68546507	-0.208681628684386	0.208681628684386	13235	3752	3752	1	5	0.162079384549882	1	0.206743884566383	1
3512	chr1	145415412	145415412	-0.208677700938528	0.208677700938528	1344	2000	2000	1	1	0.162107040946806	1	0.206767009032719	1
1975	chr20	10655461	10655461	0.208673923520642	0.208673923520642	14406	31715	31715	1	3	0.162124239042373	1	0.206784207128285	1
3731	chr10	31608212	31608663	-0.148318856761418	0.444956570284255	2278	16088	16090	3	3	0.00296783351871641	1	0.0111566834820659	1
7079	chr5	32174322	32174322	-0.208573348327135	0.208573348327135	17720	8374	8374	1	3	0.162434153372616	1	0.207077504379704	1
6615	chr22	47031262	47031262	-0.208572136493237	0.208572136493237	15556	33608	33608	1	1	0.1624427524204	1	0.207086103427487	1
5534	chr17	80333853	80333853	-0.208569812436562	0.208569812436562	10654	28524	28524	1	1	0.162451235264834	1	0.207094586271922	1
7627	chr6	170604676	170604676	-0.208517243410352	0.208517243410352	19822	11692	11692	1	1	0.162576851084479	1	0.207215321550934	1
1094	chr16	1429719	1429719	0.208467033280624	0.208467033280624	7896	24434	24434	1	1	0.162765681525666	1	0.20739311267402	1
2789	chr7	6617015	6617015	0.132587024218542	0.132587024218542	20092	12033	12033	1	1	0.622948139375226	1	0.635359354206863	1
3074	chr9	74525776	74525776	0.208353815912328	0.208353815912328	22219	15131	15131	1	3	0.163082451853467	1	0.207691987686164	1
6734	chr3	52479085	52479085	-0.208299413330189	0.208299413330189	16038	5953	5953	1	2	0.163218758381167	1	0.207823994689972	1
4957	chr16	1309210	1309210	-0.208295877637971	0.208295877637971	7876	24404	24404	1	1	0.163227241225601	1	0.207832477534407	1
2383	chr4	95762768	95762768	0.208256798582098	0.208256798582098	17196	7648	7648	1	1	0.163340539490314	1	0.20794054664844	1
4675	chr14	65006359	65006359	-0.208234775990726	0.208234775990726	6444	22257	22257	1	5	0.163406194382172	1	0.208006201540299	1
8143	chr8	144870535	144870535	-0.208127064657229	0.208127064657229	21983	14776	14776	1	1	0.163758058121196	1	0.208343656064118	1
7699	chr7	6629457	6629457	-0.112266575130562	0.112266575130562	20093	12034	12034	1	1	0.840308129446812	1	0.842849845286862	1
2484	chr5	126853253	126853253	0.208036538503772	0.208036538503772	18023	8828	8828	1	1	0.164032414226822	1	0.20859477150006	1
1929	chr2	228028931	228028931	0.208004235155511	0.208004235155511	14062	4999	4999	1	3	0.16415710041968	1	0.208714925762329	1
6784	chr3	128445061	128445061	-0.207931497335717	0.207931497335717	16292	6327	6327	1	1	0.16437149559752	1	0.208912936268041	1
743	chr12	113496168	113496168	0.207919358599068	0.207919358599068	5277	20589	20589	1	1	0.164425762561233	1	0.208959766217456	1
2584	chr6	16217067	16217067	0.207900567923822	0.207900567923822	18680	9816	9816	1	1	0.164509893785491	1	0.2090412247647	1
2253	chr3	126137567	126137567	0.207897487272764	0.207897487272764	16261	6290	6290	1	2	0.164521397916985	1	0.209057028420085	1
4410	chr12	95611375	95611375	-0.207872596183993	0.207872596183993	5136	20355	20355	1	3	0.164599370363777	1	0.209135000866877	1
4225	chr11	133928346	133928346	-0.207869934543875	0.207869934543875	4444	19279	19279	1	1	0.164609828665135	1	0.209145459168235	1
857	chr13	111358522	111358522	0.207753832340996	0.207753832340996	6045	21668	21668	1	2	0.164928806856555	1	0.209440383266532	1
4871	chr15	73996194	73996194	-0.207752649967893	0.207752649967893	7412	23734	23734	1	1	0.1649365924809	1	0.209448168890876	1
8144	chr8	144906376	144906376	-0.207738078848641	0.207738078848641	21989	14784	14784	1	1	0.164984584463798	1	0.209493488196761	1
5519	chr17	79827632	79827632	-0.207729785791135	0.207729785791135	10597	28423	28423	1	1	0.165013054284162	1	0.209521958017125	1
7082	chr5	34929404	34929404	-0.207648002645198	0.207648002645198	17732	8395	8395	1	4	0.165224195768246	1	0.209730659230892	1
1846	chr2	95940475	95940475	0.207645274211395	0.207645274211395	13401	3992	3992	1	1	0.165247320234582	1	0.209751111020214	1
3110	chr9	128998098	128998098	0.207635312040931	0.207635312040931	22427	15435	15435	1	1	0.165266726193769	1	0.209770516979401	1
5707	chr19	6004058	6004058	-0.166380268192128	0.166380268192128	11466	29699	29699	1	1	0.352936528336651	1	0.38420440912689	1
7159	chr5	131826611	131826611	-0.207611389439842	0.207611389439842	18046	8868	8868	1	6	0.165313556143183	1	0.209817346928815	1
3385	chr1	40157253	40157253	-0.207583175418552	0.207583175418552	831	1206	1206	1	2	0.165396757740654	1	0.209900199916241	1
7700	chr7	6704045	6704045	-0.2015267918466	0.2015267918466	20097	12040	12040	1	3	0.184938791048252	1	0.228419759961067	1
145	chr1	59090352	59090352	0.207530204156911	0.207530204156911	1048	1546	1546	1	1	0.165568390086274	1	0.210071599855164	1
1477	chr17	80346614	80346614	0.207518834004245	0.207518834004245	10656	28526	28526	1	1	0.16561138532519	1	0.210114595094081	1
8093	chr8	112636625	112636625	-0.207475423624815	0.207475423624815	21783	14496	14496	1	1	0.165736071518048	1	0.210238700270196	1
4479	chr12	122467228	122467228	-0.207433295164044	0.207433295164044	5407	20788	20788	1	1	0.165868194725205	1	0.210361759616176	1
3365	chr1	33546695	33546695	-0.207410697714076	0.207410697714076	737	1064	1064	1	3	0.165943726901679	1	0.210434038098895	1
3104	chr9	123605229	123605229	0.207395975198498	0.207395975198498	22377	15373	15373	1	1	0.165983236040143	1	0.21046971252686	1
8352	chrX	71351803	71351803	-0.207389519926973	0.207389519926973	22919	34099	34099	1	2	0.165994740171637	1	0.210481216658354	1
99	chr1	32827389	32827389	0.20733882772683	0.20733882772683	724	1038	1038	1	3	0.16614777998151	1	0.210622171319991	1
2790	chr7	7034818	7034818	0.164811904133917	0.164811904133917	20100	12045	12045	1	1	0.362897827973493	1	0.393305803985403	1
1078	chr16	740182	740182	0.207280131350811	0.207280131350811	7792	24297	24297	1	2	0.166336842829394	1	0.210791944412037	1
648	chr12	7037365	7037365	0.207251245267601	0.207251245267601	4578	19478	19478	1	1	0.166420741646955	1	0.210872589535842	1
7427	chr6	33383819	33383819	-0.207182376706871	0.207182376706871	19091	10592	10592	1	1	0.166629094250677	1	0.211072459295129	1
7192	chr5	141030761	141030761	-0.207158948301428	0.207158948301428	18206	9121	9121	1	2	0.166698002836291	1	0.211136371136762	1
89	chr1	28241532	28241532	0.207158889607641	0.207158889607641	659	939	939	1	2	0.166702999580274	1	0.211141367880744	1
95	chr1	32714146	32714146	0.207133167439639	0.207133167439639	717	1026	1026	1	1	0.166778647960097	1	0.211211554703191	1
5708	chr19	6110790	6110790	-0.143844325300639	0.143844325300639	11468	29702	29702	1	3	0.520413907030814	1	0.539431166016935	1
7481	chr6	47277743	47277743	-0.206899679680254	0.206899679680254	19281	10895	10895	1	2	0.167492368926109	1	0.211900059542596	1
1497	chr18	18691931	18691931	0.206888099312318	0.206888099312318	10809	28757	28757	1	3	0.167521071153169	1	0.211928761769656	1
1300	chr17	8534048	8534048	0.206680355761949	0.206680355761949	9445	26668	26668	1	5	0.16818191959565	1	0.212555795037745	1
6868	chr3	196295526	196295526	-0.206632745582252	0.206632745582252	16638	6843	6843	1	2	0.168314972429594	1	0.212671068759381	1
2205	chr3	49690653	49690653	0.206627193341277	0.206627193341277	15970	5829	5829	1	1	0.168325895544345	1	0.212684780754494	1
4965	chr16	1556286	1556286	-0.206590769681784	0.206590769681784	7915	24456	24456	1	1	0.16846406132562	1	0.212816787758303	1
1912	chr2	206981173	206981173	0.206590220452568	0.206590220452568	13930	4792	4792	1	1	0.168469058069602	1	0.212821784502285	1
6232	chr2	191208625	191208625	-0.206571245825532	0.206571245825532	13866	4693	4693	1	1	0.168539477298746	1	0.212888252817583	1
5278	chr17	9631542	9631542	-0.206547005158594	0.206547005158594	9459	26689	26689	1	1	0.168616868728796	1	0.212961925740483	1
1908	chr2	198364778	198364778	0.206539472992818	0.206539472992818	13888	4724	4724	1	6	0.168639760788435	1	0.212984817800122	1
3071	chr9	72082880	72082880	0.206427847414584	0.206427847414584	22213	15124	15124	1	1	0.168977099108906	1	0.213303447381497	1
6677	chr3	38206519	38206519	-0.206426916292696	0.206426916292696	15834	5620	5620	1	2	0.168982095852888	1	0.213308444125479	1
5430	chr17	56065581	56065824	-0.103189660987276	0.206379321974552	10142	27759	27760	2	2	0.0533871881625043	1	0.213467758916167	1
4067	chr11	63933701	63933701	-0.206371580542026	0.206371580542026	3735	18247	18247	1	4	0.169165580940048	1	0.213480192674448	1
2675	chr6	33756902	33756902	0.206340424495545	0.206340424495545	19105	10627	10627	1	2	0.169250060774351	1	0.213559327154724	1
5139	chr16	73067525	73067525	-0.206058142069746	0.206058142069746	8737	25676	25676	1	1	0.170069294380731	1	0.214348928907256	1
3732	chr10	31609891	31609891	-0.114035606166015	0.114035606166015	2280	16092	16092	1	2	0.819050237496403	1	0.822229212499204	1
6317	chr2	241570341	241570341	-0.205996151319965	0.205996151319965	14247	5251	5251	1	1	0.170329241271153	1	0.21458296245098	1
5343	chr17	37761692	37761692	-0.205980266066222	0.205980266066222	9776	27179	27179	1	3	0.170373979560296	1	0.214624098436321	1
2116	chr22	32026873	32026941	0.102950410475207	0.205900820950414	15319	33212	33213	2	2	0.0534144959493837	1	0.214828964939591	1
5709	chr19	6215016	6215016	-0.123758453164884	0.123758453164884	11469	29704	29704	1	3	0.710232076679336	1	0.717785178123465	1
5211	chr16	90166344	90166344	-0.20588371831037	0.20588371831037	9151	26195	26195	1	1	0.170649381496058	1	0.214892876781223	1
1570	chr19	6215254	6215254	0.188123252661258	0.188123252661258	11469	29705	29705	1	3	0.23748652622175	1	0.277469077126951	1
5616	chr18	60383672	60383672	-0.205850509799062	0.205850509799062	10970	29017	29017	1	1	0.17075605616991	1	0.21499257925417	1
2242	chr3	113160623	113160623	0.205779811748571	0.205779811748571	16191	6184	6184	1	2	0.170935938953268	1	0.215179782848479	1
7524	chr6	91296791	91296791	-0.20575588353261	0.20575588353261	19411	11122	11122	1	4	0.1710183271273	1	0.215250202077623	1
6354	chr20	17662755	17662755	-0.205692261113245	0.205692261113245	14418	31746	31746	1	1	0.171245039860073	1	0.215474125930034	1
3112	chr9	130689894	130689894	0.205669479106574	0.205669479106574	22457	15475	15475	1	1	0.171325684983878	1	0.215547682649585	1
3733	chr10	32048936	32048936	-0.139726248890209	0.139726248890209	2282	16095	16095	1	1	0.556654710116803	1	0.573173829518532	1
6020	chr2	20647373	20647373	-0.205573272857153	0.205573272857153	12961	3306	3306	1	1	0.171639201617922	1	0.215851670609059	1
5258	chr17	7284255	7284255	-0.205561035197855	0.205561035197855	9378	26564	26564	1	3	0.171660350627335	1	0.215872819618472	1
3734	chr10	32217076	32217076	-0.200590391896353	0.200590391896353	2284	16097	16097	1	2	0.188094060567974	1	0.231434655835895	1
1832	chr2	73452813	73452813	0.205491416652388	0.205491416652388	13290	3837	3837	1	1	0.171881136989339	1	0.216083031475769	1
611	chr11	123066560	123066560	0.205484406650451	0.205484406650451	4345	19143	19143	1	2	0.171899729525086	1	0.216105458722014	1
541	chr11	65640375	65640375	0.205456445511618	0.205456445511618	3839	18401	18401	1	2	0.172001523658305	1	0.216194470486906	1
170	chr1	94713310	94713310	0.205446034109606	0.205446034109606	1195	1769	1769	1	2	0.17202174304093	1	0.216212365802563	1
2560	chr5	179285936	179285936	0.205417999315911	0.205417999315911	18499	9565	9565	1	4	0.172106687688627	1	0.216298123873699	1
4048	chr11	61129696	61129696	-0.205291664330634	0.205291664330634	3660	18139	18139	1	3	0.17250503276702	1	0.216682408346933	1
1109	chr16	2286786	2286786	0.205287881529787	0.205287881529787	7985	24563	24563	1	4	0.172512934594713	1	0.216690310174626	1
7701	chr7	8301660	8301693	-0.12921943687259	0.25843887374518	20103	12048	12049	2	2	0.0430557808609367	1	0.106871173714245	1
308	chr10	32344997	32344997	0.253293334403787	0.253293334403787	2285	16099	16099	1	3	0.0719529971400032	1	0.113368683941302	1
1571	chr19	6280164	6280164	0.200784328789445	0.200784328789445	11471	29709	29709	1	2	0.187401140001329	1	0.230785660134954	1
689	chr12	52345646	52345646	0.205092025508776	0.205092025508776	4848	19891	19891	1	1	0.173058857925603	1	0.21721310903918	1
3589	chr1	182758764	182758764	-0.205048916453889	0.205048916453889	1669	2472	2472	1	2	0.173170645546786	1	0.217316065205882	1
3600	chr1	200992902	200992902	-0.205037603244924	0.205037603244924	1711	2535	2535	1	4	0.173224912510499	1	0.217359873868237	1
6513	chr22	17178585	17178585	-0.204971475999177	0.204971475999177	15117	32885	32885	1	1	0.173405724920645	1	0.217531854823903	1
8067	chr8	82434543	82434543	-0.204916679759522	0.204916679759522	21681	14345	14345	1	2	0.173593277124999	1	0.217715688521108	1
6524	chr22	20119492	20119492	-0.204892944174937	0.204892944174937	15168	32971	32971	1	2	0.173664858387627	1	0.217780065176134	1
7583	chr6	149638382	149638382	-0.204892914045159	0.204892914045159	19643	11470	11470	1	1	0.17366985513161	1	0.217785061920116	1
837	chr13	77901176	77901176	0.204851423930216	0.204851423930216	5902	21473	21473	1	4	0.173803372778947	1	0.217911258756503	1
3453	chr1	67218090	67218090	-0.204837042060462	0.204837042060462	1097	1623	1623	1	1	0.173848343474787	1	0.217943330880668	1
1441	chr17	77070824	77070824	0.204827264926708	0.204827264926708	10428	28199	28199	1	1	0.173868911467458	1	0.217963898873339	1
5485	chr17	75033233	75033233	-0.204814944724347	0.204814944724347	10381	28135	28135	1	1	0.173940608933435	1	0.21803234264556	1
1572	chr19	6375402	6375402	0.259184362441917	0.259184362441917	11475	29714	29714	1	1	0.0654295735662482	1	0.105949681161253	1
4543	chr13	29157934	29157934	-0.204749131002923	0.204749131002923	5745	21244	21244	1	1	0.174189748912453	1	0.218273580796885	1
6666	chr3	25825117	25825117	-0.204734765421193	0.204734765421193	15779	5540	5540	1	3	0.174229374254265	1	0.218310417258335	1
65	chr1	19110978	19110978	0.204688795820475	0.204688795820475	493	679	679	1	1	0.174373350202961	1	0.218447537209474	1
2791	chr7	8482681	8482681	0.117495666973319	0.117495666973319	20106	12052	12052	1	1	0.778875834862957	1	0.78340648721461	1
4551	chr13	37005557	37005557	-0.204603254679855	0.204603254679855	5788	21308	21308	1	3	0.174618887878178	1	0.218674133738899	1
2710	chr6	71998310	71998310	0.204578285578937	0.204578285578937	19348	10990	10990	1	3	0.174692677004426	1	0.218739091410667	1
3313	chr1	19283191	19283191	-0.204517608863402	0.204517608863402	497	684	684	1	2	0.174904167098556	1	0.21893849635656	1
6227	chr2	183580829	183580829	-0.204500354707107	0.204500354707107	13851	4671	4671	1	1	0.1749856256458	1	0.219012750296202	1
3477	chr1	101701527	101701527	-0.204499210367135	0.204499210367135	1213	1803	1803	1	1	0.174993643676841	1	0.219020768327244	1
8312	chrX	18443708	18443708	-0.204484162422377	0.204484162422377	22721	33802	33802	1	2	0.175050234707523	1	0.21907410566417	1
8191	chr9	37120272	37120272	-0.20442903867739	0.20442903867739	22183	15087	15087	1	1	0.175222215663189	1	0.219224589000377	1
3538	chr1	154540535	154540535	-0.20435595515653	0.20435595515653	1466	2171	2171	1	1	0.175485067637321	1	0.219468267422019	1
1573	chr19	6464206	6464214	0.110124169693785	0.220248339387571	11479	29720	29721	2	3	0.0517811416839539	1	0.175584770110268	1
1367	chr17	41278655	41278655	0.204342124018141	0.204342124018141	9895	27368	27368	1	4	0.175530270739857	1	0.219509752017406	1
986	chr15	34782820	34782820	0.20425281100378	0.20425281100378	7063	23160	23160	1	1	0.175816595790371	1	0.219793404390906	1
1879	chr2	145210222	145210222	0.204245546527807	0.204245546527807	13678	4392	4392	1	1	0.175832748055802	1	0.219803630285567	1
6889	chr4	1355389	1355389	-0.204106021959999	0.204106021959999	16737	6979	6979	1	1	0.176293726738995	1	0.220239741452198	1
7702	chr7	11035256	11035256	-0.161007388748392	0.161007388748392	20111	12058	12058	1	1	0.387754072811159	1	0.416134184189744	1
3443	chr1	61523012	61523012	-0.203932017019016	0.203932017019016	1056	1557	1557	1	1	0.176819082077214	1	0.220742088527429	1
1230	chr16	87417792	87417792	0.203844747469138	0.203844747469138	8936	25925	25925	1	2	0.177056136907996	1	0.22095276519812	1
6701	chr3	47324533	47324533	-0.203834724683863	0.203834724683863	15910	5736	5736	1	3	0.177117492275963	1	0.221010285855589	1
6959	chr4	76555777	76555777	-0.203808451650689	0.203808451650689	17111	7529	7529	1	3	0.177168737952618	1	0.221055256551429	1
5437	chr17	59482319	59482319	-0.203773942965878	0.203773942965878	10182	27818	27818	1	1	0.177295632009095	1	0.221179361727544	1
5710	chr19	6516369	6516369	-0.228785581518785	0.228785581518785	11481	29723	29723	1	1	0.111154312933758	1	0.155751415008174	1
1180	chr16	55513480	55513480	0.203690660849958	0.203690660849958	8534	25354	25354	1	2	0.177565107574088	1	0.221423737369277	1
1755	chr2	1652585	1652585	0.2036183903213	0.2036183903213	12830	3128	3128	1	2	0.177837488222791	1	0.221683916666396	1
6046	chr2	30144651	30144651	-0.203607164688834	0.203607164688834	13053	3456	3456	1	2	0.17788466678225	1	0.221731095225855	1
5582	chr18	29672736	29672736	-0.203591581958834	0.203591581958834	10846	28821	28821	1	3	0.177969611429947	1	0.221810462112828	1
3189	chrX	117629911	117629911	0.203586478017852	0.203586478017852	23003	34228	34228	1	1	0.177996454403433	1	0.221833702782512	1
12	chr1	1840436	1840436	0.20350226392301	0.20350226392301	107	160	160	1	2	0.178296026635667	1	0.222133856031488	1
6962	chr4	79103030	79103030	-0.203479988100912	0.203479988100912	17127	7552	7552	1	2	0.178355987563453	1	0.222193816959274	1
3735	chr10	32635880	32635880	-0.356903388297894	0.356903388297894	2289	16107	16107	1	7	0.0157697240077512	1	0.0348639096105282	1
6331	chr20	634149	634149	-0.203441137363364	0.203441137363364	14315	31578	31578	1	3	0.178482068196491	1	0.222317224915299	1
3267	chr1	7844446	7844446	-0.20330731270426	0.20330731270426	300	415	415	1	2	0.178903189131175	1	0.222723239414688	1
1270	chr17	1957154	1957154	0.203250227705733	0.203250227705733	9241	26327	26327	1	7	0.179066222429013	1	0.222882902815421	1
7186	chr5	140419947	140419947	-0.203250176823	0.203250176823	18171	9072	9072	1	1	0.179071219172995	1	0.222887899559403	1
7050	chr5	978322	978322	-0.203225422928208	0.203225422928208	17546	8135	8135	1	2	0.17914744856956	1	0.222955878518231	1
5711	chr19	6531335	6531335	-0.104557744412263	0.104557744412263	11483	29725	29725	1	1	0.938569448466371	1	0.938877038729646	1
4823	chr15	50647709	50647709	-0.203200563305085	0.203200563305085	7215	23408	23408	1	9	0.179241340875086	1	0.223039544929095	1
5712	chr19	6730713	6730713	-0.142747302443824	0.142747302443824	11484	29726	29726	1	1	0.52997999907967	1	0.548302362042223	1
7703	chr7	11232925	11232925	-0.122046528443013	0.122046528443013	20112	12059	12059	1	2	0.728412671556813	1	0.735139450990308	1
3989	chr11	15582794	15582794	-0.20311182355671	0.20311182355671	3405	17786	17786	1	1	0.179574612078362	1	0.223358755527212	1
7135	chr5	90676154	90676154	-0.203111199293712	0.203111199293712	17934	8699	8699	1	2	0.179579608822344	1	0.223363752271194	1
2441	chr5	15385947	15385947	0.203062014955298	0.203062014955298	17695	8340	8340	1	1	0.179743920357014	1	0.223514119404053	1
6387	chr20	34252753	34252753	-0.203028695598788	0.203028695598788	14550	31960	31960	1	1	0.179852221877744	1	0.223600342288583	1
4110	chr11	67806118	67806118	-0.20298062499979	0.20298062499979	3941	18558	18558	1	2	0.180031407441012	1	0.2237722070409	1
889	chr14	40817444	40817444	0.202976808311601	0.202976808311601	6310	22039	22039	1	1	0.180042330555763	1	0.223783130155652	1
4564	chr13	52703373	52703373	-0.202946705277598	0.202946705277598	5856	21410	21410	1	1	0.180155396413779	1	0.223893639540002	1
6011	chr2	10443758	10443758	-0.202798546408127	0.202798546408127	12908	3239	3239	1	1	0.180664599486567	1	0.224360777000661	1
2550	chr5	177503040	177503040	0.202703291650293	0.202703291650293	18446	9497	9497	1	1	0.180941279659162	1	0.224622931754703	1
2514	chr5	140782755	140782755	0.202620006930937	0.202620006930937	18193	9099	9099	1	1	0.181225629252752	1	0.224883459661867	1
2628	chr6	30876145	30876145	0.202475106157622	0.202475106157622	18902	10199	10199	1	4	0.181667434383455	1	0.225295865345419	1
7955	chr8	600233	600233	-0.202451724568876	0.202451724568876	21187	13631	13631	1	2	0.181747963303912	1	0.225373372978817	1
7185	chr5	140346106	140346106	-0.202426448709588	0.202426448709588	18170	9069	9069	1	5	0.181855335197855	1	0.225476910162262	1
626	chr11	134093878	134093878	0.20241986991826	0.20241986991826	4447	19284	19284	1	1	0.181876019393874	1	0.225497594358281	1
7131	chr5	82373317	82373317	-0.202400329845414	0.202400329845414	17916	8678	8678	1	1	0.181941209472339	1	0.225559298336293	1
6252	chr2	207958145	207958145	-0.202379970620517	0.202379970620517	13937	4802	4802	1	1	0.182014533785194	1	0.225632622649148	1
1509	chr18	45556172	45556172	0.202326498043783	0.202326498043783	10903	28915	28915	1	2	0.182178031896425	1	0.22579972306418	1
1389	chr17	46682410	46682410	0.202239284452857	0.202239284452857	10035	27587	27587	1	3	0.182469005080875	1	0.22607675184682	1
4219	chr11	129903191	129903191	-0.202224585122759	0.202224585122759	4411	19238	19238	1	2	0.182539424310019	1	0.226147171075964	1
5090	chr16	53537209	53537209	-0.202174532893981	0.202174532893981	8516	25320	25320	1	4	0.182658184132107	1	0.226255588800042	1
2792	chr7	12269776	12269776	0.248980391246175	0.248980391246175	20115	12063	12063	1	1	0.0773126441793046	1	0.119479818034853	1
3123	chr9	135819425	135819425	0.20215051530702	0.20215051530702	22534	15581	15581	1	1	0.182756259758176	1	0.226353664426111	1
2527	chr5	156887147	156887147	0.20209032826943	0.20209032826943	18289	9248	9248	1	3	0.182953340637101	1	0.226544005510828	1
1511	chr18	48346473	48346473	0.202056816758394	0.202056816758394	10921	28939	28939	1	1	0.183090925401634	1	0.226665786619975	1
6416	chr20	48807332	48807332	-0.202029335142179	0.202029335142179	14691	32203	32203	1	2	0.183196786652047	1	0.226765489092921	1
2992	chr8	61591135	61591135	0.201975413307955	0.201975413307955	21585	14196	14196	1	2	0.183342273244272	1	0.226907140974649	1
3472	chr1	98511629	98511629	-0.201931830516735	0.201931830516735	1205	1787	1787	1	2	0.183522388434327	1	0.227089696435021	1
1574	chr19	6739624	6739624	0.152929946168226	0.152929946168226	11485	29727	29727	1	4	0.447233337718073	1	0.47143012855344	1
4932	chr16	326079	326079	-0.201907983142963	0.201907983142963	7745	24233	24233	1	2	0.183601871524648	1	0.227169179525342	1
6743	chr3	58318760	58318760	-0.201867838194656	0.201867838194656	16086	6014	6014	1	3	0.183772109430088	1	0.227331515603088	1
7325	chr6	29571363	29571363	-0.20183783961729	0.20183783961729	18822	10025	10025	1	2	0.183843109675974	1	0.227405537136034	1
792	chr12	132900480	132900480	0.201798219241841	0.201798219241841	5577	21003	21003	1	1	0.183961520888017	1	0.227520113637578	1
6221	chr2	178483837	178483837	-0.201788121037205	0.201788121037205	13834	4642	4642	1	1	0.184006026770463	1	0.227564619520024	1
4921	chr15	96985428	96985428	-0.201744776815388	0.201744776815388	7667	24131	24131	1	1	0.18416313369753	1	0.227712546382567	1
2968	chr8	24813120	24813120	0.201673350262065	0.201673350262065	21384	13895	13895	1	1	0.184407393135915	1	0.227936935048371	1
5477	chr17	74349691	74349691	-0.201609532564372	0.201609532564372	10359	28091	28091	1	1	0.184675241854029	1	0.228183750960421	1
6672	chr3	32726605	32726605	-0.201587306051458	0.201587306051458	15807	5582	5582	1	1	0.184762510568695	1	0.228265093304317	1
4114	chr11	68158312	68158312	-0.201537751678877	0.201537751678877	3954	18576	18576	1	1	0.184908578177662	1	0.228389547090477	1
2793	chr7	12879306	12879306	0.104700162711108	0.104700162711108	20120	12070	12070	1	1	0.936716818482468	1	0.937046487381943	1
770	chr12	124826534	124826534	0.201507000680728	0.201507000680728	5450	20845	20845	1	1	0.185018041731876	1	0.228495756950936	1
7413	chr6	33172517	33172517	-0.201470487982034	0.201470487982034	19063	10516	10516	1	2	0.185114606714415	1	0.228587790002886	1
1029	chr15	73925545	73925545	0.201442143731084	0.201442143731084	7410	23729	23729	1	3	0.185200248582203	1	0.228669829566873	1
4217	chr11	129245558	129245558	-0.201413683166112	0.201413683166112	4405	19228	19228	1	1	0.185259163679853	1	0.228728744664523	1
3186	chrX	107019426	107019426	0.201379999008609	0.201379999008609	22987	34193	34193	1	2	0.185375018418231	1	0.228844599402901	1
3550	chr1	156252714	156252714	-0.201372829246089	0.201372829246089	1511	2244	2244	1	2	0.185390473463571	1	0.228860054448241	1
6454	chr20	62579792	62579792	-0.201342328868098	0.201342328868098	14866	32496	32496	1	1	0.185517948536791	1	0.228980324913858	1
5713	chr19	6754337	6754337	-0.159101752391959	0.159101752391959	11488	29734	29734	1	1	0.400996373990716	1	0.428417575338117	1
2059	chr21	37948925	37948925	0.201311584290055	0.201311584290055	14968	32665	32665	1	1	0.185609168165303	1	0.22907154454237	1
8360	chrX	99194407	99194407	-0.201307629530482	0.201307629530482	22947	34138	34138	1	1	0.18563810279906	1	0.229100479176128	1
2556	chr5	178450763	178450763	0.201272700359994	0.201272700359994	18466	9525	9525	1	2	0.185767320922506	1	0.229220633438397	1
820	chr13	41635673	41635673	0.20123033944331	0.20123033944331	5801	21330	21330	1	2	0.185880154373824	1	0.229314641947271	1
613	chr11	124632253	124632253	0.201182782700129	0.201182782700129	4358	19162	19162	1	1	0.186062826037545	1	0.229488365953163	1
4627	chr14	23564343	23564343	-0.201163594507352	0.201163594507352	6199	21868	21868	1	2	0.186148467905332	1	0.22957400782095	1
1575	chr19	7069699	7069699	0.196791848789435	0.196791848789435	11491	29738	29738	1	3	0.201979779687748	1	0.244405505993536	1
2348	chr4	11400815	11400815	0.201145065221269	0.201145065221269	16923	7233	7233	1	1	0.186210055679996	1	0.229635595595614	1
7609	chr6	166401700	166401700	-0.20110122751083	0.20110122751083	19739	11594	11594	1	1	0.186343340920637	1	0.229766672972635	1
3513	chr1	145438423	145438423	-0.201071779978625	0.201071779978625	1345	2002	2002	1	3	0.186429215195122	1	0.229838254235263	1
4163	chr11	86481872	86481872	-0.200983934537253	0.200983934537253	4140	18848	18848	1	1	0.186787005304915	1	0.230178265232748	1
4056	chr11	62341623	62341623	-0.200926465986217	0.200926465986217	3690	18176	18176	1	1	0.186977578796329	1	0.230365120217012	1
4072	chr11	64072954	64072954	-0.200802727187767	0.200802727187767	3754	18279	18279	1	4	0.187338622599878	1	0.230723142733503	1
5714	chr19	7293776	7293776	-0.135984519540183	0.135984519540183	11493	29741	29741	1	1	0.590921915533181	1	0.605344377919319	1
2794	chr7	13141735	13141735	0.110241522618833	0.110241522618833	20121	12071	12071	1	1	0.865670904680253	1	0.867474032037728	1
4585	chr13	98824355	98824355	-0.2006449429606	0.2006449429606	5960	21565	21565	1	1	0.187894771825429	1	0.231245476784663	1
3736	chr10	32636315	32636315	-0.272288234955654	0.272288234955654	2289	16111	16111	1	7	0.0532091646327207	1	0.0909831546977992	1
1576	chr19	7505149	7505149	0.251888604233687	0.251888604233687	11495	29747	29747	1	2	0.0737042978040821	1	0.115407006875985	1
4998	chr16	3333461	3333461	-0.200541884951028	0.200541884951028	8065	24678	24678	1	2	0.188258953119386	1	0.231591646559614	1
2140	chr22	43735233	43735233	0.200515843299422	0.200515843299422	15499	33500	33500	1	1	0.188385847175864	1	0.23171203322858	1
458	chr11	1686150	1686150	0.20050842937264	0.20050842937264	3237	17504	17504	1	1	0.188413968386182	1	0.231740154438898	1
1111	chr16	2339292	2339292	0.200479527639608	0.200479527639608	7990	24573	24573	1	1	0.188519713433247	1	0.231842645792207	1
3129	chr9	136445244	136445244	0.200428473835919	0.200428473835919	22556	15614	15614	1	1	0.188740151185204	1	0.232049487752399	1
309	chr10	33247232	33247232	0.12342708553814	0.12342708553814	2290	16112	16112	1	4	0.71359720944631	1	0.720973914207533	1
6335	chr20	1187652	1187652	-0.200394484967517	0.200394484967517	14326	31593	31593	1	1	0.188871577172271	1	0.232174987368696	1
6930	chr4	26323049	26323049	-0.200374470633455	0.200374470633455	16975	7307	7307	1	2	0.18895117646594	1	0.232247498258112	1
5247	chr17	4802847	4802847	-0.200238278804142	0.200238278804142	9312	26444	26444	1	3	0.189456661031579	1	0.23272428059669	1
6936	chr4	39640558	39640558	-0.200126171060019	0.200126171060019	17001	7346	7346	1	5	0.189769015632139	1	0.23301014083381	1
7013	chr4	159680544	159680544	-0.200122240827286	0.200122240827286	17377	7909	7909	1	1	0.189792023895127	1	0.233029662996345	1
1018	chr15	65578962	65578962	0.200120201909377	0.200120201909377	7327	23595	23595	1	4	0.189800506739562	1	0.23303814584078	1
1577	chr19	7532157	7532157	0.124828380036844	0.124828380036844	11496	29748	29748	1	1	0.699015897082878	1	0.707122358872195	1
5715	chr19	7553984	7553984	-0.130634605982273	0.130634605982273	11498	29750	29750	1	2	0.641563567182501	1	0.652806822159142	1
1812	chr2	46986895	46986895	0.200025862347724	0.200025862347724	13142	3601	3601	1	1	0.190114720593697	1	0.233325168111384	1
1396	chr17	47572797	47572797	0.200021106981084	0.200021106981084	10064	27636	27636	1	2	0.190132732112702	1	0.23334317963039	1
4530	chr13	25254704	25254704	-0.199985108008517	0.199985108008517	5696	21170	21170	1	2	0.190273105757597	1	0.233458220945328	1
5324	chr17	29025223	29025223	-0.199933223574252	0.199933223574252	9663	27010	27010	1	1	0.190467513959508	1	0.23364891064009	1
3737	chr10	33624433	33624433	-0.138207696941639	0.138207696941639	2293	16119	16119	1	2	0.570504987215308	1	0.586188720745226	1
3738	chr10	35104348	35104348	-0.119566552105107	0.119566552105107	2294	16122	16122	1	2	0.75542902043831	1	0.760946123014724	1
6112	chr2	84106017	84106017	-0.199750945747694	0.199750945747694	13336	3907	3907	1	2	0.191100008784973	1	0.234240153276865	1
6730	chr3	51749897	51749897	-0.199734041718297	0.199734041718297	16020	5925	5925	1	1	0.191187045092942	1	0.234320682197322	1
4149	chr11	75236908	75236908	-0.199691707805325	0.199691707805325	4071	18749	18749	1	3	0.191352634864444	1	0.234483018275068	1
6904	chr4	6202381	6202381	-0.199679387716874	0.199679387716874	16859	7140	7140	1	3	0.191410155521913	1	0.234535425985207	1
2795	chr7	14031010	14031022	0.171459485642539	0.342918971285078	20122	12073	12074	2	3	0.0198654272262586	1	0.0411853717647245	1
878	chr14	24546521	24546521	0.199609858613249	0.199609858613249	6224	21900	21900	1	1	0.191645699709166	1	0.23475621234721	1
3559	chr1	160313075	160313075	-0.199540338354599	0.199540338354599	1560	2305	2305	1	5	0.191899255415425	1	0.234988967654101	1
6202	chr2	172544446	172544446	-0.19950306503125	0.19950306503125	13760	4522	4522	1	1	0.192016039780589	1	0.235094828904514	1
1578	chr19	7854482	7854482	0.137443846337547	0.137443846337547	11511	29767	29767	1	1	0.577359125518674	1	0.592616392759881	1
3010	chr8	105235715	105235715	0.199494585097441	0.199494585097441	21769	14473	14473	1	1	0.192042766550727	1	0.235118534387592	1
6979	chr4	99579971	99579971	-0.199491073441125	0.199491073441125	17201	7656	7656	1	2	0.192047763294709	1	0.235123531131574	1
3413	chr1	46598774	46598774	-0.199335796499583	0.199335796499583	942	1377	1377	1	3	0.192558360807678	1	0.235598802826623	1
5579	chr18	25757710	25757710	-0.199316980452794	0.199316980452794	10838	28806	28806	1	4	0.192646907759176	1	0.235676542866718	1
463	chr11	2176921	2176921	0.199302283211022	0.199302283211022	3272	17555	17555	1	1	0.192693156691849	1	0.235720119122377	1
3447	chr1	64059345	64059345	-0.199298272840196	0.199298272840196	1075	1587	1587	1	1	0.192718489021805	1	0.235743243588713	1
2796	chr7	15727598	15727598	0.125380028887092	0.125380028887092	20126	12078	12078	1	1	0.693512855111623	1	0.701868689286656	1
838	chr13	80911626	80911626	0.199289461865254	0.199289461865254	5913	21495	21495	1	1	0.192748934299092	1	0.235771364799031	1
7422	chr6	33284497	33284497	-0.199243378166832	0.199243378166832	19081	10565	10565	1	1	0.19293102494607	1	0.235938000400669	1
726	chr12	96631473	96631473	0.199171264366986	0.199171264366986	5147	20372	20372	1	1	0.193149603444453	1	0.23614275070059	1
5716	chr19	7953354	7953354	-0.102151784237069	0.102151784237069	11514	29771	29771	1	4	0.970626233789052	1	0.970695258578015	1
7704	chr7	16461077	16461077	-0.144871014371549	0.144871014371549	20127	12080	12080	1	2	0.511644388935396	1	0.531259049335758	1
7555	chr6	119671176	119671176	-0.198962720766432	0.198962720766432	19544	11301	11301	1	1	0.193984292096174	1	0.236913062697284	1
6705	chr3	48672629	48672629	-0.198947454573255	0.198947454573255	15937	5775	5775	1	2	0.194040766923507	1	0.236966051424165	1
6088	chr2	63276565	63276565	-0.19892092740127	0.19892092740127	13210	3717	3717	1	4	0.194149881867676	1	0.237060176136387	1
4395	chr12	80084977	80084977	-0.198835516222046	0.198835516222046	5100	20289	20289	1	5	0.194404250997373	1	0.237301995304455	1
4098	chr11	66193993	66193993	-0.19883132546403	0.19883132546403	3867	18453	18453	1	1	0.194409247741356	1	0.237306992048437	1
550	chr11	66326767	66326767	0.198804167636989	0.198804167636989	3874	18462	18462	1	2	0.194494308592401	1	0.237387520968894	1
7705	chr7	16793256	16793256	-0.205287607739797	0.205287607739797	20128	12081	12081	1	2	0.172517931338695	1	0.216695306918608	1
7166	chr5	133863570	133863570	-0.198780962023245	0.198780962023245	18076	8921	8921	1	1	0.194573326869328	1	0.237466539245822	1
5593	chr18	43547335	43547335	-0.198761356481412	0.198761356481412	10881	28886	28886	1	1	0.194642700268337	1	0.23753591264483	1
2955	chr8	6932644	6932644	0.19870454356517	0.19870454356517	21259	13711	13711	1	1	0.194866159307354	1	0.237744497655249	1
6083	chr2	59400971	59400971	-0.198618767758998	0.198618767758998	13188	3682	3682	1	1	0.195207216134974	1	0.238062894829927	1
6761	chr3	111697754	111697754	-0.198569139831387	0.198569139831387	16184	6171	6171	1	2	0.195412547451637	1	0.238247309543874	1
821	chr13	41885311	41885311	0.198443353321333	0.198443353321333	5804	21334	21334	1	2	0.19589641819447	1	0.238704685923266	1
991	chr15	38365138	38365138	0.198441204698773	0.198441204698773	7084	23191	23191	1	1	0.195901414938452	1	0.238709682667248	1
3739	chr10	35379533	35379533	-0.2060119341406	0.2060119341406	2295	16124	16124	1	2	0.170274858104091	1	0.214528579283918	1
6952	chr4	55524400	55524400	-0.198393893805773	0.198393893805773	17064	7446	7446	1	1	0.196038534889591	1	0.238836692927074	1
4852	chr15	65360486	65360486	-0.198378124431328	0.198378124431328	7322	23588	23588	1	2	0.196094777310227	1	0.238892935347711	1
4030	chr11	47421775	47421775	-0.19816284832206	0.19816284832206	3598	18060	18060	1	1	0.196856490259138	1	0.2395826022206	1
4608	chr13	113663245	113663245	-0.198121154466918	0.198121154466918	6109	21752	21752	1	2	0.197030562875075	1	0.239745984128482	1
310	chr10	35415957	35415957	0.100392433034271	0.100392433034271	2296	16127	16127	1	7	0.994686601893371	1	0.994686601893371	1
311	chr10	35416254	35416254	0.241924271358686	0.241924271358686	2296	16129	16129	1	7	0.0871920204555078	1	0.130323101086222	1
4022	chr11	44642868	44642868	-0.198018404951253	0.198018404951253	3550	17996	17996	1	1	0.197349773473193	1	0.240040211006688	1
4546	chr13	31040087	31040087	-0.197963540824648	0.197963540824648	5755	21257	21257	1	2	0.197595078741713	1	0.240260300148601	1
3625	chr1	213124896	213124896	-0.197945257827508	0.197945257827508	1830	2713	2713	1	2	0.197656666516377	1	0.240319563856296	1
181	chr1	110882079	110882079	0.197923728154274	0.197923728154274	1264	1879	1879	1	2	0.197741262554029	1	0.240397187693043	1
2400	chr4	140201574	140201574	0.197921876013289	0.197921876013289	17303	7811	7811	1	2	0.197752650482174	1	0.240408575621188	1
5988	chr2	867791	867791	-0.197842395259805	0.197842395259805	12817	3112	3112	1	1	0.197996677513862	1	0.24064493323188	1
8287	chr9	138605049	138605049	-0.197825090879423	0.197825090879423	22595	15657	15657	1	1	0.198064075455947	1	0.240707450633331	1
2597	chr6	26988141	26988141	0.197822416169544	0.197822416169544	18756	9919	9919	1	4	0.19807197728364	1	0.240715352461024	1
1142	chr16	28857705	28857705	0.197798546093568	0.197798546093568	8284	24991	24991	1	2	0.198191201919122	1	0.240831672012795	1
2061	chr21	38444958	38444958	0.197789776448554	0.197789776448554	14975	32678	32678	1	3	0.198223971263377	1	0.24086153627334	1
5256	chr17	7254671	7254671	-0.197696033651499	0.197696033651499	9375	26561	26561	1	1	0.198559798940318	1	0.241187486665666	1
580	chr11	78497991	78497991	0.197659366106265	0.197659366106265	4113	18811	18811	1	1	0.198682858286298	1	0.241310546011645	1
2201	chr3	48130820	48130820	0.197616922757533	0.197616922757533	15923	5756	5756	1	3	0.198875174827938	1	0.241488569541429	1
7706	chr7	17979929	17980271	-0.160975745397585	0.321951490795169	20131	12087	12088	2	2	0.0251948613949701	1	0.0528965776254636	1
7529	chr6	97345725	97345725	-0.197552424432662	0.197552424432662	19421	11133	11133	1	1	0.199175792890307	1	0.241773267745065	1
1225	chr16	85932670	85932670	0.197540617758136	0.197540617758136	8890	25875	25875	1	3	0.199215650638816	1	0.241813125493574	1
3086	chr9	98271030	98271030	0.197514095540161	0.197514095540161	22294	15250	15250	1	6	0.199287231901445	1	0.241881453062446	1
3740	chr10	35416363	35416363	-0.292483850327553	0.292483850327553	2296	16130	16130	1	7	0.0392853308146645	1	0.0724196697872689	1
4520	chr13	19300979	19300979	-0.197463685150824	0.197463685150824	5636	21086	21086	1	1	0.199482569730143	1	0.242064705742909	1
6262	chr2	219264639	219264639	-0.197419690551403	0.197419690551403	13983	4882	4882	1	4	0.199651761805447	1	0.242230063107714	1
7621	chr6	168533375	168533375	-0.19740384107289	0.19740384107289	19779	11643	11643	1	1	0.19970823663278	1	0.242284330071428	1
6376	chr20	30785204	30785204	-0.197382742710123	0.197382742710123	14500	31879	31879	1	1	0.199777842438485	1	0.24235044977668	1
7707	chr7	19813525	19813525	-0.194141659066023	0.194141659066023	20137	12094	12094	1	1	0.212435059758734	1	0.254161939127108	1
478	chr11	8361190	8361190	0.197321169624764	0.197321169624764	3357	17706	17706	1	2	0.200004903781303	1	0.242564961157869	1
4708	chr14	76452459	76452459	-0.197294815650208	0.197294815650208	6571	22460	22460	1	1	0.200090197039046	1	0.242644560451538	1
5261	chr17	7308588	7308588	-0.197291538327588	0.197291538327588	9382	26573	26573	1	2	0.200101933577236	1	0.242656296989729	1
850	chr13	107185675	107185675	0.197289912851393	0.197289912851393	6010	21623	21623	1	2	0.200131216821039	1	0.242685580233532	1
3173	chrX	53449561	53449561	0.197279821707652	0.197279821707652	22873	34023	34023	1	1	0.200177930567105	1	0.242732293979597	1
312	chr10	35625413	35625413	0.144234749528106	0.144234749528106	2298	16133	16133	1	1	0.517047379823659	1	0.536279498801014	1
4251	chr12	6309291	6309291	-0.197222358961262	0.197222358961262	4536	19403	19403	1	2	0.200377567919695	1	0.242912525373001	1
5717	chr19	7991105	7991114	-0.136859488813155	0.27371897762631	11522	29785	29786	2	4	0.0385704478151679	1	0.0895117879000707	1
152	chr1	64936598	64936598	0.197147149301754	0.197147149301754	1082	1600	1600	1	1	0.200642860164144	1	0.24315864406496	1
4779	chr15	22546672	22546672	-0.197139793635337	0.197139793635337	6963	23028	23028	1	1	0.200685041979622	1	0.243200825880438	1
3999	chr11	20409232	20409232	-0.197037215340867	0.197037215340867	3457	17858	17858	1	1	0.201023077520183	1	0.243526892476112	1
8263	chr9	131464988	131464988	-0.197029122482307	0.197029122482307	22477	15503	15503	1	1	0.201053057984076	1	0.243553386839552	1
1027	chr15	73617643	73617643	0.197024384309583	0.197024384309583	7405	23723	23723	1	1	0.201092218512495	1	0.24358894506417	1
7708	chr7	20816253	20816253	-0.133917763324257	0.133917763324257	20138	12095	12095	1	1	0.61061559421047	1	0.623807927950205	1
6915	chr4	8594549	8594549	-0.196955601763037	0.196955601763037	16911	7212	7212	1	1	0.20135193299622	1	0.243831810062373	1
5718	chr19	8008842	8008842	-0.170098781866781	0.170098781866781	11524	29791	29791	1	2	0.330108031928962	1	0.363207509897039	1
8077	chr8	95487349	95487349	-0.196909368830134	0.196909368830134	21709	14391	14391	1	1	0.201535650490076	1	0.244008671558673	1
7588	chr6	151712759	151712759	-0.19683345359034	0.19683345359034	19665	11500	11500	1	3	0.201819070456879	1	0.244275706853348	1
5719	chr19	8273917	8274049	-0.13775248233947	0.27550496467894	11526	29794	29795	2	5	0.0380958733402095	1	0.0878356708024213	1
1968	chr20	3145359	3145359	0.196777358763811	0.196777358763811	14359	31643	31643	1	2	0.202050663730286	1	0.24447302013897	1
5311	chr17	26989331	26989331	-0.196753554356044	0.196753554356044	9621	26937	26937	1	3	0.2021195723159	1	0.244541928724585	1
5061	chr16	30418733	30418733	-0.196739876058181	0.196739876058181	8348	25092	25092	1	4	0.202169423552374	1	0.244591779961058	1
435	chr11	291642	291642	0.196713324316296	0.196713324316296	3118	17344	17344	1	2	0.202254135793374	1	0.244664290850474	1
2271	chr3	142681401	142681401	0.196702744460385	0.196702744460385	16396	6487	6487	1	2	0.202295620388761	1	0.244699035651652	1
8079	chr8	96085385	96085385	-0.196630273323458	0.196630273323458	21717	14400	14400	1	2	0.202577878322079	1	0.244951777934472	1
8019	chr8	37823409	37823409	-0.19655680963744	0.19655680963744	21455	14009	14009	1	3	0.202833060875216	1	0.245194875339372	1
2535	chr5	168199864	168199864	0.196510093297117	0.196510093297117	18322	9300	9300	1	1	0.202962162795313	1	0.245317818482003	1
2797	chr7	20825634	20825634	0.139258281624359	0.139258281624359	20140	12100	12100	1	4	0.561001877381297	1	0.577257098978759	1
7709	chr7	20826188	20826188	-0.242532616106542	0.242532616106542	20141	12101	12101	1	2	0.086318752292111	1	0.129359542921101	1
5512	chr17	79519191	79519191	-0.196460320070076	0.196460320070076	10578	28388	28388	1	4	0.203190618578312	1	0.245535583556947	1
2471	chr5	87963342	87963342	0.196436662700475	0.196436662700475	17922	8685	8685	1	1	0.203283465053702	1	0.245621109221386	1
260	chr1	227974541	227974541	0.196424565828096	0.196424565828096	1915	2838	2838	1	1	0.203347144488638	1	0.245671541474602	1
2170	chr3	10417161	10417161	0.196414977096638	0.196414977096638	15691	5408	5408	1	1	0.203393161014613	1	0.245713955696776	1
659	chr12	21810759	21810759	0.196360950882294	0.196360950882294	4653	19586	19586	1	1	0.203602094635077	1	0.245904064374796	1
5328	chr17	30813981	30813981	-0.196351989828863	0.196351989828863	9682	27039	27039	1	2	0.203642300993632	1	0.245940436022852	1
2295	chr3	184243718	184243718	0.196350674826389	0.196350674826389	16547	6726	6726	1	1	0.203647297737614	1	0.245945432766834	1
5493	chr17	77093531	77093531	-0.196317128448775	0.196317128448775	10432	28204	28204	1	2	0.203792435719794	1	0.246080228651005	1
3519	chr1	149232994	149232994	-0.196297246784289	0.196297246784289	1380	2045	2045	1	1	0.203883074331563	1	0.246167381162322	1
4035	chr11	56947754	56947754	-0.196260015872432	0.196260015872432	3620	18088	18088	1	1	0.204018335029128	1	0.246294159015451	1
2654	chr6	32134629	32134629	0.19625168375777	0.19625168375777	19016	10433	10433	1	3	0.204070394129221	1	0.246346218115544	1
2364	chr4	54244256	54244256	0.196175043619162	0.196175043619162	17057	7433	7433	1	7	0.20437252283512	1	0.246628359845515	1
5720	chr19	8274513	8274513	-0.201322925122785	0.201322925122785	11526	29797	29797	1	5	0.185575817804305	1	0.229038194181373	1
2128	chr22	39548744	39548744	0.196163644932977	0.196163644932977	15415	33371	33371	1	6	0.204412845397023	1	0.246666009730404	1
1579	chr19	8509791	8509791	0.116325869768356	0.116325869768356	11531	29804	29804	1	2	0.792254210163517	1	0.796283445066726	1
2798	chr7	22485037	22485037	0.138623365146811	0.138623365146811	20148	12114	12114	1	1	0.566849810890671	1	0.582735157230103	1
1467	chr17	79885584	79885584	0.196073852543462	0.196073852543462	10606	28447	28447	1	4	0.204695335737038	1	0.246935136685351	1
6378	chr20	32267661	32267661	-0.19604699143503	0.19604699143503	14516	31906	31906	1	1	0.204803753461117	1	0.247040881732415	1
5721	chr19	9546252	9546252	-0.128113404894818	0.128113404894818	11543	29818	29818	1	1	0.666296055454097	1	0.676145451266407	1
6655	chr3	16554466	16554466	-0.196007269969812	0.196007269969812	15749	5495	5495	1	1	0.204944127106011	1	0.247164405891789	1
6441	chr20	60982038	60982038	-0.196003051977894	0.196003051977894	14804	32386	32386	1	5	0.204967251572348	1	0.247187530358125	1
3578	chr1	173837522	173837522	-0.195978053464861	0.195978053464861	1629	2409	2409	1	2	0.205096585899142	1	0.247311519330892	1
6465	chr21	26934682	26934682	-0.195956559379085	0.195956559379085	14901	32552	32552	1	2	0.205182576376975	1	0.247394023708272	1
1754	chr2	1426094	1426094	0.195951329228781	0.195951329228781	12823	3119	3119	1	1	0.205222898938877	1	0.247434346270175	1
6386	chr20	34130163	34130163	-0.195878121023529	0.195878121023529	14549	31959	31959	1	2	0.205535950759528	1	0.247718231050371	1
2799	chr7	22705331	22705331	0.163708489750665	0.163708489750665	20149	12115	12115	1	2	0.36980565222383	1	0.399618434685119	1
3669	chr1	244805996	244805996	-0.195863149447257	0.195863149447257	2040	3032	3032	1	1	0.205609275072383	1	0.247787720652728	1
7219	chr5	162932808	162932808	-0.195840425105018	0.195840425105018	18312	9285	9285	1	3	0.205700727107592	1	0.247879172687937	1
6996	chr4	128982397	128982397	-0.195838149220091	0.195838149220091	17290	7791	7791	1	2	0.205721295100263	1	0.247899740680608	1
549	chr11	66083573	66083573	0.195812241969719	0.195812241969719	3862	18447	18447	1	2	0.205815303609137	1	0.247990030682332	1
4759	chr14	103430766	103430766	-0.195800897181291	0.195800897181291	6815	22829	22829	1	1	0.20586294698199	1	0.248037674055185	1
3347	chr1	28198968	28198968	-0.195751558331818	0.195751558331818	658	937	937	1	1	0.20610383652327	1	0.248270545565425	1
523	chr11	62414063	62414063	0.195644885689324	0.195644885689324	3695	18187	18187	1	2	0.206580154048455	1	0.248707470155494	1
313	chr10	35931164	35931164	0.179212041027818	0.179212041027818	2301	16137	16137	1	1	0.280222515467828	1	0.31707826667367	1
3344	chr1	27877772	27877772	-0.195515785534895	0.195515785534895	648	924	924	1	1	0.207043224391919	1	0.249124407769635	1
526	chr11	63784102	63784102	0.195509551868835	0.195509551868835	3729	18238	18238	1	1	0.207071810415631	1	0.2491490428795	1
6058	chr2	39347986	39347986	-0.195497053733957	0.195497053733957	13092	3515	3515	1	6	0.207133746800341	1	0.249208306587196	1
6865	chr3	195474182	195474182	-0.195470123607621	0.195470123607621	16615	6818	6818	1	1	0.207241118694283	1	0.249312773397428	1
637	chr12	6241975	6241975	0.195457541691217	0.195457541691217	4535	19402	19402	1	1	0.207287832440349	1	0.249356930669829	1
4993	chr16	3096660	3096660	-0.195456529590732	0.195456529590732	8046	24655	24655	1	2	0.207292829184332	1	0.249361927413811	1
4987	chr16	2946805	2946805	-0.195424859359269	0.195424859359269	8028	24634	24634	1	1	0.207400317281623	1	0.249447336874902	1
1026	chr15	72094780	72094780	0.195378860042461	0.195378860042461	7392	23699	23699	1	1	0.207630864724893	1	0.249667890830208	1
5468	chr17	73083898	73083898	-0.195363262538797	0.195363262538797	10308	28016	28016	1	2	0.207680599758018	1	0.249714720779622	1
8018	chr8	37620159	37620159	-0.195360861424835	0.195360861424835	21451	14002	14002	1	1	0.207692917312951	1	0.249723319827406	1
5126	chr16	67880937	67880937	-0.195269323660538	0.195269323660538	8662	25566	25566	1	1	0.208061979147542	1	0.250064492858375	1
3741	chr10	36054255	36054255	-0.157616542943105	0.157616542943105	2303	16139	16139	1	1	0.411709393088504	1	0.438319262657217	1
8243	chr9	123964183	123964183	-0.195229995075253	0.195229995075253	22383	15383	15383	1	1	0.208197704658499	1	0.25019301376173	1
7490	chr6	55234085	55234085	-0.195157302452994	0.195157302452994	19312	10942	10942	1	1	0.20849158292666	1	0.250458654616225	1
6954	chr4	57180387	57180387	-0.19513256504194	0.19513256504194	17074	7465	7465	1	1	0.208566185476348	1	0.250533257165912	1
3936	chr11	798113	798113	-0.195109303191241	0.195109303191241	3166	17417	17417	1	1	0.208669838863141	1	0.250619015237048	1
6738	chr3	53324515	53324515	-0.195025641498279	0.195025641498279	16060	5976	5976	1	1	0.208999391559268	1	0.250924049026657	1
5347	chr17	38171530	38171530	-0.195021678235239	0.195021678235239	9798	27212	27212	1	1	0.20902646693945	1	0.25095112440684	1
5722	chr19	9649368	9649368	-0.165388165307378	0.165388165307378	11545	29820	29820	1	1	0.359199888816636	1	0.389959960974267	1
7412	chr6	33168180	33168180	-0.19490187694413	0.19490187694413	19061	10514	10514	1	3	0.209506735378481	1	0.251415008173744	1
7522	chr6	90635163	90635163	-0.194884129571307	0.194884129571307	19409	11112	11112	1	1	0.209565418069435	1	0.251470437170941	1
5723	chr19	9929784	9929919	-0.130426593496297	0.260853186992594	11550	29828	29829	2	5	0.0424249128823497	1	0.103928440118788	1
2508	chr5	140536175	140536175	0.194865802698008	0.194865802698008	18178	9080	9080	1	1	0.209676043657133	1	0.251571069270675	1
1580	chr19	9945810	9945810	0.187381137775623	0.187381137775623	11552	29831	29831	1	5	0.240889889890355	1	0.280627019323687	1
7710	chr7	22705333	22705333	-0.109529928428429	0.109529928428429	20149	12116	12116	1	2	0.874530247964001	1	0.876060065045986	1
5156	chr16	84150636	84150636	-0.194805164556414	0.194805164556414	8816	25782	25782	1	3	0.209910890624296	1	0.251792320446072	1
2392	chr4	114682257	114682257	0.194794018150842	0.194794018150842	17257	7743	7743	1	4	0.209953537253167	1	0.251834967074943	1
5232	chr17	1953305	1953305	-0.194767575654488	0.194767575654488	9239	26320	26320	1	3	0.210063465620775	1	0.251941409342098	1
2076	chr21	47551987	47551987	0.194759820822897	0.194759820822897	15097	32857	32857	1	1	0.210084730833536	1	0.25196267455486	1
729	chr12	99039022	99039022	0.194681773731524	0.194681773731524	5155	20390	20390	1	5	0.21038209520215	1	0.252237844083925	1
4190	chr11	118230341	118230341	-0.194480612706713	0.194480612706713	4280	19051	19051	1	1	0.211073272718568	1	0.252876497686856	1
6680	chr3	39195102	39195102	-0.194480591698101	0.194480591698101	15842	5629	5629	1	1	0.21107826946255	1	0.252881494430838	1
7597	chr6	158630878	158630878	-0.19447752506782	0.19447752506782	19691	11536	11536	1	1	0.211104531419294	1	0.252907756387582	1
3554	chr1	157164556	157164556	-0.194447897702263	0.194447897702263	1541	2280	2280	1	1	0.211238049066631	1	0.253031280546955	1
3417	chr1	47184811	47184811	-0.194415480307348	0.194415480307348	953	1399	1399	1	4	0.211358087125552	1	0.253147832505423	1
3510	chr1	144932476	144932476	-0.19430324911079	0.19430324911079	1340	1994	1994	1	5	0.211818252385306	1	0.253571858523818	1
5377	chr17	42394004	42394004	-0.194301663590324	0.194301663590324	9935	27436	27436	1	1	0.211829988923497	1	0.253583595062008	1
477	chr11	6624841	6624841	0.194292374750387	0.194292374750387	3344	17687	17687	1	5	0.211880188770015	1	0.253633794908527	1
7623	chr6	169334849	169334849	-0.194291032051151	0.194291032051151	19797	11663	11663	1	1	0.211885185513998	1	0.253638791652509	1
6069	chr2	45878864	45878864	-0.194208697744301	0.194208697744301	13133	3587	3587	1	4	0.212186849406503	1	0.253921746805919	1
793	chr12	132950611	132950611	0.194185535213516	0.194185535213516	5584	21014	21014	1	1	0.212269469987232	1	0.253996349355606	1
2444	chr5	23951696	23951696	0.19414561765066	0.19414561765066	17712	8366	8366	1	1	0.212409843632126	1	0.254136723000501	1
7711	chr7	22862514	22862514	-0.199613628936365	0.199613628936365	20150	12118	12118	1	2	0.191632684934143	1	0.234743197572187	1
7616	chr6	167412701	167412701	-0.194114878297248	0.194114878297248	19763	11624	11624	1	2	0.212536389078559	1	0.254263268446933	1
6897	chr4	3446682	3446682	-0.194109569238368	0.194109569238368	16814	7082	7082	1	1	0.212562186221908	1	0.254289065590283	1
2643	chr6	31828014	31828014	0.194106561535271	0.194106561535271	18973	10351	10351	1	2	0.212570552862995	1	0.254294062334265	1
5724	chr19	10046956	10046956	-0.183454089507501	0.183454089507501	11553	29836	29836	1	1	0.259090936557155	1	0.297451404921723	1
2646	chr6	31929592	31929592	0.194052017502889	0.194052017502889	18987	10383	10383	1	1	0.212750900459747	1	0.254462905799523	1
6303	chr2	239228995	239228995	-0.194048523202746	0.194048523202746	14186	5179	5179	1	3	0.212762172184544	1	0.25447417752432	1
62	chr1	17866055	17866055	0.194041280617242	0.194041280617242	477	659	659	1	1	0.212796219765632	1	0.254508225105408	1
3185	chrX	105969956	105969956	0.193959021979785	0.193959021979785	22979	34181	34181	1	1	0.213064068483746	1	0.254757016474381	1
3742	chr10	38265481	38265481	-0.200412224524954	0.200412224524954	2307	16146	16146	1	2	0.188789188998239	1	0.23209585288842	1
3339	chr1	26758808	26758808	-0.193932388996281	0.193932388996281	610	863	863	1	1	0.213199910198052	1	0.254884375344252	1
1275	chr17	3749224	3749224	0.193928158660657	0.193928158660657	9283	26400	26400	1	2	0.213230355475339	1	0.254909823877557	1
6703	chr3	48507610	48507610	-0.193806444091467	0.193806444091467	15930	5766	5766	1	1	0.213661702304684	1	0.255315141156855	1
7712	chr7	23053549	23053549	-0.121642853527687	0.121642853527687	20151	12119	12119	1	1	0.732718470429269	1	0.739206568185104	1
474	chr11	3876808	3876808	0.193754185876849	0.193754185876849	3327	17660	17660	1	1	0.213847976272206	1	0.255487819332612	1
2964	chr8	22133076	22133076	0.193746068700485	0.193746068700485	21346	13832	13832	1	2	0.21387272758542	1	0.255512570645826	1
78	chr1	25228934	25228934	0.19374325255999	0.19374325255999	578	815	815	1	1	0.213896200661801	1	0.255536043722207	1
1491	chr18	12326048	12326048	0.19372286776935	0.19372286776935	10786	28722	28722	1	2	0.213986490663526	1	0.255623428640221	1
8048	chr8	61591939	61591939	-0.193668361736034	0.193668361736034	21586	14198	14198	1	1	0.214203209908334	1	0.255830967820504	1
4199	chr11	119293321	119293321	-0.193511534434627	0.193511534434627	4307	19092	19092	1	1	0.214776789636149	1	0.256347491704243	1
8114	chr8	140749377	140749377	-0.193505383665665	0.193505383665665	21856	14614	14614	1	1	0.214809907590449	1	0.256380609658543	1
7052	chr5	1216726	1216726	-0.193498577799287	0.193498577799287	17564	8159	8159	1	1	0.214841863511265	1	0.256409079478907	1
3352	chr1	28844869	28844869	-0.193450435050673	0.193450435050673	670	952	952	1	1	0.215067414210554	1	0.256611157101814	1
7992	chr8	22755479	22755479	-0.193421146338097	0.193421146338097	21367	13867	13867	1	1	0.215198956400968	1	0.256742699292229	1
993	chr15	40075133	40075133	0.193411958064266	0.193411958064266	7090	23200	23200	1	1	0.215229750288301	1	0.256773493179561	1
1765	chr2	7739870	7739870	0.193339554992856	0.193339554992856	12879	3187	3187	1	1	0.215483654604604	1	0.257010896620388	1
750	chr12	115109934	115109934	0.193309461759903	0.193309461759903	5310	20633	20633	1	2	0.215589051041624	1	0.257109320856502	1
2254	chr3	126152026	126152026	0.193203248336564	0.193203248336564	16262	6291	6291	1	1	0.215961250366622	1	0.25743585226557	1
3633	chr1	224363575	224363575	-0.193179221793811	0.193179221793811	1875	2778	2778	1	1	0.216065136160111	1	0.257525909860598	1
5153	chr16	82045078	82045078	-0.193146872345914	0.193146872345914	8803	25762	25762	1	2	0.216193889470164	1	0.257646412732912	1
5725	chr19	10121154	10121154	-0.166623400902404	0.166623400902404	11555	29838	29838	1	1	0.351439713005618	1	0.38283332581885	1
4106	chr11	67225937	67225937	-0.193124222419211	0.193124222419211	3921	18532	18532	1	1	0.216301261364106	1	0.25773937541165	1
2414	chr4	185941601	185941601	0.193115744606924	0.193115744606924	17450	8013	8013	1	1	0.21633414691171	1	0.257772260959254	1
3743	chr10	42645466	42645466	-0.205558449815135	0.205558449815135	2310	16149	16149	1	1	0.17167475984254	1	0.215887228833676	1
3744	chr10	42672589	42672589	-0.101830133460321	0.101830133460321	2311	16150	16150	1	2	0.974902865621053	1	0.974965150615808	1
845	chr13	96583751	96583751	0.192965490158522	0.192965490158522	5948	21544	21544	1	2	0.216896106304682	1	0.258302380634758	1
1899	chr2	176976128	176976128	0.192936341589136	0.192936341589136	13808	4594	4594	1	1	0.216988487966678	1	0.258394762296755	1
314	chr10	42737940	42737940	0.129968835979044	0.129968835979044	2312	16153	16153	1	2	0.648140211889834	1	0.658975593113511	1
4719	chr14	89111275	89111275	-0.192919197397103	0.192919197397103	6622	22540	22540	1	1	0.217097835317544	1	0.258495161989792	1
7360	chr6	31116408	31116408	-0.192911536366064	0.192911536366064	18910	10219	10219	1	1	0.217144897673655	1	0.258535949365088	1
6212	chr2	176957467	176957467	-0.192901775171557	0.192901775171557	13801	4586	4586	1	2	0.217193122063251	1	0.258581268670973	1
5726	chr19	10221818	10221818	-0.110707520417153	0.110707520417153	11560	29845	29845	1	1	0.859776141221465	1	0.861747879637501	1
6243	chr2	201676722	201676722	-0.192873353253134	0.192873353253134	13907	4753	4753	1	4	0.217314903172398	1	0.258696774799305	1
8010	chr8	29208540	29208540	-0.192871713612933	0.192871713612933	21425	13957	13957	1	2	0.21732652350724	1	0.258708395134147	1
6804	chr3	138553760	138553760	-0.192871277776866	0.192871277776866	16365	6446	6446	1	2	0.21733535496172	1	0.258717226588628	1
7603	chr6	161560623	161560623	-0.192848015192732	0.192848015192732	19717	11568	11568	1	2	0.217411932968331	1	0.25878927266465	1
6021	chr2	20850809	20850809	-0.192833333383266	0.192833333383266	12963	3308	3308	1	3	0.217449001836478	1	0.258826341532797	1
315	chr10	43361605	43361605	0.184221496362001	0.184221496362001	2315	16158	16158	1	1	0.255315489766901	1	0.293918125909582	1
6128	chr2	95873273	95873273	-0.192774343520262	0.192774343520262	13400	3991	3991	1	1	0.217659329897123	1	0.259023306208373	1
316	chr10	43572244	43572413	0.151653795441423	0.303307590882846	2319	16163	16164	2	3	0.0299961513451002	1	0.0645327161231216	1
6713	chr3	49591738	49591738	-0.192695639949298	0.192695639949298	15968	5825	5825	1	3	0.217938682746731	1	0.259287320215989	1
4760	chr14	103438353	103438353	-0.192688469960579	0.192688469960579	6816	22830	22830	1	1	0.21796819839723	1	0.259316835866489	1
1985	chr20	21685842	21685842	0.192651404228752	0.192651404228752	14446	31799	31799	1	7	0.21814064416629	1	0.259474523810299	1
113	chr1	39407387	39407387	0.192649654436337	0.192649654436337	819	1184	1184	1	2	0.218149127010725	1	0.259483006654733	1
491	chr11	18034807	18034807	0.192635954788614	0.192635954788614	3434	17829	17829	1	4	0.218206880074891	1	0.259540759718899	1
1169	chr16	48644016	48644016	0.192582706618526	0.192582706618526	8469	25250	25250	1	2	0.218405471597345	1	0.259722966569226	1
3972	chr11	6677087	6677087	-0.192518130880712	0.192518130880712	3346	17692	17692	1	1	0.218650776865866	1	0.259960486213402	1
6316	chr2	241389258	241389258	-0.19247117617042	0.19247117617042	14234	5236	5236	1	1	0.218873306278095	1	0.260166049936762	1
7991	chr8	22550797	22550797	-0.192460510375603	0.192460510375603	21363	13862	13862	1	2	0.218921065854297	1	0.260213809512964	1
1853	chr2	99757781	99757781	0.192453894936206	0.192453894936206	13451	4071	4071	1	2	0.21894511994742	1	0.260237863606087	1
6744	chr3	58419792	58419792	-0.192367835761898	0.192367835761898	16087	6015	6015	1	1	0.219267468035945	1	0.260542781192349	1
2988	chr8	53080905	53080905	0.192324259550617	0.192324259550617	21547	14130	14130	1	1	0.219407376867446	1	0.260680017346836	1
4695	chr14	74353526	74353526	-0.192304266860591	0.192304266860591	6538	22411	22411	1	1	0.219484768297495	1	0.260753806473084	1
7189	chr5	140998629	140998629	-0.192301017601492	0.192301017601492	18204	9116	9116	1	4	0.219496621039035	1	0.260765659214623	1
6278	chr2	220492330	220492330	-0.192288271564259	0.192288271564259	14042	4967	4967	1	2	0.219546007462114	1	0.260805633166481	1
1069	chr16	127997	127997	0.192261276274054	0.192261276274054	7726	24207	24207	1	3	0.219668253384655	1	0.260910099976713	1
8115	chr8	140945782	140945782	-0.192249029580101	0.192249029580101	21857	14615	14615	1	2	0.219712759267101	1	0.260954605859159	1
870	chr14	21537336	21537336	0.192217000836075	0.192217000836075	6177	21836	21836	1	1	0.219862777789915	1	0.261092190623691	1
1326	chr17	26732836	26732836	0.192204704130107	0.192204704130107	9615	26925	26925	1	4	0.219903565165211	1	0.261132977998988	1
8359	chrX	95942461	95942461	-0.192190757994322	0.192190757994322	22946	34137	34137	1	1	0.219963409889649	1	0.261190033843063	1
7447	chr6	37660403	37660403	-0.192114434422349	0.192114434422349	19166	10714	10714	1	1	0.220239044232107	1	0.261446378429684	1
4386	chr12	70637240	70637240	-0.192112723316052	0.192112723316052	5076	20245	20245	1	7	0.22025728815781	1	0.261464622355386	1
454	chr11	1314042	1314042	0.192097894143311	0.192097894143311	3217	17477	17477	1	2	0.22031399539184	1	0.261518540709054	1
2396	chr4	122301724	122301724	0.192015991460183	0.192015991460183	17275	7770	7770	1	1	0.220658654523262	1	0.261847860998484	1
6853	chr3	184279415	184279415	-0.19201110840763	0.19201110840763	16548	6728	6728	1	3	0.220670391061453	1	0.261855879029525	1
7713	chr7	23221929	23221929	-0.101615920183727	0.101615920183727	20153	12124	12124	1	3	0.977736484272342	1	0.977784243848543	1
162	chr1	77333159	77333159	0.191947542324636	0.191947542324636	1121	1659	1659	1	2	0.220935334695856	1	0.262105367618589	1
7533	chr6	99797485	99797485	-0.191859869713374	0.191859869713374	19430	11144	11144	1	2	0.221289522501849	1	0.262437011974987	1
3745	chr10	43725302	43725302	-0.11320735506413	0.11320735506413	2321	16167	16167	1	2	0.828927638315684	1	0.831796350378195	1
3746	chr10	43824891	43824891	-0.175001607239144	0.175001607239144	2322	16169	16169	1	1	0.302866016144828	1	0.338042164152568	1
3747	chr10	43892412	43892412	-0.184902954592179	0.184902954592179	2324	16171	16171	1	4	0.252121640735502	1	0.291001189457474	1
3177	chrX	64956587	64956587	0.191755174502754	0.191755174502754	22896	34063	34063	1	1	0.221658003319697	1	0.262788410900618	1
5727	chr19	10224668	10224668	-0.186664583377883	0.186664583377883	11561	29846	29846	1	1	0.244065843606097	1	0.283535821541405	1
8199	chr9	71629104	71629104	-0.191709524691314	0.191709524691314	22209	15118	15118	1	2	0.221839629153282	1	0.262955976129043	1
1964	chr20	2083345	2083345	0.191660627873999	0.191660627873999	14339	31610	31610	1	1	0.222011610108948	1	0.2631212172905	1
5728	chr19	10381568	10381568	-0.103414177806909	0.103414177806909	11567	29852	29852	1	1	0.953827180520972	1	0.954019264655915	1
[truncated: 6,434 more rows]
