# Supplementary material for: Global DNA methylation of peripheral blood leukocytes from dogs bearing multicentric non-Hodgkin lymphomas and healthy dogs: A comparative study
Source: PLoS One. 2019 Mar 25;14(3):e0211898. doi: 10.1371/journal.pone.0211898 (PMC6433272; doi:10.1371/journal.pone.0211898)
Supplement: S4 Table — (XLSX) [file pone.0211898.s004.xlsx]

## Sheet: Plan1
Probe	ID	logFC	AveExpr	t	P.Value	adj.P.Val	B
cg02282317	AATF;AATF	-0.968285942550938	-0.836694618037331	-251770287933034	0.0439287903175037	0.0439287903175037	-42891655968478
cg13436085	ABCF3	-122519104797194	-329616320073201	-258839315450465	0.039857255903668	0.039857255903668	-427653156342101
cg02455703	ABHD8	12960997415209	-0.400989002911979	288776714914496	0.0265642877056116	0.0265642877056116	-422659181166599
cg00508498	ABTB2	-111080976212972	-363449093410195	-256819864973959	0.0409781656638177	0.0409781656638177	-428010804693325
cg18263841	ACCN1	-115411063589895	-122238157505846	-27511248707961	0.0319264625014906	0.0319264625014906	-424867115378079
cg19267259	ACOT7	184013258837686	-0.887153227895938	425815313621672	0.00487583838976363	0.00487583838976363	-406348906440996
cg05936438	ACOX3;ACOX3	128752394840224	-232333259610661	313278434608618	0.0192216948188372	0.0192216948188372	-418993728057884
cg10721440	ACSL4;ACSL4;ACSL4;ACSL4	-0.997760221481632	-145110536352695	-244394665602313	0.0486458134800899	0.0486458134800899	-430268805047745
cg22730967	ADORA1;ADORA1	137047268558663	0.331472578311048	277947743764796	0.0307255025302494	0.0307255025302494	-424399159761091
cg11436362	ADRBK1	-237084136920521	-196922498216648	-378634522741632	0.00846488722346392	0.00846488722346392	-410901783922017
cg22767321	AGPAT1;AGPAT1;AGPAT1	-185447499247784	-473580013287938	-432124652149452	0.00454064087127781	0.00454064087127781	-405808817141015
cg20618448	ALDH16A1;ALDH16A1	-104561714008872	-0.112498009868562	-263824368295854	0.0372266267694156	0.0372266267694156	-426781543292321
cg11406134	ALDH4A1;ALDH4A1;ALDH4A1	-130499753165792	397751170664932	-313106700752595	0.0192647723457197	0.0192647723457197	-419018140652233
cg11605771	ALG11;ATP7B;ATP7B	-126815415729313	0.221162970976966	-283065930520427	0.0286779284032338	0.0286779284032338	-423567458141417
cg15612444	ALG13;ALG13;ALG13;ALG13;ALG13;ALG13;ALG13;ALG13;ALG13;ALG13;ALG13;ALG13;ALG13;ALG13;ALG13;ALG13	-115021250961604	-0.400792290117889	-298852302420055	0.0232320607247389	0.0232320607247389	-421106898378816
cg13677111	ALG5;EXOSC8;EXOSC8;ALG5	-105773325899427	-0.925992816386377	-25936688535604	0.0395697863234682	0.0395697863234682	-427560155289054
cg13150282	ALKBH2;ALKBH2;ALKBH2;ALKBH2;ALKBH2;ALKBH2;ALKBH2;ALKBH2	-131539106006627	0.761849401253695	-279976398000868	0.029895828467449	0.029895828467449	-424067499071577
cg12307638	ALPI	152554492635979	-0.509078237180717	271101089757033	0.0337117661223622	0.0337117661223622	-425538025032013
cg16652651	AMPD3	-124334080793111	0.5688146192391	-246940272513361	0.0469605099733725	0.0469605099733725	-429798188247742
cg08217660	ANAPC11;ANAPC11;ANAPC11;ANAPC11;ANAPC11;ANAPC11;ANAPC11;THOC4;ANAPC11;ANAPC11;ANAPC11;ANAPC11;ANAPC11;ANAPC11	-116208009637642	-0.127971313640888	-30773987990077	0.0206651079084956	0.0206651079084956	-419790012305029
cg04570419	ANKRD10	133427076606567	-0.402185451514812	331465167865821	0.0152014609689684	0.0152014609689684	-41650681847029
cg06365976	ANKRD11	169360821706219	129148726650617	277615918777805	0.0308635341051832	0.0308635341051832	-42445366032058
cg14063104	ANKRD13B	-0.918505535275529	-24229380863045	-243582437979845	0.0491967577609766	0.0491967577609766	-430419826614197
cg26860780	ANKRD24	-15026283625677	-117455347874822	-351388567137058	0.0118221392866909	0.0118221392866909	-413997330896688
cg02617132	ANKRD9	-108430798018155	-0.205942792653154	-280564939028457	0.0296596299447907	0.0296596299447907	-42397177306224
cg04774559	ANXA11;ANXA11;ANXA11	121579120889127	-0.681603154647164	25235856049975	0.0435738296114748	0.0435738296114748	-428810198652207
cg26999505	AP1M2	207136711377987	0.909696937302972	537918897283911	0.0014961269919059	0.0014961269919059	-398638315394716
cg22279779	AP2A2	208274896248501	-0.022805677423744	476481145314388	0.00279753667983445	0.00279753667983445	-402404228834955
cg23388371	APLP1;APLP1;APLP1;APLP1	103646899582156	-0.96687133103085	275886591929328	0.031593679041667	0.031593679041667	-424738837738132
cg13051728	ARG2	-182050486713678	-173800104701507	-426028763759428	0.00486405680311169	0.00486405680311169	-406330388853337
cg09110292	ARHGAP12	-149356359150189	-0.465755192160521	-314377746436661	0.0189484064885931	0.0189484064885931	-418837875492432
cg24477401	ARHGAP27;ARHGAP27	-139743468955932	-0.500649283752514	-338017744705589	0.0139858251254704	0.0139858251254704	-415657365997601
cg22945605	ARHGEF10L	111883918307692	0.239947269548789	288616416046456	0.0266212833711264	0.0266212833711264	-422684393668062
cg04814990	ARHGEF7;ARHGEF7	-144072020212409	-0.417939188333209	-369037039140753	0.00950957170272699	0.00950957170272699	-411950029084788
cg20902146	ARL1	-127410892052578	0.748492164055894	-273371839933684	0.032688471640206	0.032688471640206	-425156967536985
cg07352345	ARL10	-109577149795116	-0.012300512587274	-270290711989059	0.0340851577737238	0.0340851577737238	-425674820147554
cg14053318	ARVCF	-0.992467149419705	581917044577939	-252413721337501	0.0435407007590143	0.0435407007590143	-428800236801369
cg16507965	ARX	103145551729921	-127544667434989	272616226460879	0.0330252647206662	0.0330252647206662	-425283399225637
cg18951719	ASB8	-128665561961095	-0.743399059752071	-289624450859233	0.026265036740676	0.026265036740676	-422526115890589
cg13771313	ATG16L2	-0.973402050866609	-0.385153129534343	-252061186028561	0.0437528856397242	0.0437528856397242	-428863936967883
cg00335712	ATOH1	-0.982687251440362	-312483495571714	-25838439795018	0.0401069074492304	0.0401069074492304	-427733494007808
cg26337070	ATOH8	-243393520039024	244633659992074	-302940702011331	0.0220108667523418	0.0220108667523418	-420495078870608
cg19949589	ATOX1	-120358350455157	-0.730831413064901	-266637366000031	0.0358238543606415	0.0358238543606415	-42629677929276
cg12394800	ATP11A;ATP11A	132247801194554	120890339471208	32397080472769	0.0167349524962355	0.0167349524962355	-417508258006434
cg13630739	ATP6V0A4;ATP6V0A4;ATP6V0A4	130086612025403	0.300817800339977	311508639993368	0.0196706823495166	0.0196706823495166	-419246160365861
cg25090499	ATP8A2	145022844094023	-165368730511138	289018241550117	0.0264786578665704	0.0264786578665704	-422621223518854
cg08316083	ATP8B3	-110983155083627	0.406212953854224	-256588787249923	0.0411085302496481	0.0411085302496481	-428051896266009
cg21387418	B3GALT4	119339358974073	116961418465972	311693951832732	0.0196231413122666	0.0196231413122666	-419219640347032
cg04663285	B4GALNT4	-230134114899269	487943079129543	-382638955800467	0.00806706353457111	0.00806706353457111	-410477400610478
cg14829378	B4GALT1	-106165104853948	-373558251171027	-246073877827131	0.0475271365040404	0.0475271365040404	-42995790170214
cg10230427	BAG2	-152835756086043	0.48120700058728	-285850024886942	0.027625835941282	0.027625835941282	-423122069759968
cg03913989	BAP1	-0.996716243440817	356341507568945	-259778929683404	0.039346788596643	0.039346788596643	-427487644013908
cg14470104	BAT1;SNORD117;BAT1	-133126795719248	-269232250298137	-288969468497372	0.026495925768462	0.026495925768462	-422628885580649
cg03167944	BCAS3;BCAS3	-132562387016079	-0.344486574380846	-344319766711849	0.0129163199586801	0.0129163199586801	-414862875717038
cg16788538	BCL7B	-107969136790801	-0.991146318628219	-249928897543518	0.0450596410614485	0.0450596410614485	-429250917070037
cg00016934	BCOR;BCOR	-187873762704817	-0.897295355030076	-346947766568093	0.0124970741293796	0.0124970741293796	-414537960208558
cg15688670	BDNF;BDNF;BDNF;BDNF;BDNF;BDNF;BDNF;BDNF;BDNF;BDNF;BDNF;BDNF;BDNF;BDNF	-18964265031054	-0.564828427954083	-259504492013515	0.0394951657787294	0.0394951657787294	-427535927199528
cg04542433	BEAN	-150594226143925	0.0613897623185324	-393200571272612	0.00711359018295006	0.00711359018295006	-40939352042785
cg11666087	BEND5;AGBL4;BEND5	-15415035794819	-25746389704492	-309886499520603	0.020092201847565	0.020092201847565	-419479189723242
cg21755381	BRD2;BRD2	-127109285380199	0.587764589437678	-288796113276816	0.0265573993319581	0.0265573993319581	-422656131211139
cg10266196	BRE;BRE;BRE;BRE;RBKS;LOC100302650;BRE	-129042970535494	124335716403303	-280914163757131	0.02952041911364	0.02952041911364	-423915076566887
cg24426778	BRSK1	-119068981145723	-0.385514470403284	-310070296813254	0.0200439537062271	0.0200439537062271	-419452706372675
cg05835545	BRWD3;BRWD3	-131568861234089	-167106909232602	-273672291009344	0.0325555715798927	0.0325555715798927	-425106797249478
cg09970552	BTBD18	-119128221324436	-0.127125131209345	-255506460633427	0.0417249778299152	0.0417249778299152	-428244818684691
cg12219311	BTBD2	-144778239733608	382955344937832	-38567990990345	0.00777877246061616	0.00777877246061616	-410160112280499
cg15377113	BTBD7;BTBD7;KIAA1409	14084823337688	-442455884107748	26022697553181	0.0391058122718633	0.0391058122718633	-427408921370831
cg19716967	C10orf84;C10orf84	156943816638777	-0.600920492051217	36754739137349	0.0096841243604042	0.0096841243604042	-412116751155905
cg06241792	C12orf39	-101805739442294	-124617250814525	-246232347407026	0.04742296427603	0.04742296427603	-429928653453714
cg20954987	C12orf68	152963088046456	-164533285651127	269199690026898	0.0345948148924056	0.0345948148924056	-425859658022631
cg18151676	C14orf106	154517812622812	-0.22205559311071	278931979463635	0.0303199438008252	0.0303199438008252	-424237919541524
cg04425614	C14orf180	128303751279151	-0.697732635150828	249950729213198	0.0450460560587928	0.0450460560587928	-429246940222418
cg23252261	C14orf37	-130192051651876	-0.724177205929093	-249757477280283	0.0451664587610135	0.0451664587610135	-429282153475525
cg19001909	C17orf108	-15543874488393	0.854568677011711	-410592103859456	0.005804262008021	0.005804262008021	-407715523575728
cg02287093	C17orf58;C17orf58	114111946403167	-199178789065779	265971922062475	0.0361505587648842	0.0361505587648842	-426410994136507
cg14821507	C17orf70;C17orf70	-122894325515691	-107748154084621	-32447808112732	0.0166260054957713	0.0166260054957713	-417439451324004
cg18764516	C19orf22	-122299496395662	-103722054350824	-248791215611844	0.0457735578909801	0.0457735578909801	-42945857715824
cg27543700	C1orf101;C1orf101	125435878918147	235544847938133	332432922545256	0.0150148787152452	0.0150148787152452	-416379841680284
cg00856002	C1orf38;C1orf38;C1orf38	-140978228478717	-147637691951285	-264490776729192	0.0368891267621322	0.0368891267621322	-426666239516765
cg25772827	C1orf94;CSMD2	-117758734320353	0.670310422639778	-299252166025732	0.023109459072926	0.023109459072926	-421046603146616
cg10246081	C1QL4	151176843912091	-0.217182110494517	252489722496165	0.0434950988515303	0.0434950988515303	-428786514453117
cg01195858	C20orf111	-117638479776152	-244095266234629	-257769328054884	0.0404470744455099	0.0404470744455099	-427842326160914
cg09225139	C20orf29	-130010943363875	0.151957932883317	-280117490278837	0.0298390215297506	0.0298390215297506	-424044530250363
cg01850767	C21orf45	-109154843461304	-0.429351202290677	-287259699408567	0.0271089612702584	0.0271089612702584	-422898435798769
cg11766577	C21orf56;C21orf56	-280129832573543	2343430177107	-664238849800425	0.000477026789924576	0.000477026789924576	-393297832728167
cg05513908	C22orf36;GGT1	-14929158761371	-0.185580825590786	-313834196183285	0.019083002471599	0.019083002471599	-418914845714191
cg24334002	C22orf46	-0.947623734033575	0.441123892994084	-243998956218082	0.0489134182913085	0.0489134182913085	-430342329320511
cg11448068	C2orf88;C2orf88;C2orf88;C2orf88	-134843257347656	-0.581055278716409	-271636385762223	0.0334675081503152	0.0334675081503152	-425447897035001
cg01197891	C4orf14;POLR2B;C4orf14	-125464507054234	-16341290989321	-30309443773916	0.0219663187612898	0.0219663187612898	-420472273988044
cg11332026	C4orf48;C4orf48	142487056847729	0.593959059700988	371052979441675	0.00927885159883837	0.00927885159883837	-411726143060173
cg00331501	C5orf42	-132137077895401	-0.0924358408448257	-269697412740582	0.0343613131191528	0.0343613131191528	-425775240011968
cg16521454	C5orf62	-100789307837227	-136060449471491	-26496970559125	0.0366485770455787	0.0366485770455787	-42658355095053
cg24617363	C6orf130;NFYA;NFYA	-116955249698412	-174616461389492	-29700362524908	0.0238080623845557	0.0238080623845557	-421386951734868
cg01152616	C6orf136;C6orf136;C6orf136	-176878676581806	208650944156515	-347392954530668	0.0124275420381002	0.0124275420381002	-414483287453397
cg19666256	C6orf136;C6orf136;C6orf136	-156568392595829	-219147735720937	-314684650968752	0.0188728646513904	0.0188728646513904	-418794493876231
cg23281154	C6orf155	-100375885066116	-574487672522372	-245851338949722	0.0476738300318285	0.0476738300318285	-429999001877392
cg00881440	C7orf27	-155453048858724	-0.219524558249152	-370317683555284	0.00936228128975272	0.00936228128975272	-41180757262969
cg16851699	C7orf28A	-117442233097246	101161545721667	-277046917232548	0.0311017676759796	0.0311017676759796	-424547280419036
cg27454412	C7orf50;C7orf50;C7orf50	-10731693324161	0.949986227015075	-245568580875611	0.047860902634405	0.047860902634405	-430051269018978
cg07242196	C7orf60	-145903823878778	-0.238504889086653	-32359892044553	0.0168153150692819	0.0168153150692819	-417558795189558
cg16920123	C8G;FBXW5	-135349311221253	-0.00351954947250589	-335907809813125	0.0143652510067503	0.0143652510067503	-415928263583281
cg21131024	C8orf56;BAALC;BAALC	147768414438046	-0.321739827248307	376899576539441	0.00864394239120603	0.00864394239120603	-411087997939328
cg13399544	C8orf73	-0.987658150201874	-107494376333817	-257207413981589	0.0407605037538173	0.0407605037538173	-427941965584481
cg22453529	C8ORFK29	-115839667924006	-126252497285026	-30072292362289	0.022664477730556	0.022664477730556	-420825681392819
cg23825981	CABLES2	-106549611376089	-0.718461614255833	-248730431895557	0.0458120330781519	0.0458120330781519	-429469695158764
cg16707895	CACNA1A;CACNA1A	-111554437373167	0.502932177021502	-260669841729292	0.038869153284318	0.038869153284318	-427331235949516
cg07687354	CACNA1H;CACNA1H	-165315400666428	0.0542107357235956	-332611634960163	0.0149806972874747	0.0149806972874747	-416356451244156
cg03267779	CACNB1;CACNB1;CACNB1	-100812339146571	0.204902646671641	-25663092709838	0.0410847241249404	0.0410847241249404	-42804440015563
cg09835225	CACNB2;CACNB2;CACNB2;CACNB2;CACNB2;CACNB2;CACNB2;CACNB2;CACNB2	-162328243063674	0.010188418430044	-28041606902984	0.0297191868127486	0.0297191868127486	-423995965771219
cg08634762	CAMLG	-115234851078772	-542745898466938	-306665544247844	0.0209584494547912	0.0209584494547912	-419946623949091
cg24189559	CAND2;CAND2	-202369015323084	518122785083688	-374380351310752	0.00891143567432425	0.00891143567432425	-411360945832582
cg22798503	CAPN11	130981091679485	149574790582276	282783730188446	0.0287869393960371	0.0287869393960371	-423612879189111
cg05066722	CARD11	-106006631910701	-0.320489988288231	-249340145489348	0.0454276243328278	0.0454276243328278	-429358278498582
cg15966315	CBX2;CBX2	101431474149889	0.405051970355424	268180788258006	0.0350780938621503	0.0350780938621503	-426032970863154
cg14060113	CCDC124;CCDC124	132347592864818	-0.060860379134737	304484610973725	0.0215678805030354	0.0215678805030354	-420266717878097
cg26457421	CCDC66;CCDC66;CCDC66;CCDC66;CCDC66	113529661627176	-0.484353133414921	253967382734883	0.0426183876371661	0.0426183876371661	-428520451542004
cg23457316	CCKAR	-184365955607578	0.930132938181076	-364550443717156	0.0100461004435364	0.0100461004435364	-412455509241425
cg03062002	CCR10	-134564970760776	170640780660334	-355051666738068	0.0112954755866916	0.0112954755866916	-41355922991543
cg13052543	CCR10;CNTNAP1	-116403102090078	-552408038577348	-267339788637465	0.0354823890733921	0.0354823890733921	-426176527566252
cg25868793	CD276;CD276	-113327600077648	0.241448295660772	-292420097699086	0.0253035450104943	0.0253035450104943	-422090511039174
cg24752563	CD81	160373543704662	-0.419036334192114	353578657789125	0.011504094662823	0.011504094662823	-413734553589274
cg20155988	CDK11B;CDK11B;CDK11B;CDK11B;CDK11B;CDK11B	-130452992790718	-0.137407129521506	-263601980572268	0.0373399804125347	0.0373399804125347	-426820085185475
cg09679690	CDK5;CDK5	111973892685677	-100535962481765	255009163881185	0.0420114746229229	0.0420114746229229	-428333713097529
cg02675308	CDKL2	-10057164323751	0.471986622075597	-246730493297661	0.0470970546144557	0.0470970546144557	-429836815827352
cg26347064	CEACAM16	-100332650450525	467302801230185	-258651524123664	0.0399601134907631	0.0399601134907631	-427686303824042
cg16241714	CEBPD	-120129321212991	-47472885281478	-308187841880508	0.0205441088188159	0.0205441088188159	-419724918070768
cg23401912	CENPV	-146226211562695	0.803818306641643	-343088525493494	0.0131180215487424	0.0131180215487424	-415016388201728
cg27366395	CHADL;L3MBTL2	-126073034429766	-0.925857146152421	-286154855474962	0.0275131777783113	0.0275131777783113	-423073603788294
cg00913953	CHD5	-219793357460489	633368963188259	-567435449370529	0.00112686542118772	0.00112686542118772	-397142971802987
cg07364676	CHEK2;HSCB;CHEK2;CHEK2	-12669350127245	-0.87580595461351	-253745631027044	0.0427487609818488	0.0427487609818488	-428560290226499
cg08760073	CHKB-CPT1B;CHKB;LOC100144603;CHKB	-119123647443282	-0.452013252618521	-306363815949391	0.0210416423407578	0.0210416423407578	-419990735068609
cg08240007	CHPF;TMEM198	-114019990946965	-102062496977669	-29794067098791	0.0235142032862944	0.0235142032862944	-421244734264706
cg15251779	CHPF2	-126678391107725	-141294376344995	-331765636035029	0.0151432615557057	0.0151432615557057	-416467337950523
cg00296189	CHRAC1;CHRAC1	161411582874589	0.453619632044644	33635970857782	0.0142830498480528	0.0142830498480528	-415870034858572
cg08774368	CHST2	-128756311264553	-182130901208911	-31814970702408	0.0180422781776046	0.0180422781776046	-418308593165901
cg21845957	CKB	114705545131095	0.0463641810704062	297127852365093	0.023768878159718	0.023768878159718	-421368066059034
cg10690677	CLCA4;CLCA4	-110226827304004	-0.79634675352528	-28690087127881	0.0272395392388704	0.0272395392388704	-422955241400986
cg00264378	CLCN5;CLCN5;CLCN5;CLCN5	-152963181880404	-0.0108709370368086	-339725821537577	0.0136866868345278	0.0136866868345278	-415439873721621
cg12805420	CLDN7	132712038667846	-185048947146702	348767672272221	0.0122154945575437	0.0122154945575437	-414315130967767
cg03235761	CLEC16A	-144643706609149	-458841776828279	-360317010842887	0.0105830741937207	0.0105830741937207	-412941722830629
cg23949612	CNOT2	-132947858951913	-0.185426089909411	-243453401939511	0.0492848829069933	0.0492848829069933	-430443857209773
cg07416383	CNPY1	-105099933301532	-245740773730298	-277658276501246	0.0308458774901406	0.0308458774901406	-424446699346544
cg11573679	CNRIP1;CNRIP1	155198491041547	-324119039529692	310027356851963	0.020055214521813	0.020055214521813	-419458891761819
cg27567401	COL12A1;COL12A1	22055673044644	-345560191777613	529149677733886	0.00163097425298328	0.00163097425298328	-39911845977025
cg00178511	COL7A1	-120038133325781	0.695348764220131	-299535417726897	0.0230230336778991	0.0230230336778991	-421003951810482
cg26100149	CPEB4	-131271349592472	-498996010228566	-321789620923601	0.0172123337562397	0.0172123337562397	-417805819797241
cg24665612	CT45A6	0.961980970821366	0.763568227588056	251743216999167	0.0439451977288979	0.0439451977288979	-428921459499833
cg21117678	CUX1;CUX1	138001746653464	-0.363458627064811	336326629772901	0.0142890494698671	0.0142890494698671	-415874293309302
cg17420983	CUX2	111560914268433	-0.337023284822422	277071240008011	0.0310915440177948	0.0310915440177948	-424543274242737
cg00551957	CXorf36	-131346174413234	-0.945401428337809	-303410602956172	0.0218750092288915	0.0218750092288915	-420425420308081
cg07439157	CYGB	145645500465302	0.387881763035794	345210422509203	0.0127725312958767	0.0127725312958767	-4147523406341
cg15015340	DAGLA	116447350930528	-0.160956540302899	276061480943663	0.0315190083434844	0.0315190083434844	-424709910062232
cg15593697	DCAF15	173843149149256	0.170548521509661	308898062601165	0.020353839137717	0.020353839137717	-419621964419492
cg02363010	DCI	-0.927414955876588	219884320574757	-245835191314155	0.047684492675151	0.047684492675151	-430001985365988
cg16884841	DCP1B;DCP1B	-136960415572872	-174168007529838	-33851983926958	0.0138971571508219	0.0138971571508219	-415593265896004
cg17983217	DDAH2	-134883058962272	0.181617558435033	-300224309383302	0.0228142907600446	0.0228142907600446	-420900427839954
cg24751934	DDX3X;DDX3X	110439634018011	-339996994396852	251744263614303	0.0439445632667222	0.0439445632667222	-428921270054711
cg08291539	DENND4A;DENND4A;DENND4A;DENND4A	-146211271186171	-286488781246185	-288290571205718	0.0267375450780497	0.0267375450780497	-422735694101556
cg23516852	DGCR6;DGCR6	133878981629019	159782484632046	329482855288181	0.0155915961808253	0.0155915961808253	-416768574045643
cg02805665	DHH	-145827390478361	-43913860284474	-34412837489677	0.0129474494554673	0.0129474494554673	-414886684577704
cg21901227	DHX37	121636840837276	0.00817781845902238	309052664429844	0.0203126742145167	0.0203126742145167	-419599593903451
cg20932440	DIO1;DIO1;DIO1;DIO1	-102941428616688	-0.0415680749354745	-252164469970334	0.0436906085137644	0.0436906085137644	-428845266191118
cg15694117	DIRAS1	153533977592899	190487662116983	348413229553185	0.0122697843150372	0.0122697843150372	-414358389965733
cg20407713	DLG2	-170267429809675	0.516354001156151	-34470178356273	0.0128544305677838	0.0128544305677838	-41481541278606
cg03421485	DLL4;DLL4	-102092981954884	-516417341784898	-266009292421341	0.0361321280692735	0.0361321280692735	-426404572424013
cg23696132	DMPK;SIX5;DMPK;DMPK;DMPK	-164127403015856	-0.068007109689672	-32159889207948	0.0172547762228573	0.0172547762228573	-417831971534985
cg10512745	DMRTA2	-164265795160299	-202532858514175	-310257951426803	0.0199948223784544	0.0199948223784544	-419425688301329
cg03753670	DNAJC11	-109504737907232	-0.622576654590741	-244056725334006	0.0488742552918006	0.0488742552918006	-430331589447168
cg10546176	DNAJC21;DNAJC21	-135307967331813	0.751735914717509	-304529580322088	0.0215551228480009	0.0215551228480009	-420260088357422
cg07687610	DNM1L;DNM1L;DNM1L	102026817493611	-0.763117464955109	267379161303366	0.0354633514926548	0.0354633514926548	-426169796559435
cg15316716	DOK2	-147077460712434	-260996918317606	-248270976753659	0.046103960306726	0.046103960306726	-429553810543397
cg19051036	DPH1	171416702749539	-0.154779045632078	436615016255099	0.0043177631546153	0.0043177631546153	-405433448267486
cg23555471	DTX1	-301781748766925	235425901998816	-721952465221857	0.000298978210831647	0.000298978210831647	-391585435060404
cg12508009	DTYMK;DTYMK;DTYMK;DTYMK;DTYMK	124530406353455	0.510639358695445	318720958396596	0.017909198773472	0.017909198773472	-41822917111892
cg24505618	DUOX1;DUOX1;DUOXA1;DUOXA1	-101602300835949	-0.0228426186417902	-268300460913742	0.0350209618929297	0.0350209618929297	-426012580106454
cg05732530	DUSP2	-112873054136407	-35080694530368	-260187536010584	0.0391269616655257	0.0391269616655257	-4274158457889
cg22123924	DUSP21	-135715351290712	-0.67450713557025	-266520404071388	0.0358810501221063	0.0358810501221063	-426316833594312
cg06715928	DUSP5	129541256559841	-0.651205918594977	267908397696816	0.0352085027882724	0.0352085027882724	-426079417335988
cg05186311	EBF3	138409980294483	0.352946150442276	317124028071165	0.0182839246610077	0.0182839246610077	-418451679709343
cg05825244	EBF4	277356873791809	130542428042983	275631422148652	0.03170296487188	0.03170296487188	-424781079594854
cg07196758	EFNA3	-0.943209876479796	-515539443621078	-248009221231559	0.0462711449787825	0.0462711449787825	-429601791840721
cg21881796	EHD2;EHD2	-103591477073337	-101729229079365	-248294697290302	0.0460888411884887	0.0460888411884887	-42954946458542
cg18644481	EHMT2;EHMT2	-130847104457121	605492727830598	-255477974115939	0.0417413334696901	0.0417413334696901	-428249906511496
cg06141120	EIF2B5;EIF2B5	-143357120421217	0.680835836392207	-376652822544387	0.00866974696201359	0.00866974696201359	-411114598619758
cg22816857	ELAVL3;ELAVL3	-115346016752421	474270032630311	-278924359163944	0.0303230617407891	0.0303230617407891	-424239165534096
cg07038409	ELK1;ELK1;ELK1;ELK1	-0.97952116993843	-0.491947073248701	-247373896182213	0.0466795780927958	0.0466795780927958	-429718431715486
cg15728918	ELMO2;ELMO2	-146850184037869	-125612339988106	-371376564659835	0.00924239655001314	0.00924239655001314	-411690391672161
cg11927881	ELMOD1;ELMOD1	116888298532325	129803787178158	254119874401922	0.0425289767847942	0.0425289767847942	-428493074031133
cg20419072	ELOVL5	-103990574939255	-0.836666757025626	-262902208958003	0.0376990517022229	0.0376990517022229	-426941570397199
cg14940308	EMX1;EMX1	-0.964461917869738	-0.390406782454572	-246568213970774	0.047202966850516	0.047202966850516	-429866716188347
cg06882340	EPHA2	-0.99444373848692	-0.181899351715014	-255449554972473	0.0417576571545998	0.0417576571545998	-428254982824338
cg22663240	ERBB3;ERBB3	-134279637530278	-304202881317545	-284617388594593	0.0280864530265313	0.0280864530265313	-423318653079505
cg22153345	ERICH1	-139040666651706	0.015640244210137	-243909747606757	0.0489739592706574	0.0489739592706574	-430358918253404
cg04946721	ERN1	-184781173347855	292315570991503	-482080476176012	0.00263686618808644	0.00263686618808644	-402019047226824
cg26181929	ESD	161921289347058	-103166082544339	406003952161055	0.006121518259906	0.006121518259906	-408145747065484
cg26545346	ESRP1;ESRP1;ESRP1;ESRP1;ESRP1	-119257636701703	0.386903538158641	-27376983672828	0.0325125474635846	0.0325125474635846	-425090521248087
cg26651303	ESYT2	108816216538168	0.0015135771932878	266781081223961	0.0357537082660686	0.0357537082660686	-426272149957582
cg24129914	ETFB	0.938959042426065	-0.269224927394936	243847441034882	0.0490162897510158	0.0490162897510158	-430370507549434
cg05298677	ETV7	345448820784903	-39277272518205	504372432891726	0.00209254645155054	0.00209254645155054	-400573574891996
cg14230810	EVPL	-107384703756178	-0.773918606093918	-262945394940335	0.037676786386966	0.037676786386966	-426934063863614
cg13677149	EVX1	139880309503692	118355966299787	308653685284966	0.020419092303408	0.020419092303408	-419657354813258
cg27454946	EXOSC4;EXOSC4	127784562892333	-0.543828863832279	256924804491786	0.0409191070322802	0.0409191070322802	-427992155080656
cg01030534	FAM115A	113901576841621	0.0455224088425678	259691060456945	0.039394231715942	0.039394231715942	-427503098003092
cg21495022	FAM117B	-150429799637707	-162395942548803	-37497310965344	0.00884768325641719	0.00884768325641719	-411296449077817
cg13649400	FAM120C	121971585178142	-112663495416434	31665671003203	0.0183951864319041	0.0183951864319041	-418517079406947
cg17044023	FAM122B;FAM122B;FAM122B;FAM122B;FAM122C;FAM122B	-192678199610784	-1158526947929	-439460944654177	0.00418284903754889	0.00418284903754889	-405199342027823
cg20498086	FAM123B	-130273293025158	-122366722905674	-2734404007712	0.032658094002228	0.032658094002228	-425145513909767
cg00358927	FAM168A	-11597742426486	-566258787237441	-280624021362998	0.0296360288485424	0.0296360288485424	-423962175584688
cg08644678	FAM184B	117096375979774	0.440498847267533	296625051505144	0.0239279032301332	0.0239279032301332	-421444563907413
cg06525651	FAM196A;FAM196A;DOCK1	102316588331577	-0.132100393060908	259125290349003	0.0397011573568911	0.0397011573568911	-427602721877831
cg22424284	FAM46C	-103284149786426	-350888678105806	-264986110830266	0.0366403667399342	0.0366403667399342	-426580721156765
cg19402238	FAM59B	148290853877318	151857802949171	35731032368487	0.010983617096837	0.010983617096837	-413292588341458
cg03884587	FAM5B	-107797125254375	0.416571013556303	-269324120437034	0.0345362820224873	0.0345362820224873	-425838538585224
cg06975834	FAM65A	-140883251122275	0.0455248483912256	-371227103389355	0.00925921514689146	0.00925921514689146	-411706898584769
cg07267782	FAM83B	142678814488306	-0.0610659173656646	366855070357122	0.00976644864941482	0.00976644864941482	-412194609910959
cg00968561	FAM83F	109099991495083	13449337733883	279242214859236	0.0301932973065301	0.0301932973065301	-424187224661476
cg13911690	FAM83H	-15332546740407	447397582904614	-284839957769035	0.0280026777551391	0.0280026777551391	-423283085771348
cg25258291	FARP1;FARP1;FARP1;FARP1	-105123651314158	-530840402559419	-250995695582443	0.0444008150554877	0.0444008150554877	-42905694529781
cg20454518	FBRSL1	-159548179828538	-0.714985369632069	-245896391900141	0.0476440937538061	0.0476440937538061	-429990678623566
cg02086523	FBXL17;FBXL17	110102605734042	0.487694904023093	283155893776617	0.0286432694459224	0.0286432694459224	-423552988949223
cg03554264	FBXO46	111948823492351	-0.281564761021651	283091589801457	0.0286680384194451	0.0286680384194451	-423563330718312
cg16493566	FBXO5;FBXO5	-142147985460733	-256476069313333	-294652736823341	0.0245628499925308	0.0245628499925308	-421746163152885
cg09380415	FCGBP	-156997831638271	10549001443384	-292801369647056	0.025175373928999	0.025175373928999	-422031484468221
cg00904063	FDXR;FDXR	-0.939550745670693	0.212217829736517	-244556482798121	0.0485368232410913	0.0485368232410913	-430238767276016
cg20160996	FERMT3;FERMT3	-105991164881245	288644750722137	-281402474466184	0.0293269342418367	0.0293269342418367	-423835930319173
cg11374425	FEZF2	-12671755443091	-333224691602939	-27185665535959	0.0333675452579527	0.0333675452579527	-425410863788447
cg17105737	FGF22	100679130963331	-127407185359716	251562505353108	0.0440548902406085	0.0440548902406085	-428954180153217
cg25948690	FGF6	-113916789791134	-0.804143805773758	-2729770930417	0.0328639604374623	0.0328639604374623	-425222971992689
cg02522760	FGF8;FGF8;FGF8;FGF8	-126794678988579	-0.114530841204117	-280514678909895	0.0296797227159554	0.0296797227159554	-423979939196039
cg17337672	FGFR2;FGFR2;FGFR2;FGFR2;FGFR2;FGFR2;FGFR2;FGFR2;FGFR2	151069810097825	-0.145540462131954	270278300319959	0.03409091066234	0.03409091066234	-425676918580815
cg09314358	FICD	-119636028123531	-238673416714175	-28024269169715	0.0297887091596104	0.0297887091596104	-424024159021264
cg23400985	FLII	-149441090722366	-0.876822655228527	-387663671598859	0.00759686209093354	0.00759686209093354	-409955419780468
cg26614262	FLYWCH1;FLYWCH1	-137202088166098	-0.795511970303232	-279828488603461	0.0299555041707706	0.0299555041707706	-424091591357396
cg08638320	FOXD2;MGC12982	-105701554512604	0.116453074516716	-264429231221092	0.0369201600251999	0.0369201600251999	-42667687627443
cg03127034	FOXP4;FOXP4;FOXP4	-146065094195907	29455639324231	-351896694346435	0.0117474981238906	0.0117474981238906	-413936138415287
cg13734953	FRMD4A	251405893768201	0.0793102701052532	467153026037265	0.00309024687469927	0.00309024687469927	-403066857653603
cg09677724	FUK	-122250208595907	-0.227827187256275	-306514472657457	0.0210000585541411	0.0210000585541411	-419968702890218
cg21712019	FUZ	-112902231706274	-0.388449496067634	-259710714448341	0.0393836147192495	0.0393836147192495	-427499640927888
cg13496324	FZD1	14380334941247	-351951132643061	24589912131332	0.0476422928841002	0.0476422928841002	-429990174422657
cg01684881	FZD2	-147519773052808	-262823019262869	-390953495279616	0.00730548510046058	0.00730548510046058	-409619900292401
cg16464924	GAA;GAA;GAA	102575408785476	545745188661283	263710341397131	0.0372847020513663	0.0372847020513663	-426801301244555
cg07630649	GABARAPL2	-126417176296598	-144002385064594	-331751709065855	0.0151459537704179	0.0151459537704179	-416469166776529
cg24544803	GABBR1;GABBR1;GABBR1	-128462703174853	-0.142392105463088	-256943886199476	0.040908377732943	0.040908377732943	-427988764683881
cg09902379	GABRB2;GABRB2	160219754772703	-0.353919612303147	409554452350299	0.00587437837423532	0.00587437837423532	-4078120604937
cg25995452	GALNTL6	-109948111253313	-437892294591074	-28345414590745	0.0285286859686266	0.0285286859686266	-423505056658551
cg01102073	GATA2;GATA2;GATA2	-17773014484508	-318748227170922	-370732913869679	0.00931506629201069	0.00931506629201069	-41176155588464
cg17124583	GATA3;GATA3	-124283691984087	-354564347084305	-251551827322799	0.0440613808304533	0.0440613808304533	-428956114229995
cg21244880	GBGT1;GBGT1	-189892846576448	-111519000409399	-420796156375696	0.00516226450824724	0.00516226450824724	-406789390002985
cg24623068	GEMIN5	-110459673335055	-0.439543418942637	-286174689324461	0.0275058647316147	0.0275058647316147	-42307045238838
cg15027300	GGN	-147287223030662	-30586588244489	-243333956087477	0.0493666054014792	0.0493666054014792	-430466111154279
cg23031815	GIPC1;GIPC1;GIPC1;GIPC1;GIPC1;GIPC1	-102678998749932	-0.471807856579764	-249335556118062	0.0454305051440648	0.0454305051440648	-429359116257706
cg14576896	GJD2	156155430695368	-24028818581195	354156818666692	0.0114217104783637	0.0114217104783637	-413665603292875
cg10530560	GLI1;GLI1;GLI1	-154913897760379	-0.693166173171294	-338048979600153	0.0139802911552514	0.0139802911552514	-415653374304521
cg13880034	GNAQ	-144475936945958	-0.682954153352954	-308832673256738	0.0203712771349051	0.0203712771349051	-419631430465033
cg26988138	GNG7	-129752052802316	-0.465666414651664	-299266341766524	0.0231051254865701	0.0231051254865701	-421044467415518
cg04878136	GOLGA3	-0.920376465549491	0.532707382650473	-243614530219302	0.0491748659409561	0.0491748659409561	-430413851651852
cg02700714	GOLGA8B	-117307890017057	-0.2907299464918	-290803294630724	0.0258549031692601	0.0258549031692601	-422341832917781
cg03522216	GOLPH3	-105356274326979	-0.365285893475244	-273457598834559	0.0326504786740786	0.0326504786740786	-425142641312803
cg26677602	GPA33	-152582928440361	-0.762584217291985	-395747360136601	0.00690283083023283	0.00690283083023283	-409139654170704
cg18058689	GPC6;GPC6	-164828637392734	-0.0349353923323495	-345712203231042	0.0126922963012747	0.0126922963012747	-414690255993591
cg03146637	GPN1;CCDC121;CCDC121;GPN1;CCDC121;GPN1;GPN1;GPN1	-122724546051373	-267086943875793	-294216991980747	0.02470555980833	0.02470555980833	-421813123993685
cg25236230	GPR176;GPR176	-174062017132324	-130982155901237	-347884218438576	0.0123513055190614	0.0123513055190614	-414423079564155
cg19771648	GPR6	13457208861311	0.780609569032152	338338410365732	0.0139291256672642	0.0139291256672642	-415616411963389
cg22281380	GRB10	173156804546141	165178352390978	459231836681847	0.00336598617535782	0.00336598617535782	-403650874769468
cg23836594	GRB7;GRB7;GRB7	-126107519734503	104274925657585	-261151492493821	0.038613485522294	0.038613485522294	-427246890656835
cg15287403	GRM2;GRM2	-101757094089845	416378858390426	-246055766155194	0.047539057708771	0.047539057708771	-429961245531304
cg17101358	GRN;GRN	-123949662112182	0.67380011415943	-300569299354754	0.0227105220925738	0.0227105220925738	-420848694555305
cg05196820	GSX2	-174262751660404	-397648375683047	-393971688996196	0.00704903232416422	0.00704903232416422	-409316352366514
cg07583091	GTF2H1;HPS5;HPS5;GTF2H1;HPS5;HPS5;HPS5	-130747949074616	-0.726466781170692	-289421309927997	0.0263364144983747	0.0263364144983747	-42255796060118
cg08719551	GTF2H4;GTF2H4	-131587941425131	0.595304818907053	-248397187408483	0.0460235752182481	0.0460235752182481	-429530690973142
cg11978873	H3F3A;LOC440926	-128696143818526	-0.627974715441513	-299578411924311	0.0230099458278049	0.0230099458278049	-420997482201807
cg23598212	HCCA2;LOC402778;LOC402778	-114868426790043	19854349349308	-270056813045922	0.0341937451002022	0.0341937451002022	-425714382001469
cg06710082	HCG9	103424410257274	0.266855697702016	257358262570266	0.0406761114384856	0.0406761114384856	-427915196945087
cg00928393	HERC2	101200820126812	-0.215596738372976	258322926654666	0.040140768261505	0.040140768261505	-42774435995442
cg08283682	HIST1H1C	182571996956171	-0.611495623790216	451860630211465	0.00364758013538054	0.00364758013538054	-404212658541402
cg20899581	HIST1H4L;HIST1H3I	131614768676283	-0.0840429369891456	280203298599207	0.0298045295549668	0.0298045295549668	-424030567497823
cg01175605	HK2	-118634150554906	326378997007403	-286996610699812	0.0272046337428787	0.0272046337428787	-422940077029398
cg10714510	HLA-DQB2	-150162150048728	-0.328092882937576	-333772865659012	0.0147606531432452	0.0147606531432452	-416204905057523
cg22988655	HLA-H	-154177087650095	-0.614913223655803	-319359954787215	0.0177615996271147	0.0177615996271147	-418140558700692
cg11867546	HLA-J;NCRNA00171	-175855197131058	0.292888432412227	-365075342889218	0.00998163975635157	0.00998163975635157	-412395853694343
cg08687718	HNRNPA0	110757571153042	-178106788651161	284104621046801	0.0282804821340047	0.0282804821340047	-423400715134376
cg19029378	HNRNPF;HNRNPF;HNRNPF;HNRNPF;HNRNPF;HNRNPF	-129962236240666	-197647442443683	-290088616908735	0.0261027203991372	0.0261027203991372	-422453450313437
cg05921905	HOXA2	226245471449068	-107459066290682	332267394934957	0.0150466142996917	0.0150466142996917	-416401522562688
cg08101036	HOXA3;HOXA3;HOXA3	-132568065256385	-0.025243839629044	-292933603667616	0.0251310843085507	0.0251310843085507	-422011034017654
cg14044640	HOXA6	-131572324544887	-434281940345125	-276761045704816	0.031222197883799	0.031222197883799	-42459439446198
cg05849260	HPS5;HPS5;GTF2H1;GTF2H1;HPS5	-185546382821968	0.283577046056618	-246873679932214	0.0470038099154308	0.0470038099154308	-429810447211338
cg09640960	HRH3	-119909624119401	-0.912683163804083	-270040635822424	0.0342012689353657	0.0342012689353657	-425717119534383
cg13558754	HSPB6;C19orf55	-147515211346262	-463783904405894	-285799392475521	0.0276445962917375	0.0276445962917375	-423130125685666
cg10070578	HYOU1;HYOU1	124141445798816	-126891558100094	307204949029156	0.0208106089780322	0.0208106089780322	-419867904131482
cg24327461	ICOSLG	-124218151882518	-0.456337514468354	-281145060878297	0.0294287605455347	0.0294287605455347	-423877633355541
cg04483506	ID3;ID3	104369875188867	-45204316394198	263272741559024	0.0375084686981366	0.0375084686981366	-426877204009523
cg23299989	IDUA;SLC26A1	-131635969857278	-0.415938098538893	-333549223531017	0.0148027556775666	0.0148027556775666	-416234032304761
cg00929392	IFFO2	-129139503450577	-18898730189658	-277311307099372	0.0309908280242831	0.0309908280242831	-424503753445997
cg01107006	IGDCC3;IGDCC3	-158188631851277	-386025449468627	-280806315266701	0.0295633359018825	0.0295633359018825	-42393257739873
cg21532432	IGF2AS;INS-IGF2;IGF2;IGF2AS	16554016730101	0.43308204615495	351069791867527	0.0118692313603178	0.0118692313603178	-414035789819974
cg25560471	IGHMBP2	-109204715151514	165465820887954	-243576235808336	0.0492009897651711	0.0492009897651711	-430420981414942
cg21578219	IGSF21;IGSF21	108622058203566	-35345119361529	249841632530528	0.0451139856488177	0.0451139856488177	-429266816263474
cg18104979	INPP5D;INPP5D	-125682199358913	-100608283232005	-277138324987758	0.0310633645772318	0.0310633645772318	-424532226721846
cg02514062	INTS12;INTS12;GSTCD;INTS12;INTS12	142279031698888	0.58846091873194	26892411099945	0.0347248243810948	0.0347248243810948	-425906467303808
cg16714230	IPO8	112740348407628	-0.623037334434533	267421662360067	0.0354428134242485	0.0354428134242485	-426162531857118
cg13878677	IQSEC1	-301396141789819	0.61342254700558	-294464125426945	0.0246245125575128	0.0246245125575128	-421775132431694
cg06191898	IRX5	142580037214044	-218410671800779	314012661533157	0.0190386962357808	0.0190386962357808	-418889554375263
cg01532600	ITFG3	-125143043219484	-0.452749348617249	-332924053230989	0.0149211464635382	0.0149211464635382	-416315604331111
cg11401257	ITPKB	133160099499191	147200452655187	313860331153106	0.0190765071598054	0.0190765071598054	-418911140787375
cg24319825	ITPR1;ITPR1;ITPR1	119923492468237	-0.284280598132036	315336056600893	0.0187136071516326	0.0187136071516326	-41870260268773
cg09848218	JAG2;JAG2	-25277651912796	-0.0403140091091709	-611425651638074	0.000752866587525984	0.000752866587525984	-395217385844824
cg23918580	JPH4;JPH4	-133237156712616	-331066355665775	-255256092407656	0.0418689590106379	0.0418689590106379	-428289553473498
cg04278170	JUNB	-145920773758894	-383155914672473	-27716721061282	0.0310512393909252	0.0310512393909252	-424527470741568
cg26905826	JUP;JUP	-107042308712146	-331167489585707	-246948651220942	0.0469550649147469	0.0469550649147469	-429796646018873
cg17615744	KBTBD3;AASDHPPT;KBTBD3	-12520410193114	-0.114388470827442	-315787061342509	0.0186041986285118	0.0186041986285118	-418639129517965
cg19651132	KCNA1	0.925929163484217	-0.224894788537626	245393323753686	0.0479772380264125	0.0479772380264125	-430083690268145
cg02854695	KCNC3	-114303350076763	-447328085969974	-263736912748697	0.0372711603747805	0.0372711603747805	-426796696357546
cg08578454	KCND1	-158692091796119	329486760940314	-368530283117943	0.00956855941270878	0.00956855941270878	-412006622466459
cg15809694	KCNH2;KCNH2	-181931387908521	-40084498073394	-41150403345328	0.00574340940231061	0.00574340940231061	-407631047682267
cg07745624	KCNIP4	110407687059912	147250320791655	249925350593892	0.0450618485967799	0.0450618485967799	-429251563209572
cg22062984	KCNJ6;KCNJ6	-127064928809563	0.514696807840149	-251449788005048	0.0441234556296394	0.0441234556296394	-428974599955124
cg24304658	KCNK3	-160149225772259	426104449120221	-424728688681595	0.00493631159921733	0.00493631159921733	-40644344529407
cg07177975	KCNMB4	120034666670024	-0.941462131390489	266682739221656	0.0358016923532187	0.0358016923532187	-426289001973316
cg04330389	KCNN1	-10069156365739	26674429695873	-266241121617128	0.0360180145041051	0.0360180145041051	-426364755095121
cg20930366	KCNN2	123670880066987	-310383111096766	285361782555787	0.0278073095814439	0.0278073095814439	-423199820021281
cg22389375	KCNQ1DN	-184553429385283	-0.659939962985363	-491153753779607	0.00239807648316746	0.00239807648316746	-401414140907715
cg13775996	KCNT1	-145296503756693	-13521432136088	-377926111316747	0.00853749877395364	0.00853749877395364	-410977646058182
cg18757695	KCTD1;KCTD1;KCTD1	-139438517133339	-26288576232495	-352396123112825	0.0116746386588232	0.0116746386588232	-413876126144377
cg26144202	KCTD11	-564935117912232	247097369172576	-851360094424458	0.000116179939866818	0.000116179939866818	-38878002974632
cg07584494	KDM4B	-40214998817122	0.863835192495507	-643475275547208	0.000568795855536998	0.000568795855536998	-394007350745285
cg04504182	KDM5B;KDM5B	-11746774922805	-0.0879566028877294	-281944114901181	0.0291139028690254	0.0291139028690254	-423748318621929
cg26314534	KDM6B;TMEM88	-19758428346241	506552949586994	-479008825709901	0.00272368101358595	0.00272368101358595	-40222920291761
cg10132348	KIAA0232;KIAA0232	-12697372815871	-160518426941341	-250184732432304	0.0449007145433236	0.0449007145433236	-429204333390353
cg04768657	KIAA1377;ANGPTL5	-106052329388821	-0.63488089544491	-278030856875686	0.0306910326305194	0.0306910326305194	-424385519921714
cg17716617	KIAA1522	12095792368103	-227901346228267	275038821267477	0.0319583250943801	0.0319583250943801	-424879342687565
cg22625953	KIAA1549;KIAA1549	119335673092475	0.910332915378349	273129027720404	0.0327962979124197	0.0327962979124197	-425197555568009
cg03116922	KIAA1632	-15438625893405	100896496945166	-256565037812169	0.0411219534584844	0.0411219534584844	-428056121473541
cg22331106	KIAA1704;NUFIP1;KIAA1704	-110007904054375	-0.550048535048759	-291429067869413	0.0256399878224524	0.0256399878224524	-42224436506471
cg09290497	KIAA1731;KIAA1731	-178700099633356	-0.301678632940793	-406977328042203	0.00605263296814738	0.00605263296814738	-408053744607159
cg26027205	KIAA1949;KIAA1949;KIAA1949	12529070028034	-0.152301063011235	303784454027001	0.0217675683229871	0.0217675683229871	-420370097253701
cg27533534	KIF5C	-107469422915166	-29545688476556	-283975674529874	0.0283295003922302	0.0283295003922302	-423421377775812
cg04305427	KIFC3;KIFC3;KIFC3	143198927396682	0.0918205766203745	265421434963645	0.0364232111032725	0.0364232111032725	-426505694116469
cg07028608	KLF10	-146026669449633	-226741210892652	-326081914335207	0.0162866015784348	0.0162866015784348	-417222889698498
cg14185918	KLF4	149285696597939	-327252071002514	279707288644399	0.0300044984881046	0.0300044984881046	-424111343509007
cg25313172	KRT7	188128547392905	-106565749943719	333047133508519	0.0148977568235773	0.0148977568235773	-416299527421498
cg03766373	KRT83	-10173281949753	217867844636012	-24424760078541	0.048745089313572	0.048745089313572	-4302961187024
cg17688525	L3MBTL4	-112487413951298	-13552009254437	-286585750819731	0.0273547679552647	0.0273547679552647	-423005195096409
cg01572549	LAMA5	-130680212138563	461418530491882	-324528780297351	0.0166151594177652	0.0166151594177652	-417432582730253
cg23574897	LBX1;FLJ41350	-123957467702449	-443004211972436	-290558476338455	0.0259395092177154	0.0259395092177154	-422380032007932
cg24880701	LBXCOR1	145110306795363	314056034539916	273721748276328	0.0325337500829075	0.0325337500829075	-425098544286391
cg06775055	LCORL;LCORL	-15516214162466	-424609788803215	-266360480038005	0.0359594116089447	0.0359594116089447	-42634426847021
cg07342512	LEPROT;LEPR;LEPR;LEPR	-116639356311371	-0.343083045068466	-262209258536587	0.0380582247835975	0.0380582247835975	-427062182711591
cg06854666	LIMCH1;LIMCH1;LIMCH1	105116212653025	-0.507669977309858	276185906358851	0.0314659981449223	0.0314659981449223	-424689341330989
cg13564933	LLGL2;LLGL2;LLGL2	-0.990006422498787	155999780308604	-25595491120827	0.0414683859155223	0.0414683859155223	-428164791988281
cg05586701	LMAN2;LMAN2	-193085684422434	-293036176399387	-433239007253502	0.00448415465089193	0.00448415465089193	-405714972389207
cg23805357	LOC100128811;GPR158	142349229330412	-22480649918551	354799010816268	0.0113309613468487	0.0113309613468487	-413589221585629
cg04082353	LOC100130093;LOC100130093	-110284690350934	-0.690754191660427	-292743206162205	0.0251948813941582	0.0251948813941582	-422040483133368
cg16561266	LOC146880;LOC146880	107250963034215	-0.113293964167038	279348289441967	0.0301501244562429	0.0301501244562429	-424169905398745
cg21385746	LOC150568	-130112674443177	322212115392766	-333056628188093	0.014895954159667	0.014895954159667	-416298287569116
cg16195091	LOC283999	-110493806214692	-0.406326643890072	-264583626406686	0.036842361174345	0.036842361174345	-426650197162635
cg08541345	LOC285830;LOC285830	-126602331208733	0.452934584699434	-326518150626864	0.0161955955712978	0.0161955955712978	-417164243059745
cg04811621	LOC344967;N4BP2	-0.944726150728639	-0.198572565986873	-245979748887233	0.0475891268424299	0.0475891268424299	-429975282324727
cg15889230	LOC388955	11764420870488	0.798853967290286	300546094554791	0.0227174858153961	0.0227174858153961	-420852171941161
cg09096159	LOC400931;MIRLET7B	101061865205918	-0.324996310314802	25301989477153	0.0431783804439446	0.0431783804439446	-428690892366165
cg00646731	LOC404266;HOXB5;LOC404266;LOC404266;LOC404266	-106244246128151	332848458736846	-265421885986328	0.0364229868250638	0.0364229868250638	-426505616447244
cg09176539	LOC440040	127907250604258	-122833608387612	243897991173443	0.0489819435527336	0.0489819435527336	-43036110481432
cg27518314	LOC440335;LOC440335;LOC440335	102322527848074	0.817334740386589	246508801873919	0.0472418047159442	0.0472418047159442	-429877667187514
cg20262684	LOC729121;RGPD4	-101033268602068	0.0765607800601357	-257781277892277	0.0404404366274112	0.0404404366274112	-42784020940455
cg02451362	LOC92659;MAFG	-122271991048434	-286455093639536	-308719890317008	0.0204013920342441	0.0204013920342441	-419647763510194
cg10372921	LOXL1	-136451844212177	-0.346263081560565	-307712584446846	0.0206725055647369	0.0206725055647369	-419793982606249
cg01516933	LPHN1;LPHN1	114081268992516	0.652991579828057	268844633177273	0.0347624158180003	0.0347624158180003	-425919976343622
cg25012937	LRBA	155807028593226	-0.809527468171229	282114993490831	0.0290470387721201	0.0290470387721201	-423720717483514
cg00002033	LRFN1	209679215625233	-133250690336891	513326724203315	0.0019105526170493	0.0019105526170493	-400030236285384
cg04175604	LRFN3	-114534928740405	271743682591099	-279863475867697	0.0299413766882668	0.0299413766882668	-424085891176764
cg15238467	LRP1	155928088484575	-0.740349383345923	313134808324835	0.0192577147175558	0.0192577147175558	-419014143847417
cg11390398	LRP6	-13458199185259	-0.706938560199927	-330061476534122	0.0154766021391823	0.0154766021391823	-416691938375795
cg06391894	LRRC20;LRRC20;LRRC20	140626970879741	-0.746467513491778	318703067125697	0.0179133505340581	0.0179133505340581	-418231655647664
cg16265012	LRRC8E	-0.944553148474701	5002499232685	-247877540828723	0.0463554900473672	0.0463554900473672	-429625946087936
cg22849149	LSM7	-193193836561203	-0.517065023100933	-303988584801156	0.0217091439078448	0.0217091439078448	-420339925914416
cg09621572	LTA;LTA;LTA	-110876080768704	0.686493725478316	-25678331665863	0.0409987556826144	0.0409987556826144	-428017301639586
cg02539855	LY6H;LY6H;LY6H;LY6H	137643389330971	-0.27696293091547	301135323612465	0.0225413701550839	0.0225413701550839	-420763975399014
cg07835289	LYST;LYST	-105080000102995	145048582222416	-269540857287822	0.034434578611271	0.034434578611271	-425801775924518
cg23098062	LZTR1;LZTR1	-0.94981861502943	-0.0287144038899348	-246600913647751	0.0471816052362615	0.0471816052362615	-429860689849845
cg15574437	MAD1L1;MAD1L1;MAD1L1	136104753133372	-120717592849967	326944482010605	0.0161071908567252	0.0161071908567252	-41710703404473
cg24973755	MAEA;MAEA	-115313801163232	133029281007624	-246770630571087	0.0470708972644063	0.0470708972644063	-42982942301319
cg15548613	MAFF;MAFF;MAFF;MAFF	128711759877565	0.365430330874359	301979378834164	0.0222916502478442	0.0222916502478442	-420638009940092
cg15764058	MAGI1;MAGI1;MAGI1	-125989620084964	-0.793104489444661	-292725152062311	0.025200939866481	0.025200939866481	-422043276775378
cg09318120	MAP3K7IP2	-119336263063241	-0.0969945601122588	-264359643669421	0.0369552816551343	0.0369552816551343	-426688905862919
cg15116677	MAPK4	-112352003562701	565613875024884	-266731228738876	0.0357780242978449	0.0357780242978449	-426280691965431
cg00339556	MARCH11	-109579057721124	-0.959965681813886	-258382785496873	0.0401077952670658	0.0401077952670658	-42773377900134
cg08366196	MCEE;MPHOSPH10	132513261142737	-105835499918431	265332672835268	0.036467377979107	0.036467377979107	-426520982124063
cg12195984	MCM10;MCM10;MCM10;MCM10	139258174966637	0.800264762219483	31535406427843	0.0187092253429304	0.0187092253429304	-41870006601286
cg22159075	MCM2	-129711938350305	-236989986007846	-293927626397963	0.0248008218320477	0.0248008218320477	-421857656520555
cg05387146	ME1	-197261338997953	-476028731173575	-412136601011183	0.00570161572053521	0.00570161572053521	-407572649841347
cg14676711	ME2;ME2	115811505626541	-0.774616432402928	262959259038899	0.037669641450508	0.037669641450508	-426931654278433
cg20201475	MECOM	133162426350303	113534400707503	26713620499411	0.0355809994981387	0.0355809994981387	-426211347439749
cg01083397	MECP2;MECP2	-176306255238775	-16375272752674	-401497990751652	0.00645196807949547	0.00645196807949547	-408576844122601
cg10658706	MED17;MED17	-126425678126215	-0.865775522289955	-244751882336686	0.0484055541185739	0.0484055541185739	-430202517722208
cg24500441	MEGF11	257135043086003	204115733700887	656684265014663	0.000508307821632232	0.000508307821632232	-393549677655908
cg26548653	MEGF8;TMEM145	-158671343214913	-130623621438914	-312224491821764	0.0194877203540914	0.0194877203540914	-419143828983428
cg19518383	MEN1;MEN1;MEN1;MEN1;MEN1;MEN1;MEN1;MEN1	113454497514914	0.447202400973922	250898900956114	0.0444601735436293	0.0444601735436293	-429074515118031
cg18114890	MGAT1;MGAT1;MGAT1;MGAT1;MGAT1	-113623641500165	-10680709259159	-273676358032183	0.032553776543396	0.032553776543396	-425106118523578
cg03223221	MGC72080	-128028090866061	-102375598181694	-29317608106695	0.0250500879047632	0.0250500879047632	-421973562591731
cg22128830	MICA	119493880943347	-0.655847236435674	260048079477184	0.0392018419967685	0.0392018419967685	-427440338287197
cg12529301	MIDN	-103091707085443	-144492495568847	-267057145662855	0.0356193720292087	0.0356193720292087	-426224876541146
cg22855438	MIER1;MIER1;MIER1;MIER1;MIER1;MIER1;MIER1;MIER1;MIER1;MIER1	-0.985654583126842	-377305045701674	-243137156756895	0.0495015604541875	0.0495015604541875	-430502796407483
cg19726536	MIR1229;MGAT4B;MGAT4B	-151097251704729	-0.873588948079917	-370724044030795	0.00931607211280988	0.00931607211280988	-411762537978033
cg10726559	MIR127;RTL1	-110691117937263	331301362490851	-253436972665657	0.0429309277248839	0.0429309277248839	-428615794557866
cg11242552	MIR1306;DGCR8	-12340556080951	0.610535313482888	-321780186238882	0.0172144305645535	0.0172144305645535	-417807112931114
cg26213561	MIR1915;C10orf114	-132652422920532	-332208466622041	-28975750473455	0.0262183980536973	0.0262183980536973	-422505272279627
cg05250768	MIR196B	110669559001467	0.293946058797449	289532594416443	0.026297286651392	0.026297286651392	-422540512228714
cg02660440	MIR199A1;DNM2;DNM2;DNM2;DNM2	137580180482309	-113130843846921	257782944675354	0.0404395108648749	0.0404395108648749	-427839914163175
cg08519216	MIR548N;PLEKHA3;PLEKHA3	-113393791983808	0.134069231334917	-253297034775494	0.043013786344775	0.043013786344775	-428640978934434
cg25837710	MLH1;MLH1;MLH1;EPM2AIP1;MLH1	-0.985542694256319	-0.844077096277682	-254157529132792	0.0425069289843592	0.0425069289843592	-428486316004956
cg26159030	MLL4	-0.92730800708759	557723414560838	-242999877260643	0.0495959278820666	0.0495959278820666	-430528401032216
cg24927465	MLLT1	-127808741835092	-0.53111643433969	-324178821577814	0.0166901833241473	0.0166901833241473	-417480024639847
cg21391741	MMEL1	-0.938125688179784	0.178676053133988	-242436769711401	0.0499849839627293	0.0499849839627293	-430633552794262
cg19563062	MMP28	-10589993790784	-370951561415302	-27560955218354	0.0317123502139713	0.0317123502139713	-424784701986414
cg05096434	MORC4;MORC4;MORC4;MORC4	-129114311312865	-0.216798230254101	-311522847947841	0.0196670329406496	0.0196670329406496	-419244126330008
cg04887328	MPRIP;MPRIP	118779463887712	-0.103170706105106	306288888985047	0.0210623565820581	0.0210623565820581	-42000169761772
cg09961571	MRPS12;MRPS12;SARS2;MRPS12;MRPS12;SARS2	-125302117693471	0.476528931242511	-250032322874014	0.0449953215182632	0.0449953215182632	-429232079847392
cg13675469	MRPS14	171653988402823	-280168387177637	368264421339482	0.00959966772013386	0.00959966772013386	-412036363986507
cg05790982	MSX1;MSX1	246859375936323	0.225163760659047	399423233261272	0.00661074950715501	0.00661074950715501	-40877824947024
cg17057514	MTERF	-124809269880685	-207593268091452	-263575449556351	0.0373535279573443	0.0373535279573443	-426824685391782
cg26215849	MTRF1;MTRF1	-12952874841537	0.170802428420295	-268805717669544	0.0347808378376679	0.0347808378376679	-425926592393784
cg08679134	MUC4;MUC4;MUC4	-136010189308981	0.22827523229882	-352968642127869	0.0115917262796344	0.0115917262796344	-413807492706275
cg04449523	MUC5B	108857306470758	-0.518188550858247	288065786881037	0.0268180656563408	0.0268180656563408	-422771122941091
cg15925792	MX1;MX1;MX1	-124899093672087	0.0936861946854228	-305548318732991	0.0212682837093989	0.0212682837093989	-420110234801614
cg15386434	MXRA8	-263834647604233	-0.609721025773518	-290573709142936	0.0259342362936141	0.0259342362936141	-422377654124464
cg01774705	MYBBP1A;MYBBP1A	-157555848050455	0.8075319058659	-328199845338589	0.0158499161390392	0.0158499161390392	-416939185329911
cg05649391	MYBPC3	-17267481060996	502589652250522	-398770255627165	0.00666161621315293	0.00666161621315293	-408842020246837
cg12379422	MYL6;MYL6	-134427682850367	-106272269768316	-244448790053488	0.0486093300898881	0.0486093300898881	-430258756204747
cg05891136	MYOM2	110182909113843	-0.410411526936798	274446040555533	0.0322159562158941	0.0322159562158941	-424977861564377
cg12992778	NAAA;NAAA	-103257275001697	0.897758930125319	-245530011096663	0.0478864798416326	0.0478864798416326	-430058402470298
cg20992503	NACA2	-270309548980983	-248270725590968	-269611467830817	0.0344015134655728	0.0344015134655728	-425789805587169
cg13549345	NACC2	233699623557846	0.527214211481913	538549951305486	0.00148692039907518	0.00148692039907518	-398604427229782
cg17097087	NAP1L4	181297668860279	-0.506804656458216	36793678360565	0.00963815790802958	0.00963815790802958	-412073064320989
cg24137774	NAV2	133204332860554	277934541312024	348751363063131	0.0122179868365976	0.0122179868365976	-4143171200008
cg18746364	NCBP2;LOC152217;NCBP2;NCBP2;NCBP2	-163539030440759	-0.872938378103682	-244644355604865	0.0484777444294523	0.0484777444294523	-430222462565151
cg26253899	NCLN	-0.99187374218611	0.662049447895198	-251276694646214	0.0442289657457083	0.0442289657457083	-429005973248092
cg15726318	NCOA2	-256189565797255	0.846505135391903	-296102053974237	0.024094532221393	0.024094532221393	-42152430192814
cg15393676	NDRG1;NDRG1	-178653171674915	391173960731202	-363233175103928	0.0102098976155034	0.0102098976155034	-412605828009066
cg17584576	NDUFS4	-160208134194289	-0.691002355124045	-382301575758796	0.00809977020296924	0.00809977020296924	-410512866213474
cg22978087	NEFL;NEFL	0.922332849714442	-0.872982918731178	24451729904051	0.0485631915984449	0.0485631915984449	-430246039354473
cg03592411	NEU1	114002345011658	302967581044125	245983232635034	0.0475868310493293	0.0475868310493293	-42997463896129
cg09636079	NEURL	-119324026965947	254530960565803	-290853049149685	0.025837744903772	0.025837744903772	-422334074324344
cg06933824	NEURL1B	-175715150745205	288740280767642	-257721363352779	0.0404737291317207	0.0404737291317207	-427850823401077
cg04574095	NEURL4;NEURL4	137119612622733	445175114704209	275339446612578	0.0318285085311841	0.0318285085311841	-424829465779356
cg05886671	NEUROG3	-121890262341614	-211694531922565	-299323632152389	0.0230876204847355	0.0230876204847355	-421035837259823
cg21388335	NF2;NF2;NF2;NF2;NF2;NF2;NF2;NF2;NF2	116501488636023	-0.161067500763502	259594444826555	0.0394464670025745	0.0394464670025745	-427520096007214
cg07307803	NFAT5;NFAT5;NFAT5;NFAT5;MIR1538;NFAT5	154538017625277	101492840160633	317997576829148	0.0180778994383841	0.0180778994383841	-418329776620204
cg13782561	NFIL3	-0.96726197165409	-468427526275375	-256617398958048	0.041092365012657	0.041092365012657	-428046806504808
cg18488430	NKD2	-145559283530157	0.150571926267041	-334480205379044	0.0146283489709891	0.0146283489709891	-416112966120713
cg11342452	NKX6-2	-131641322767248	0.487142276989961	-319824621115362	0.0176550983924963	0.0176550983924963	-418076272562134
cg10092265	NLGN2	-145957821185353	12522817271674	-323408085548155	0.0168567166206196	0.0168567166206196	-417584759922805
cg26752613	NOD1	-149334044141909	-0.171791458207945	-345625344999781	0.0127061453510489	0.0127061453510489	-414700993110536
cg09265397	NOTCH3	-10434871873213	-154901741977843	-258843931772679	0.039854730960327	0.039854730960327	-427652341790373
cg21205987	NR4A3;NR4A3;NR4A3;NR4A3;NR4A3;NR4A3	-100248669023096	-234151700689078	-257933100318537	0.0403562032491157	0.0403562032491157	-427813324061464
cg27606669	NRK	159036772386794	-0.196486003532193	323505361879799	0.0168355987182968	0.0168355987182968	-417571521990176
cg23544472	NTM	125608834092827	0.251507183417509	253850427758115	0.0426870961653824	0.0426870961653824	-428541459096413
cg07258474	NTSR2	-158921742277773	255274212099389	-341586999568496	0.0133686827764227	0.0133686827764227	-415204718471846
cg08015590	NUDT1;NUDT1;NUDT1;NUDT1;NUDT1;NUDT1;FTSJ2;NUDT1;NUDT1;NUDT1	142713279267772	-0.811864983744454	294229393164011	0.0247014860189055	0.0247014860189055	-421811216660658
cg04428535	NUP62;NUP62;NUP62;IL4I1;ATF5;NUP62	-124178878313923	-0.357660880391075	-316196976611993	0.0185053598623533	0.0185053598623533	-418581544257317
cg20530048	NUPL2;NUPL2	112981034989463	-0.0539806799224222	271499995354185	0.0335295645358083	0.0335295645358083	-425470843607594
cg08711175	NXPH4	-0.993289205104756	-315017689077683	-256596186150484	0.0411043493262368	0.0411043493262368	-428050580018812
cg14281087	OBSL1	-135112060181598	456584785626027	-344932108875816	0.0128172733163491	0.0128172733163491	-41478683468156
cg02312175	OCA2	120252437447577	-0.760022280201185	294878456957162	0.0244892737430679	0.0244892737430679	-421711523544034
cg22051345	ODZ3	-205637015957593	488269560868083	-509223778702145	0.00199162859126974	0.00199162859126974	-400276663924651
cg02760300	ODZ4	-160721790011207	543044559353373	-36699314480205	0.00974996874043923	0.00974996874043923	-412179062999437
cg06829968	ONECUT1	-110506200031854	0.34100438986533	-290415026105698	0.0259892218478269	0.0259892218478269	-422402432173862
cg12746908	OR8U8	186683729702427	-0.390206290066682	436273398918886	0.00433428242277019	0.00433428242277019	-405461746461873
cg25504403	ORAOV1	111866817823371	-141614627000683	288473550275636	0.0266721911054559	0.0266721911054559	-422706877925214
cg02480419	OTUD5;OTUD5;OTUD5;OTUD5	-147916540380798	-0.847069547178834	-368142996990464	0.00961391259068597	0.00961391259068597	-412049959143338
cg19349543	P2RY6;P2RY6;P2RY6;P2RY6	107454596511032	-0.682192353425292	245349087413268	0.0480066487640473	0.0480066487640473	-430091876729298
cg03493547	PACSIN3	-144378009140988	0.877911026427769	-376440296121738	0.00869204039213996	0.00869204039213996	-411137532763137
cg13454331	PAIP2B	-266036370018053	-0.4841833690993	-459865654519617	0.0033429348056275	0.0033429348056275	-403603403597034
cg05407637	PATL1	-128840780299886	-0.784691695740002	-310615945252845	0.0199014544935823	0.0199014544935823	-419374204227726
cg09073539	PAX2;PAX2;PAX2;PAX2;PAX2	-19110476323946	-0.988922102050181	-453475928298814	0.00358368254195406	0.00358368254195406	-404088006914743
cg03318614	PCDHA1;PCDHA1;PCDHA2;PCDHA2	14588753782891	279655609862691	369827983524727	0.00941830373076335	0.00941830373076335	-4118619508283
cg05477834	PCDHB17	128021945960647	0.843684675168373	276755868957442	0.0312243832908297	0.0312243832908297	-424595248117513
cg25657261	PCDHGA2;PCDHGA3;PCDHGA3;PCDHGA1	13644722491308	0.15954393954162	346101392609171	0.0126304450984537	0.0126304450984537	-414642195716472
cg07816637	PCDHGA4;PCDHGA6;PCDHGA1;PCDHGA8;PCDHGA5;PCDHGB1;PCDHGB4;PCDHGA3;PCDHGA2;PCDHGA9;PCDHGA7;PCDHGB2;PCDHGB5;PCDHGA9;PCDHGB3	125854463742731	-0.411689401293578	319127119907064	0.0178152275914291	0.0178152275914291	-418172819034484
cg06757405	PCDHGA4;PCDHGA9;PCDHGA1;PCDHGB1;PCDHGB6;PCDHGB6;PCDHGB3;PCDHGA6;PCDHGA8;PCDHGA5;PCDHGB4;PCDHGA3;PCDHGA2;PCDHGB2;PCDHGA7;PCDHGB5	-144338416649666	131770530799356	-364617077880391	0.010037892018389	0.010037892018389	-412447928519958
cg24922090	PCDHGA4;PCDHGB3;PCDHGA1;PCDHGA5;PCDHGB1;PCDHGA3;PCDHGB3;PCDHGA2;PCDHGB2	-0.986502341036779	383333338403694	-255582694089706	0.0416812412993475	0.0416812412993475	-428231205592561
cg00159400	PCNA;PCNA	-0.987937115025805	-541500878234987	-247830286990583	0.0463857967496617	0.0463857967496617	-429634616586507
cg08113526	PCSK6;PCSK6	-127831369962327	-0.824318529867772	-32844986349869	0.0157992140170934	0.0157992140170934	-416905864631193
cg25457191	PDCD2L	-10774193595549	-283975699393148	-286331164198071	0.0274482430049781	0.0274482430049781	-423045598862949
cg26268145	PDE2A;PDE2A;PDE2A;PDE2A	128732483685059	-157126060588069	250150284698764	0.0449220794149316	0.0449220794149316	-429210603371099
cg21044834	PDK1	-100026442258333	-0.583656871039883	-249222946765011	0.0455012516428255	0.0455012516428255	-429379676548728
cg19329121	PDK4	-191159241211223	-0.0148662362981477	-485690699948019	0.00253878450105282	0.00253878450105282	-401775548217482
cg10211877	PDRG1	-118692763829985	0.0364427482827925	-305829796152281	0.0211897592720475	0.0211897592720475	-420068942277572
cg02281514	PECR;TMEM169;TMEM169;TMEM169;TMEM169	-10011904180545	-0.146256765795897	-25505266033917	0.0419863334855234	0.0419863334855234	-428325931539482
cg16901519	PEX26;PEX26	-113430836742314	15035744336854	-280664746797715	0.0296197723032644	0.0296197723032644	-423955561346906
cg22094205	PGM2L1	-138737708333032	-47320614032226	-334983320923618	0.0145350322673621	0.0145350322673621	-416047743011199
cg03593812	PHF1;PHF1;PHF1	-11614836127062	30363701563547	-254446870533352	0.0423379130340486	0.0423379130340486	-428434417238287
cg19194595	PHF16;PHF16;PHF16	-12161237257301	-118915209711651	-286138356356685	0.0275192628453222	0.0275192628453222	-423076225523284
cg06104510	PHKA2	-0.977453815252869	-265724264121499	-244937528057341	0.0482811814209876	0.0482811814209876	-430168099988546
cg03129904	PIGV	-111420869084092	-123390616905123	-250916506115191	0.044449371132182	0.044449371132182	-429071319046182
cg27190138	PIK3AP1	-100681372936879	-0.839555216292505	-248758428281456	0.04579430757241	0.04579430757241	-429464574024169
cg08145067	PIP5K1C	-136160964586626	174551075927686	-307834235979728	0.0206395574279888	0.0206395574279888	-419776291091917
cg09397868	PLAC2	-146518568018037	0.215069189644084	-369256281652041	0.00948417570895512	0.00948417570895512	-411925583780433
cg04136173	PLCD1;PLCD1;PLCD1;PLCD1	132360263589672	0.959464052684363	30421518686446	0.0216444862558852	0.0216444862558852	-420306463195445
cg04970158	PLCD3;ACBD4	109593737661463	0.395870160255301	282207282879727	0.0290109946138701	0.0290109946138701	-423705818211535
cg04205107	PLD5	-169503946066706	-0.709950558674299	-429065310026655	0.00469984769667836	0.00469984769667836	-406068831449277
cg22793136	PLXNC1	0.944876320836953	-0.640070449509362	251005625134874	0.0443947305490278	0.0443947305490278	-429055143258847
cg15100426	PNKD;PNKD	140573502939939	0.881300100609614	298922297152084	0.0232105492190451	0.0232105492190451	-421096336740142
cg10788735	PNMAL1;PNMAL1	-143095634850908	-0.670083924443235	-27764107615855	0.030853046071177	0.030853046071177	-424449525873737
cg21403089	PNPLA8	366181259800978	0.171632272094895	469860668797571	0.00300188307798795	0.00300188307798795	-402871768446078
cg10429706	POLS	-0.978273016361866	-318418473127478	-246881637596787	0.0469986334705452	0.0469986334705452	-429808982144582
cg23936585	PPM1D	-111921291994743	-0.409294155764134	-271597954688208	0.0334849815693027	0.0334849815693027	-425454361536291
cg11019211	PPM1E	-145281492286402	-342396035135693	-249302151014885	0.045451479759213	0.045451479759213	-429365214540901
cg25799969	PPP1CB;PPP1CB;PPP1CB;PPP1CB	-136707109031477	0.97859843148764	-352136649356193	0.0117124300168309	0.0117124300168309	-413907288583025
cg08512167	PPP1R13L;PPP1R13L	127680859384868	-0.249113962057415	328386369118215	0.015812073512275	0.015812073512275	-416914323330239
cg13335434	PPP1R2	119747505422568	0.668015695568397	288429074024709	0.0266880607502495	0.0266880607502495	-422713880248477
cg03010186	PPT2;PPT2	-0.93462556276489	-4666718482143	-248619396677713	0.0458824042842686	0.0458824042842686	-429490010775492
cg21785054	PRAF2	119963626439244	-0.912286197121048	247519559734532	0.0465856024405113	0.0465856024405113	-429691666560848
cg07597386	PRDM16;PRDM16	111708465792362	0.473051230467504	251123661369478	0.0443224688164508	0.0443224688164508	-42903372658522
cg21488279	PRDM6	-108284079592113	-108969182912658	-243175442324929	0.0494752759880706	0.0494752759880706	-430495657706327
cg11388320	PRDM8;PRDM8	120694488254662	-0.792487551096927	314118370243181	0.0190125053494471	0.0190125053494471	-418874582783208
cg25472530	PRDM9	-131092073910661	-0.710783333790523	-257703113564338	0.0404838756707466	0.0404838756707466	-427854056851464
cg25896944	PRDX4	-126872187136009	0.526953115124785	-33363226704488	0.0147871067432348	0.0147871067432348	-416223213393216
cg07804434	PRKAG2	-127144967606995	0.0223824316124139	-267629013819645	0.0353427943925841	0.0353427943925841	-426127106003733
cg02943676	PRKAR1B;PRKAR1B;HEATR2;PRKAR1B	-252456014881281	-0.0810113057727704	-409644364359015	0.00586826567211112	0.00586826567211112	-407803678090252
cg26561349	PRKCZ;PRKCZ	10757479106735	-0.693290526168741	273939541792047	0.0324378405011507	0.0324378405011507	-425062219688666
cg00534253	PRKRA;PRKRA;PRKRA;MIR548N;DFNB59	-103417930601249	-0.755410190591419	-25870299382809	0.039931894524332	0.039931894524332	-427677216528186
cg26995244	PRR5;PRR5;PRR5;PRR5-ARHGAP8;PRR5;PRR5	108867056210734	-0.310167552487136	254805584888257	0.0421293550074308	0.0421293550074308	-428370149719564
cg06972381	PRRG4	-0.956057912447017	0.287503571977709	-24985163616202	0.0451077523644342	0.0451077523644342	-42926499341175
cg15554678	psiTPTE22	-133802908358728	0.695239884222832	-282483784606145	0.0289032912658183	0.0289032912658183	-423661212117378
cg24866651	PSMB3	-162257164722808	-0.474386110670734	-388477671980819	0.00752358628560252	0.00752358628560252	-409871946724134
cg13274644	PSMB9;PSMB9;TAP1	-143455090806168	-0.956566708538162	-304426172798208	0.0215844714081103	0.0215844714081103	-420275334868158
cg23603076	PSME1;PSME1	159722258157476	-0.214748085076026	395298841605636	0.00693943974412299	0.00693943974412299	-409184155518997
cg16687447	PTEN;KILLIN;PTEN	-101406693872727	-127475663525901	-254440718488784	0.0423414993223049	0.0423414993223049	-428435520163161
cg18759960	PTF1A	-121620768641053	-329795741470348	-277469134629699	0.0309248038433182	0.0309248038433182	-424477791410619
cg18004701	PTPRN2;PTPRN2;PTPRN2	-151619879650627	-0.231678350342377	-328043369764323	0.0158817386209763	0.0158817386209763	-416960057555874
cg03036422	PVRL1;PVRL1;PVRL1	-14807899260135	399184208630988	-350703911786979	0.011923536108657	0.011923536108657	-414079998006234
cg12473573	PXMP3;PXMP3	-148547597678288	-128812455423177	-384809856030116	0.00786007367690315	0.00786007367690315	-410250456578905
cg10984505	PXT1;KCTD20	-114136852064977	0.260735575196076	-273035646378475	0.0328378667422679	0.0328378667422679	-425213175124824
cg04943085	RAB11FIP5	-101059870242784	-0.459206777608721	-256492352384996	0.0411630640532309	0.0411630640532309	-428069055022964
cg05985447	RAB43	0.971654084174515	-0.220273832754004	247869412764573	0.0463607015814243	0.0463607015814243	-429627437386755
cg13891898	RAB7A	-0.958102698128071	-215891426379833	-250343300391817	0.0448025063481587	0.0448025063481587	-429175481516173
cg23572228	RADIL	503371003625802	-114376508194049	666644014759143	0.000467533127643329	0.000467533127643329	-393219112778877
cg21745248	RAE1;RAE1	194302039213214	-0.0972776261254132	457931799663981	0.00341382740517673	0.00341382740517673	-403748653154672
cg14551207	RAN	-0.943090781631414	-0.446060882640406	-246092343111925	0.0475149857699523	0.0475149857699523	-429954492801849
cg21647375	RANBP3;RANBP3;RANBP3;RANBP3;RANBP3;RANBP3	-190242167792864	-459526699000417	-317029286987306	0.018306421987761	0.018306421987761	-418464927950998
cg01803514	RAPGEF6;RAPGEF6;RAPGEF6;RAPGEF6;RAPGEF6;RAPGEF6	-113853379695789	-0.164278400152875	-28544772677155	0.0277752728097464	0.0277752728097464	-423186122821139
cg16389924	RASGRF1;RASGRF1;RASGRF1	-113700628440708	-243724056146391	-280844929851344	0.0295479621144552	0.0295479621144552	-423926310462822
cg04709321	RASGRF2	-144343103706994	-197968517262146	-303759233630255	0.0217747984483758	0.0217747984483758	-420373826705027
cg05920643	RBBP6;RBBP6;RBBP6	-120846899267504	-470927577085371	-280313085023966	0.0297604613053811	0.0297604613053811	-424012709895264
cg06328855	RBM20	19835697278708	0.250977261371225	271312775420103	0.0336149472022534	0.0336149472022534	-42550236135731
cg15090005	RBP7	129079599349114	0.692167844155878	32580763892939	0.016344104990231	0.016344104990231	-417259818931178
cg05633190	RCAN1;RCAN1	-0.984724427824878	0.911518464399387	-25672103754058	0.0410338666457759	0.0410338666457759	-428028374555123
cg00450304	RCSD1;RCSD1	105479869958916	-0.372599075612747	280725083963141	0.0295957047726942	0.0295957047726942	-423945763909208
cg25016907	RDBP;SKIV2L;SKIV2L;RDBP	-145256104474575	-0.46187852954826	-26519095146537	0.0365380143532817	0.0365380143532817	-426545402144136
cg07453218	REEP6;PCSK4	-116968996650313	-0.352412144530811	-290712049671038	0.0258864015643793	0.0258864015643793	-422356065482906
cg05926784	RFX1	-232865135236799	314304651269626	-600706540301594	0.000828930543976237	0.000828930543976237	-395656437336008
cg01837657	RHCG	131330787705763	0.177724266648553	307619932075231	0.0206976377257249	0.0206976377257249	-419807462877543
cg04365973	RHOT2;WDR90	156822898599681	-0.481059783067625	397787037196167	0.00673903046175824	0.00673903046175824	-408938391172723
cg08707192	RLF	137155684538243	0.0358346482566687	314117580814663	0.0190127007971044	0.0190127007971044	-418874694565692
cg09482050	RLTPR	-144163651661468	293430987492416	-34758496595294	0.0123976835930533	0.0123976835930533	-414459739689604
cg25230571	RNF122	141028780524192	182940995571713	264753701444851	0.0367568622650624	0.0367568622650624	-426620826416683
cg20851790	RNF213;LOC100294362	-10838453948645	-119110951556872	-28240702781077	0.0289331467416764	0.0289331467416764	-423673589860134
cg00069860	RNF220	-110649059161223	-462265365386504	-283688998253883	0.0284388047865637	0.0284388047865637	-423467353311449
cg01655721	RNH1;RNH1;RNH1;RNH1;RNH1;RNH1;RNH1;RNH1	-218929689248631	-0.916305398255708	-524024925088759	0.00171611841007362	0.00171611841007362	-399407221584818
cg21680645	RNPEPL1	-118025359043819	567273448668818	-310222904048976	0.0200039884960669	0.0200039884960669	-419430732723575
cg00407623	RNU5E;RNU5D;ZCCHC9;ZCCHC9;ZCCHC9;ZCCHC9	-0.948658253671567	0.715638759087164	-250189830417355	0.0448975536216494	0.0448975536216494	-429203405548395
cg00867273	ROGDI	-127499967667028	0.838945569673134	-289656472762392	0.0262538041387395	0.0262538041387395	-422521098463586
cg10827434	RPF1	-14492538882751	-0.312438553505419	-288985919255262	0.0264901000943359	0.0264901000943359	-422626301060713
cg02305353	RPH3A;RPH3A	-135359578596246	467236372721701	-249283874536408	0.0454629596126899	0.0454629596126899	-42936855131233
cg03529960	RPL11	-163223997980707	0.181036407709673	-258555100742796	0.040013035577401	0.040013035577401	-427703332561814
cg02901122	RPRD1A	-0.986286103399899	-582167983654987	-257936199977513	0.0403544854403513	0.0403544854403513	-427812775315562
cg22984380	RPTOR;RPTOR	131685050423019	0.924023051706937	318742080247496	0.0179042986856982	0.0179042986856982	-418226238208633
cg16795290	RQCD1;USP37	-140588603096085	0.487721364761177	-266678281989178	0.0358038687910494	0.0358038687910494	-426289765918426
cg08770961	RRAD;RRAD	310888290600637	148211252993019	251369358989016	0.0441724487100212	0.0441724487100212	-428989175388973
cg21288099	RRAS2;RRAS2	0.987519125940098	-518973211525746	250754049547524	0.0445491581370385	0.0445491581370385	-429100819215061
cg05156200	RRN3P1	103671988800646	0.157113789432249	270971554318468	0.033771158066966	0.033771158066966	-425559862719872
cg19640130	RTKN2	-129572526377401	-0.575788409875536	-250776381101052	0.0445354273152109	0.0445354273152109	-429096763072877
cg20674490	RUNX3;RUNX3	-189249421576613	482837211751203	-360486174186831	0.0105610211574135	0.0105610211574135	-412922119887453
cg05468028	RWDD2B	-116092095017932	-0.949390984512153	-265768515715071	0.0362510516647456	0.0362510516647456	-426445963232676
cg05254946	RYR1;RYR1	111155612024143	-0.662810391615106	271506705405569	0.033526508664066	0.033526508664066	-425469714415826
cg11343894	S100A13;S100A13;S100A13;S100A13;S100A1;S100A13;S100A13	248450907517372	-0.0431076599664771	425282657199752	0.00490537802510402	0.00490537802510402	-406395192278217
cg07962882	SBNO2;SBNO2	151227761596255	0.0894099308842213	389606552761103	0.00742325804085893	0.00742325804085893	-409756680468117
cg07918726	SCRT1	152737978071089	-326631985211642	403650707142715	0.00629168601069187	0.00629168601069187	-408369816124174
cg10245330	SDCCAG8;AKT3	12890940074396	-0.450043092319091	251557228890987	0.0440580973874318	0.0440580973874318	-428955135852468
cg20074569	SEPT3;SEPT3	102270788633231	0.413652902475656	265608982258121	0.0363300763190542	0.0363300763190542	-426473408498218
cg15954782	SEPT8;SEPT8;SEPT8;SEPT8	0.922102093568094	0.00836841772802634	245600233540127	0.0478399231271838	0.0478399231271838	-430045415585915
cg09059670	SERINC5	-125304769539389	0.164296469557366	-291963020799408	0.0254581240932913	0.0254581240932913	-422161393860221
cg19354091	SERPINB8;SERPINB8;SERPINB8	112581083645757	0.700683489163185	264231473457895	0.0370200632472619	0.0370200632472619	-426711070804383
cg07781848	SETD8	-118740956931693	-226818244531128	-315501162867997	0.0186734734952174	0.0186734734952174	-41867935201904
cg08187469	SF3B14	1200510181756	-347787186174099	277255586640702	0.0310141735286285	0.0310141735286285	-424512923071383
cg20999246	SFRS18;SFRS18	-102494558745928	-451344622869767	-260892336206541	0.0387508281312371	0.0387508281312371	-42729225477126
cg04441847	SFRS7	-967753679734678	-129493325984118	-663374826569698	0.000480490823960015	0.000480490823960015	-393326282242409
cg19834563	SFRS8	-107760449949172	-0.137027346075905	-272737751334994	0.0329708502630039	0.0329708502630039	-425263040476703
cg15302128	SFXN2;ARL3	209991879611617	-0.575575501666618	413309071263496	0.00562504315820752	0.00562504315820752	-407464839349907
cg20254282	SFXN4	-134482007663691	-137068390218313	-335669206744665	0.0144088617358834	0.0144088617358834	-415959054452506
cg18874425	SGTA	-117729024742613	0.541971110505865	-273126480809686	0.0327974309299892	0.0327974309299892	-425197981505994
cg08507725	SH3TC1	-155083487950253	659793344112513	-345974806087705	0.0126505262984319	0.0126505262984319	-414657818688379
cg15218096	SHANK2	-206767872087566	264330016335944	-516471165959588	0.00185093600974741	0.00185093600974741	-399844223266722
cg25424856	SHROOM4;SHROOM4;SHROOM4	146106839210571	-29877671891788	358294762682458	0.0108506658712061	0.0108506658712061	-413177197882302
cg06336221	SKIV2L	160881191392012	-0.501130933954181	328596841434249	0.0157694903409112	0.0157694903409112	-416886293145674
cg22231400	SLC17A7	116470399460578	-134249899162718	30612512559612	0.0211077072460051	0.0211077072460051	-420025669742124
cg04086786	SLC22A23	-116296006984752	-0.502641680106674	-249429329577424	0.0453716802828414	0.0453716802828414	-429342001202639
cg13805533	SLC24A3	117720838431205	0.428923254123596	293849658624515	0.0248265570970553	0.0248265570970553	-421869664516645
cg01035812	SLC25A11;SLC25A11;SLC25A11;RNF167	-132793652833122	-0.678352987697924	-283226395684193	0.0286161394255162	0.0286161394255162	-423541653421413
cg25901444	SLC29A4;SLC29A4	-107963933918153	347569324509633	-261130501433708	0.0386245907857006	0.0386245907857006	-427250563433567
cg09892721	SLC38A8	0.964162193604898	0.610465201645805	246530787408844	0.0472274288083987	0.0472274288083987	-429873614493128
cg22653717	SLC39A10;SLC39A10	-116035496045248	0.739807813456266	-245436360552675	0.047948642896353	0.047948642896353	-43007572698423
cg08265265	SLC39A3;SLC39A3;SLC39A3;SLC39A3	-123441393463753	-0.492423702124443	-296418814826103	0.0239934624067779	0.0239934624067779	-421475987076588
cg17172593	SLC43A2	-11584927164099	-146362250897452	-281898532202853	0.0291317669844551	0.0291317669844551	-423755684512342
cg01685739	SLC4A2;SLC4A2	-106143707502751	-0.176189893114665	-257680525917365	0.0404964376925915	0.0404964376925915	-427858059169214
cg17876831	SLC5A10;SLC5A10	-207820934243869	344046702795257	-400546280994456	0.00652427039621337	0.00652427039621337	-408669001029071
cg11681428	SLC6A18	133711706412264	0.192834931100167	321594549916803	0.0172557437986734	0.0172557437986734	-417832567157462
cg01277542	SLC6A2	-148325079075549	-0.829241822378864	-317553612588339	0.0181822909667905	0.0181822909667905	-418391674999504
cg13052102	SLC7A8	-13773163398423	0.356286067817773	-324402906994844	0.0166421016928548	0.0166421016928548	-417449638468906
cg11275630	SLC8A2	692849625383883	0.936312851217233	273930833773594	0.0324416694624214	0.0324416694624214	-425063671465798
cg14225146	SLC9A3R1	-0.960671819182472	0.58987273717791	-243008546350833	0.0495899631013314	0.0495899631013314	-430526783769957
cg21034324	SLCO4A1	-218828563021107	-169321812962889	-36855312032799	0.00956589243584162	0.00956589243584162	-412004069332768
cg25148117	SLCO5A1;SLCO5A1;SLCO5A1	-295797964873257	-0.988762656583407	-488419122514111	0.00246738135064486	0.00246738135064486	-401593998285446
cg04281426	SMN2;SMN1;SMN2;SMN2;SMN2;SMN1	-159063682557675	-0.520618042767915	-403404020796567	0.00630982679051415	0.00630982679051415	-408393440201422
cg17767285	SNAP91;SNAP91	-111146141293141	-0.0551668297926986	-249852562512514	0.045107175199157	0.045107175199157	-429264824616319
cg01116059	SNCAIP	-133989379929161	0.502602681196432	-26610281338177	0.0360860480839692	0.0360860480839692	-426388505757153
cg03050907	SNHG3-RCC1;SNHG3-RCC1;SNHG3-RCC1;RCC1;RCC1;RCC1	-182798884888938	-0.100319826550115	-301812606558646	0.0223407534136288	0.0223407534136288	-420662863903421
cg19593550	SNORD41;TNPO2;TNPO2;TNPO2	132353327843027	0.0136369137470571	336578731462212	0.0142433942758896	0.0142433942758896	-415841854016009
cg07568437	SNRNP35;SNRNP35;SNRNP35;SNRNP35;SNRNP35;SNRNP35	109830487405618	0.395323215514519	267041027682241	0.0356272004971898	0.0356272004971898	-426227635240517
cg11265528	SNRPD3;C22orf13	154100424810067	-0.266935607292385	307698746756493	0.0206762569711728	0.0206762569711728	-419795995561446
cg15116488	SNX15;SNX15;SNX15;SNX15	119359422090271	0.0569070265676935	263350119821865	0.0374687981207555	0.0374687981207555	-426863773567847
cg08707110	SNX32	-259666387322698	0.798565652915818	-524932832503296	0.00170067472860666	0.00170067472860666	-399355615804791
cg14789351	SNX9	-118116953637997	-296089022683397	-249715007097603	0.045192964396148	0.045192964396148	-429289895339357
cg10778841	SORCS3	115171507401487	0.272156742506859	302531928599889	0.0221297921031177	0.0221297921031177	-420555786368265
cg21721340	SOX18	118684344559914	0.561647709837119	282401716275155	0.0289352139468489	0.0289352139468489	-423674446533525
cg14714404	SOX21;SOX21	-118019643192403	0.45662443654525	-310362086030764	0.0199676143501018	0.0199676143501018	-419410704430721
cg07929406	SOX3	-119109383373982	-0.849898023334234	-284716953149588	0.0280489437009057	0.0280489437009057	-423302738427665
cg07040405	SP3;SP3;SP3	176083508428861	0.199207188095694	362497194738419	0.0103026932010939	0.0103026932010939	-412690194411697
cg15951870	SP6	131962105522848	-101198840640773	307443623059276	0.0207455532616805	0.0207455532616805	-419833129037043
cg25188239	SPATA2	-165655968339225	0.433256979798663	-290169720923288	0.0260744694324337	0.0260744694324337	-422440767380287
cg20174636	SPEG	-136734296114885	0.253456111085973	-293301810833712	0.0250082000325471	0.0250082000325471	-421954147388765
cg18435820	SPRY1;SPRY1	144287924239241	0.406201954260987	254303213630538	0.0424217402349181	0.0424217402349181	-428460178065184
cg18114708	SPTBN2	-230117604260889	409542284818972	-591848463623105	0.000898425455453156	0.000898425455453156	-396033351899917
cg10865498	SRC;SRC	-132977090179391	-12907295831171	-286282391200885	0.0274661897293092	0.0274661897293092	-423053344003142
cg08090133	SRP9;SRP9	-10489033510487	-0.794917222526861	-245313189959269	0.0480305292145778	0.0480305292145778	-430098520889942
cg17563032	SRRT;SRRT;SRRT;SRRT	-108682522612976	143927105692697	-288928107681181	0.0265105788649726	0.0265105788649726	-422635384387479
cg02643834	ST14	134519719411318	114637712094422	282674562050796	0.0288292287120318	0.0288292287120318	-423630463784843
cg21526205	ST6GALNAC3;ST6GALNAC3	103063524217292	-407259778829288	274311596190446	0.0322746948776173	0.0322746948776173	-425000237379212
cg02472348	ST8SIA1	-144571114259236	-312256745931262	-25874183566066	0.0399106128843303	0.0399106128843303	-42767035989094
cg11116781	STAG2;STAG2;STAG2;STAG2	-209249695444467	-224775845368793	-517465816635903	0.00183251759573834	0.00183251759573834	-39978589076523
cg01325958	STARD3;STARD3;STARD3	-0.982149974414788	-0.480545926341884	-253110813798339	0.0431243105447482	0.0431243105447482	-428674512256305
cg05270572	STEAP3;STEAP3;STEAP3	0.998487357489297	-0.773873019437398	248518529324902	0.0459464295994398	0.0459464295994398	-429508472825095
cg15212369	STMN3	132058417354243	0.0481640993397804	285229211944593	0.0278568045485445	0.0278568045485445	-423220957430661
cg04247584	STRN4;STRN4;FKRP;FKRP	-11357059598918	0.278827465377565	-262894376398779	0.037703091411172	0.037703091411172	-426942931971776
cg11344668	STYXL1;MDH2	13451179266464	-0.353311541979565	319761616469101	0.0176694982648033	0.0176694982648033	-418084981742185
cg16679084	SUFU;ACTR1A;SUFU	134024030563619	-274267981316862	264800083948947	0.0367335816730662	0.0367335816730662	-426612819728637
cg08151612	SULT2B1;SULT2B1	-226576839487843	-0.697535572583668	-48676800853074	0.00251031690171058	0.00251031690171058	-401703611310911
cg17788362	SYNCRIP;SYNCRIP;SYNCRIP;SYNCRIP;SYNCRIP;SYNCRIP;SYNCRIP;SYNCRIP;SYNCRIP	-197199213452441	-381189326206172	-266579085395796	0.0358523421694593	0.0358523421694593	-426306770986228
cg03731673	SYNGAP1	160354283876384	-14579565544641	384329907327339	0.00790532427468207	0.00790532427468207	-410300442406079
cg07319143	SYPL2	158285864222914	-0.373845761808926	291407462370551	0.0256473759443246	0.0256473759443246	-422247726134012
cg14161454	SYT7	-112029496492322	124430876178249	-287673731557498	0.0269591277648638	0.0269591277648638	-422832992413869
cg05976695	TAF3	-0.965460768396498	-502186968357797	-253156028420162	0.0430974477449936	0.0430974477449936	-428666368293008
cg26978691	TAF5	-122510544154686	-467356494670734	-265642502717086	0.0363134568740796	0.0363134568740796	-42646764045831
cg11980500	TBC1D16	-189968102538758	-0.554707171647508	-413751672091194	0.00559643575140845	0.00559643575140845	-407424286404239
cg19370934	TBCD	-114159346274603	138006847626853	-299471984354479	0.0230423580669165	0.0230423580669165	-421013499124627
cg25308231	TBCEL;TBCEL	-108187929560736	-188378089403708	-251008584919522	0.0443929170587449	0.0443929170587449	-429054606122225
cg10807643	TBPL2	-118099434724298	-135040058935057	-284232373824068	0.028232007181825	0.028232007181825	-423380254228277
cg19949441	TBX2	11993901398655	-52981244633933	2921154116359	0.0254064745061243	0.0254064745061243	-422137746701949
cg04477005	TCF25	-117237958928767	-0.946066709124627	-286430379086265	0.0274117742282877	0.0274117742282877	-423029848225969
cg00584000	TCHH	-109697048876885	-204384191474416	-289096511882728	0.0264509718023754	0.0264509718023754	-422608930691456
cg04915270	TELO2	-104702504066062	-0.584567987753655	-251558285207012	0.0440574553162666	0.0440574553162666	-428954944525793
cg16411863	TGFB3	-109671795031872	-198982012983076	-244272237807937	0.0487284433826287	0.0487284433826287	-430291542032814
cg27079446	TGIF1;TGIF1;TGIF1;TGIF1;TGIF1	148690114035318	-0.258185091967701	351689556527892	0.0117778629056897	0.0117778629056897	-413961067048035
cg07305049	THAP7;THAP7	-0.972592693727401	-0.501453085035296	-253373566535584	0.0429684503085612	0.0429684503085612	-428627204092997
cg08754610	THOC5;THOC5;THOC5;THOC5;THOC5;THOC5	-131287214064478	-13236584625215	-342671699571651	0.0131870854682659	0.0131870854682659	-415068545498567
cg13362147	TIPIN	114022934401368	129478051536616	28196832188685	0.0291044207772107	0.0291044207772107	-423744407458064
cg02973469	TIRAP;TIRAP	-0.982675123231729	-128287420273471	-261805904138331	0.0382689581298242	0.0382689581298242	-427132531661064
cg25678929	TLCD2;TLCD2	-143415314788666	1523628649061	-298483643382428	0.0233457159767791	0.0233457159767791	-421162576277015
cg06382559	TLX1	121422502873281	231558790055074	256185451116305	0.0413371243082243	0.0413371243082243	-42812370207541
cg25720804	TLX3	0.989387915035525	-226544899543349	250008583294745	0.0450100764850638	0.0450100764850638	-429236403017919
cg20544410	TMEM11;TMEM11	-120762460869728	0.77167705766473	-310038182884246	0.0200523747969591	0.0200523747969591	-419457332195026
cg02994582	TMEM138;TMEM138;CYBASC3;CYBASC3;TMEM138	-142105998475053	0.544062831553029	-37663938139489	0.00867115502791301	0.00867115502791301	-411116048442172
cg12607413	TMEM151A	-158674697942361	596356431352956	-386519595180413	0.00770119120254517	0.00770119120254517	-410073250720242
cg00285026	TMEM159;DNAH3	-118640856115631	0.872526670826459	-296134400062103	0.0240841904815783	0.0240841904815783	-421519365376372
cg24974229	TMEM179B;TAF6L	-107759762378346	-0.477435705966683	-281126809836924	0.0294359945272373	0.0294359945272373	-423880591777149
cg25184481	TMEM196	236661283767884	-31504790627571	494724711656979	0.00231085372480386	0.00231085372480386	-401182405174018
cg26011199	TMEM50A	167420155088793	124687578470432	411811463613016	0.00572305507401698	0.00572305507401698	-407602645737505
cg06452665	TNFSF11;TNFSF11;TNFSF11	-0.990807504674668	-441141682023662	-244548059327206	0.0485424904769437	0.0485424904769437	-430240330498643
cg10890302	TNXB	-146075787299627	0.176243830537086	-244622219076622	0.0484926202148459	0.0484926202148459	-430226569516276
cg17804348	TP73;TP73;TP73;TP73	-15990516386811	450526296775785	-417631194408498	0.00535250494378592	0.00535250494378592	-407072198400631
cg17184604	TPI1;TPI1;TPI1	-226815378524282	-308624774285259	-250914288466666	0.0444507317152152	0.0444507317152152	-429071721631136
cg04770020	TPO;TPO;TPO;TPO	-114311073880056	-0.0129304600862043	-263258460324349	0.0375157953126428	0.0375157953126428	-42687968320663
cg08071282	TPSD1	10138538855363	0.0769037816352844	254952703864935	0.0420441323936877	0.0420441323936877	-428343815660123
cg26973266	TRAF4	153777903024194	-0.909680779110042	280132378743816	0.0298330338262197	0.0298330338262197	-424042107257413
cg11693425	TRAPPC3	-109126385129865	-0.757277300478735	-268353845900464	0.0349955076540525	0.0349955076540525	-42600348693814
cg26769700	TRAPPC9;TRAPPC9	-10049676754025	0.0245738538805316	-250022311933649	0.045001543043777	0.045001543043777	-429233902877245
cg12017057	TRIB3	-148059182470042	582968685802024	-345623598184413	0.012706424040636	0.012706424040636	-414701209087644
cg22675801	TRIL	-100983449807671	-523536099452946	-246616616518923	0.0471713506685483	0.0471713506685483	-429857796153439
cg03671443	TRIM27	-0.978856208059631	-173732194596094	-256891928684069	0.0409375994633051	0.0409375994633051	-427997996932715
cg17513542	TRIM62	139786613931165	421213037589741	258686496778714	0.0399409369656538	0.0399409369656538	-427680128998914
cg11725265	TRMT61A	-10057999451767	357869809165939	-24813908394081	0.0461881216897726	0.0461881216897726	-429577981811088
cg25463822	TROVE2;UCHL5;TROVE2;TROVE2	-112074116603657	-155101885743974	-276023564578977	0.0315351811477539	0.0315351811477539	-42471617998396
cg00058009	TRPC3;TRPC3	-0.957391091956434	46617898698451	-251740685729883	0.0439467322339884	0.0439467322339884	-428921917681291
cg14267811	TSC1;TSC1;TSC1	179514581494104	-0.660338469840475	294909441062246	0.0244791926134006	0.0244791926134006	-421706771131622
cg15792338	TSHZ3	125112739442727	-221862369865623	318889694589361	0.0178700940565482	0.0178700940565482	-41820574832313
cg08230469	TUFM;TUFM	162623945798986	-0.0899083730938157	3354672033544	0.0144458960387799	0.0144458960387799	-415985147159364
cg19450145	TULP4;TULP4	-121268394517438	37539657158064	-322208613727364	0.0171194943307945	0.0171194943307945	-417748444434117
cg11559343	TWISTNB	-143592955496356	0.540670920277335	-281277497812411	0.0293763247321647	0.0293763247321647	-423856172233454
cg02851517	TXLNA	0.97833345026999	-0.0326136033210674	250713934844844	0.0445738343039128	0.0445738343039128	-429108106159947
cg18038269	TYK2	129041217849605	12508429986254	292486806626023	0.0252810691482702	0.0252810691482702	-422080176907057
cg07479961	TYMS;C18orf56	0.987090111505947	-0.812182521196976	248240770794501	0.0461232206619462	0.0461232206619462	-429559345246048
cg24077317	UBA3;UBA3	-116838863685849	-133753711454096	-264994575573006	0.0366361311647664	0.0366361311647664	-426579261113312
cg01745629	UBE2CBP	-120620484573839	0.00862126528839252	-320437634256035	0.0175156564974047	0.0175156564974047	-417991657191527
cg24583615	UGGT2;UGGT2	-13231805317356	-105540631628605	-265400072120816	0.0364338357932463	0.0364338357932463	-426509373096111
cg01474603	UHRF1BP1L;UHRF1BP1L	-0.962763751383655	-100397545382605	-249439323535342	0.0453654157037863	0.0453654157037863	-429340177486687
cg09795194	ULK2;ULK2;ULK2;ULK2	-148550085166749	-283990029605548	-34023158392759	0.0135994602048993	0.0135994602048993	-415375783371503
cg15966877	UNC13A	-21936374033085	109809079286005	-397748541736131	0.00674208167684174	0.00674208167684174	-408942172873253
cg27533288	VAX1;VAX1	-0.937765282333337	0.319552360393811	-244257425084921	0.0487384508425301	0.0487384508425301	-430294293656222
cg03775871	VEGFA;VEGFA;VEGFA;VEGFA;VEGFA;VEGFA;VEGFA;VEGFA;VEGFA;VEGFA;VEGFA;VEGFA;VEGFA;VEGFA;VEGFA;VEGFA;VEGFA;VEGFA;VEGFA;VEGFA;VEGFA;VEGFA;VEGFA;VEGFA;VEGFA;VEGFA;VEGFA;VEGFA;VEGFA;VEGFA;VEGFA;VEGFA	-152604563561622	-379721046445133	-320985574651263	0.0173920295302294	0.0173920295302294	-417916210831718
cg20885179	VILL	-118600595813626	-0.632392204267646	-254731499234394	0.0421723399371228	0.0421723399371228	-428383416191594
cg01003015	VIM	-111695841212767	-0.744564381932536	-27140097538363	0.0335746943661828	0.0335746943661828	-425487510421008
cg23003500	VIPR1	-179037757315948	-13367507199618	-472491656898491	0.002918731287226	0.002918731287226	-402684371167435
cg02731980	VPS37C	14515506116127	-0.0625474072498161	310164919408264	0.0200191635038269	0.0200191635038269	-419439080171666
cg12163925	VSTM2L	11839689103743	-0.418706518018694	274584542209963	0.032155563966175	0.032155563966175	-424954822649559
cg17764715	WDR88	100608771592033	-0.750476248874544	261098695014999	0.0386414243181562	0.0386414243181562	-4272561291
cg01252526	WDR90	-235656089865421	0.0077128360148792	-610094978064282	0.000761863427469984	0.000761863427469984	-395270903901046
cg08605301	WIPF3	-155051105995594	-165074288646156	-359488998411423	0.010691751961361	0.010691751961361	-413037885192556
cg09075558	WNT3A	179660497849853	260853604868005	295584800482004	0.024260560234291	0.024260560234291	-421603332240484
cg16049468	WNT5A	-110221530537777	403401871256668	-248569131257649	0.0459142984424054	0.0459142984424054	-429499210194515
cg22344703	WNT6	186145725551575	-0.996053356904238	412774202057008	0.00565983183485027	0.00565983183485027	-407513952184781
cg06291328	WSB1;WSB1;WSB1;WSB1	-118962975560266	-250985148952266	-27402357908478	0.0324009135821919	0.0324009135821919	-425048211728239
cg10955208	WSCD2	-113007322828753	48550902951715	-288903718978974	0.0265192232429036	0.0265192232429036	-422639216962878
cg09036558	WWP2;WWP2	134681464681019	0.881693196880497	315852762838063	0.0185883182093597	0.0185883182093597	-418629892982352
cg05728201	YTHDC1;YTHDC1;YTHDC1;YTHDC1	-146975454465891	-506935618415512	-265368851973344	0.0364493688651823	0.0364493688651823	-4265147501709
cg18927317	YWHAG	549198835063233	-338802254317014	30799280250528	0.0205966964731752	0.0205966964731752	-419753244626049
cg21457692	ZAK;ZAK	167037260411602	136486080690948	35345394048042	0.0115219515385036	0.0115219515385036	-413749450074122
cg21585640	ZAP70;ZAP70	-148802916955335	56882882977754	-243652362309201	0.0491490717332578	0.0491490717332578	-430406808872214
cg06849349	ZBTB12	-173712835451612	-389733742831598	-306122554559928	0.0211084200789228	0.0211084200789228	-420026046227913
cg22376822	ZBTB16;ZBTB16	-151051084930766	4999848056696	-369092682585165	0.0095031191393949	0.0095031191393949	-41194382265979
cg23779087	ZBTB2	-119332491240961	-494452320514969	-259675444579752	0.0394026694963435	0.0394026694963435	-427505844964159
cg08092393	ZBTB25;ZBTB1;ZBTB1	-133153496831628	-0.852233500307745	-254051876763541	0.0425688216177458	0.0425688216177458	-428505280108856
cg27242549	ZC3H8;ZC3H8	-116694165066429	0.3857913730077	-273682380785294	0.0325511185119737	0.0325511185119737	-42510511343481
cg19265913	ZCCHC24	-172827115272491	513399563023545	-448462429037746	0.0037862164176343	0.0037862164176343	-404477775558698
cg25661132	ZDHHC14;ZDHHC14	187403484178725	0.469130233721382	452735233999392	0.00361282569058679	0.00361282569058679	-404145057121821
cg09881021	ZDHHC16;ZDHHC16;ZDHHC16;ZDHHC16;ZDHHC16;ZDHHC16;ZDHHC16;EXOSC1;ZDHHC16;ZDHHC16;ZDHHC16	-107711980288331	0.813145760257277	-256373854037554	0.0412301791469264	0.0412301791469264	-428090147745359
cg27224718	ZFAT;ZFAT;ZFAT	-187248570840752	585324236948414	-464743523037329	0.00317134276711954	0.00317134276711954	-403242393578057
cg16630989	ZFHX3;ZFHX3	216875106636019	-42164705596419	467126146624036	0.00309113860484448	0.00309113860484448	-403068805799877
cg00710617	ZFP64;ZFP64;ZFP64;ZFP64	-121817768704197	-100007928932736	-274680611297251	0.0321137448410308	0.0321137448410308	-424938849385557
cg00946979	ZFPM1	109616866020498	0.210797008928117	271816755685799	0.0333856289787172	0.0333856289787172	-425417569678396
cg04542817	ZFYVE20	14067517309814	-0.38330110912947	257591817192348	0.040545812453863	0.040545812453863	-42787378069415
cg24498587	ZNF202	-207594149248434	-0.196119357350997	-52123048570426	0.00176465610412412	0.00176465610412412	-399567286034583
cg12728578	ZNF204P	-144867316451278	0.81360040579824	-383673027757004	0.00796772444183675	0.00796772444183675	-410369027632116
cg19915738	ZNF229	112805147135777	-0.0589598090639725	25663082945622	0.0410847792692674	0.0410847792692674	-428044417523533
cg26929700	ZNF423	-115072291956756	243472725418971	-250020370353405	0.0450027497872856	0.0450027497872856	-429234256453704
cg23646212	ZNF684;ZNF684	-105007813407481	0.0298041951017706	-277371863208117	0.0309654777540082	0.0309654777540082	-424493790303104
cg22613799	ZNF691	-168130871588968	0.0277743179953618	-321167093691552	0.0173512844180321	0.0173512844180321	-41789125617732
cg04364726	ZNF708;ZNF708	-106295054343995	-0.524781719136128	-260560338768189	0.0389275283565585	0.0389275283565585	-427350432658103
cg09990556	ZNF711	-139930531560192	-240968562436594	-363420372425174	0.0101864420723552	0.0101864420723552	-412584412941997
cg25231478	ZNF862	131987704745762	0.50841352665982	335727050555531	0.0143982760522855	0.0143982760522855	-415951586992767
cg27391267	ZSCAN1	-138899434599312	0.088754343583183	-315205272505504	0.0187454642749642	0.0187454642749642	-418721031561602
