# Supplementary material for: Global DNA methylation of peripheral blood leukocytes from dogs bearing multicentric non-Hodgkin lymphomas and healthy dogs: A comparative study
Source: PLoS One. 2019 Mar 25;14(3):e0211898. doi: 10.1371/journal.pone.0211898 (PMC6433272; doi:10.1371/journal.pone.0211898)
Supplement: S5 Table — (XLSX) [file pone.0211898.s005.xlsx]

## Sheet: Plan1
Probe	ID	logFC	AveExpr	t	P.Value	adj.P.Val	B	Dog position	Gene description
cg26144202	KCTD11	-564935117912232	247097369172576	-851360094424458	0.000116179939866818	0.000116179939866818	-38878002974632	chr5:30134165-39251616 size: 9117452	potassium channel tetramerization domain containing 11
cg20146541	TRIM58	-323487328406843	356735173204418	-803244801467566	0.00016263172279287	0.00016263172279287	-389687175301742	chr14:1538258-1627435 size: 89178	tripartite motif containing 58
cg23572228	RADIL	503371003625802	-114376508194049	666644014759143	0.000467533127643329	0.000467533127643329	-393219112778877	chr6:12125443-16620345 size: 4494903	monocyte to macrophage differentiation factor 2
cg24500441	MEGF11	257135043086003	204115733700887	656684265014663	0.000508307821632232	0.000508307821632232	-393549677655908	chr30:30236568-30595004 size: 358437	multiple EGF like domains 11
cg07584494	KDM4B	-40214998817122	0.863835192495507	-643475275547208	0.000568795855536998	0.000568795855536998	-394007350745285	chr20:43617709-58099715 size: 14482007	lysine demethylase 4B
cg09848218	JAG2	-25277651912796	-0.0403140091091709	-611425651638074	0.000752866587525984	0.000752866587525984	-395217385844824	chr8:2364003-72994360 size: 70630358	jagged 2
cg01252526	WDR90	-235656089865421	0.0077128360148792	-610094978064282	0.000761863427469984	0.000761863427469984	-395270903901046	chr6:27577360-40435979 size: 12858620	WD repeat domain 90
cg05926784	RFX1	-232865135236799	314304651269626	-600706540301594	0.000828930543976237	0.000828930543976237	-395656437336008	chr20:43617709-58099715 size: 14482007	regulatory factor X1
cg18114708	SPTBN2	-230117604260889	409542284818972	-591848463623105	0.000898425455453156	0.000898425455453156	-396033351899917	chr18:47209624-55615775 size: 8406152	spectrin beta, non-erythrocytic 2
cg00913953	CHD5	-219793357460489	633368963188259	-567435449370529	0.00112686542118772	0.00112686542118772	-397142971802987	chr5:56135275-63519382 size: 7384108	chromodomain helicase DNA binding protein 5
cg13549345	NACC2	233699623557846	0.527214211481913	538549951305486	0.00148692039907518	0.00148692039907518	-398604427229782	chr9:47813585-61042950 size: 13229366	NACC family member 2
cg26999505	AP1M2	207136711377987	0.909696937302972	537918897283911	0.0014961269919059	0.0014961269919059	-398638315394716	chr20:43617709-58099715 size: 14482007	adaptor related protein complex 1 mu 2 subunit
cg27567401	COL12A1	22055673044644	-345560191777613	529149677733886	0.00163097425298328	0.00163097425298328	-39911845977025	chr12:24525323-71952167 size: 47426845	collagen type XII alpha 1 chain
cg08707110	SNX32	-259666387322698	0.798565652915818	-524932832503296	0.00170067472860666	0.00170067472860666	-399355615804791	chr18:47209624-55615775 size: 8406152	sorting nexin 32
cg01655721	RNH1	-218929689248631	-0.916305398255708	-524024925088759	0.00171611841007362	0.00171611841007362	-399407221584818	chr18:47209624-55615775 size: 8406152	ribonuclease/angiogenin inhibitor 1
cg11116781	STAG2	-209249695444467	-224775845368793	-517465816635903	0.00183251759573834	0.00183251759573834	-39978589076523	chrX:89047650-113441406 size: 24393757	stromal antigen 2
cg15218096	SHANK2	-206767872087566	264330016335944	-516471165959588	0.00185093600974741	0.00185093600974741	-399844223266722	chr18:47209624-55615775 size: 8406152	SH3 and multiple ankyrin repeat domains 2
cg00002033	LRFN1	209679215625233	-133250690336891	513326724203315	0.0019105526170493	0.0019105526170493	-400030236285384	chr1:99372580-122654485 size: 23281906	leucine rich repeat and fibronectin type III domain containing 1
cg05298677	ETV7	345448820784903	-39277272518205	504372432891726	0.00209254645155054	0.00209254645155054	-400573574891996	chr12:314983-25485493 size: 25170511	ETS variant 7
cg25184481	TMEM196	236661283767884	-31504790627571	494724711656979	0.00231085372480386	0.00231085372480386	-401182405174018	chr14:22740324-48857430 size: 26117107	transmembrane protein 196
cg25148117	SLCO5A1	-295797964873257	-0.988762656583407	-488419122514111	0.00246738135064486	0.00246738135064486	-401593998285446	chr29:24629-32056398 size: 32031770	solute carrier organic anion transporter family member 5A1
cg08151612	SULT2B1	-226576839487843	-0.697535572583668	-48676800853074	0.00251031690171058	0.00251031690171058	-401703611310911	chr1:99372580-122654485 size: 23281906	sulfotransferase family 2B member 1
cg19329121	PDK4	-191159241211223	-0.0148662362981477	-485690699948019	0.00253878450105282	0.00253878450105282	-401775548217482	chr14:12138987-60963388 size: 48824402	pyruvate dehydrogenase kinase 4
cg04946721	ERN1	-184781173347855	292315570991503	-482080476176012	0.00263686618808644	0.00263686618808644	-402019047226824	chr9:10530289-17335248 size: 6804960	endoplasmic reticulum to nucleus signaling 1
cg22279779	AP2A2	208274896248501	-0.022805677423744	476481145314388	0.00279753667983445	0.00279753667983445	-402404228834955	chr18:45277728-45456376 size: 178649	adaptor related protein complex 2 alpha 2 subunit
cg23003500	VIPR1	-179037757315948	-13367507199618	-472491656898491	0.002918731287226	0.002918731287226	-402684371167435	chr23:4096828-12144512 size: 8047685	vasoactive intestinal peptide receptor 1
cg21403089	PNPLA8	366181259800978	0.171632272094895	469860668797571	0.00300188307798795	0.00300188307798795	-402871768446078	chr18:12122179-17314070 size: 5191892	patatin like phospholipase domain containing 8
cg13734953	FRMD4A	251405893768201	0.0793102701052532	467153026037265	0.00309024687469927	0.00309024687469927	-403066857653603	chr2:116-34657410 size: 34657295	FERM domain containing 4A
cg16630989	ZFHX3	216875106636019	-42164705596419	467126146624036	0.00309113860484448	0.00309113860484448	-403068805799877	chr5:76074743-79803946 size: 3729204	zinc finger homeobox 3
cg27224718	ZFAT	-187248570840752	585324236948414	-464743523037329	0.00317134276711954	0.00317134276711954	-403242393578057	chr13:36360-38204987 size: 38168628	zinc finger and AT-hook domain containing
cg13454331	PAIP2B	-266036370018053	-0.4841833690993	-459865654519617	0.0033429348056275	0.0033429348056275	-403603403597034	chr17:51360696-51515068 size: 154373	poly(A) binding protein interacting protein 2B
cg22281380	GRB10	173156804546141	165178352390978	459231836681847	0.00336598617535782	0.00336598617535782	-403650874769468	chr18:50393-6388782 size: 6338390	growth factor receptor bound protein 10
cg21745248	RAE1;RAE1	194302039213214	-0.0972776261254132	457931799663981	0.00341382740517673	0.00341382740517673	-403748653154672	chr24:20767967-47672387 size: 26904421	ribonucleic acid export 1
cg09073539	PAX2	-19110476323946	-0.988922102050181	-453475928298814	0.00358368254195406	0.00358368254195406	-404088006914743	chr28:75216-41154848 size: 41079633	paired box 2
cg25661132	ZDHHC14	187403484178725	0.469130233721382	452735233999392	0.00361282569058679	0.00361282569058679	-404145057121821	chr1:25536791-56725212 size: 31188422	zinc finger DHHC-type containing 14
cg08283682	HIST1H1C	182571996956171	-0.611495623790216	451860630211465	0.00364758013538054	0.00364758013538054	-404212658541402	chr35:590197-26407419 size: 25817223	LOC488264 (gene name dog) Histone H1.2
cg19265913	ZCCHC24	-172827115272491	513399563023545	-448462429037746	0.0037862164176343	0.0037862164176343	-404477775558698	chr4:10521197-34757735 size: 24236539	zinc finger CCHC-type containing 24
cg17044023	FAM122B	-192678199610784	-1158526947929	-439460944654177	0.00418284903754889	0.00418284903754889	-405199342027823	chrX:89047650-113441406 size: 24393757	family with sequence similarity 122B
cg19051036	DPH1	171416702749539	-0.154779045632078	436615016255099	0.0043177631546153	0.0043177631546153	-405433448267486	chr9:45504521-47741632 size: 2237112	diphthamide biosynthesis 1
cg05586701	LMAN2	-193085684422434	-293036176399387	-433239007253502	0.00448415465089193	0.00448415465089193	-405714972389207	chr4:35803801-54149503 size: 18345703	ectin, mannose binding 2
cg22767321	AGPAT1	-185447499247784	-473580013287938	-432124652149452	0.00454064087127781	0.00454064087127781	-405808817141015	chr12:314983-2879980 size: 2564998	1-acylglycerol-3-phosphate O-acyltransferase 1
cg04205107	PLD5	-169503946066706	-0.709950558674299	-429065310026655	0.00469984769667836	0.00469984769667836	-406068831449277	chr7:31603402-37655998 size: 6052597	phospholipase D family member 5
cg13051728	ARG2	-182050486713678	-173800104701507	-426028763759428	0.00486405680311169	0.00486405680311169	-406330388853337	chr8:2364003-72994360 size: 70630358	arginase 2
cg19267259	ACOT7	184013258837686	-0.887153227895938	425815313621672	0.00487583838976363	0.00487583838976363	-406348906440996	chr5:56135275-63519382 size: 7384108	acyl-CoA thioesterase 7
cg11343894	S100A13	248450907517372	-0.0431076599664771	425282657199752	0.00490537802510402	0.00490537802510402	-406395192278217	chr7:274-43574637 size: 43574364	S100 calcium binding protein A13
cg24304658	KCNK3	-160149225772259	426104449120221	-424728688681595	0.00493631159921733	0.00493631159921733	-40644344529407	chr17:11884486-34302390 size: 22417905	potassium two pore domain channel subfamily K member 3
cg21244880	GBGT1	-189892846576448	-111519000409399	-420796156375696	0.00516226450824724	0.00516226450824724	-406789390002985	chr9:47813585-61042950 size: 13229366	globoside alpha-1,3-N-acetylgalactosaminyltransferase 1
cg17804348	TP73	-15990516386811	450526296775785	-417631194408498	0.00535250494378592	0.00535250494378592	-407072198400631	chr5:56135275-63519382 size: 7384108	tumor protein p73
cg11980500	TBC1D16	-189968102538758	-0.554707171647508	-413751672091194	0.00559643575140845	0.00559643575140845	-407424286404239	chr9:483629-41790169 size: 41306541	TBC1 domain family member 16
cg22344703	WNT6	186145725551575	-0.996053356904238	412774202057008	0.00565983183485027	0.00565983183485027	-407513952184781	chr37:157144-30034850 size: 29877707	vasoactive intestinal peptide receptor 1
cg05387146	ME1	-197261338997953	-476028731173575	-412136601011183	0.00570161572053521	0.00570161572053521	-407572649841347	chr12:24525323-71952167 size: 47426845	malic enzyme 1
cg26011199	TMEM50A	167420155088793	124687578470432	411811463613016	0.00572305507401698	0.00572305507401698	-407602645737505	chr2:67934261-85408630 size: 17474370	transmembrane protein 50A
cg15809694	KCNH2	-181931387908521	-40084498073394	-41150403345328	0.00574340940231061	0.00574340940231061	-407631047682267	chr16:14136921-21173901 size: 7036981	potassium voltage-gated channel subfamily H member 2
cg09902379	GABRB2	160219754772703	-0.353919612303147	409554452350299	0.00587437837423532	0.00587437837423532	-4078120604937	chr4:35803801-54149503 size: 18345703	gamma-aminobutyric acid type A receptor beta2 subunit
cg26181929	ESD	161921289347058	-103166082544339	406003952161055	0.006121518259906	0.006121518259906	-408145747065484	chr22:107951-9710593 size: 9602643	esterase D
cg07918726	SCRT1	152737978071089	-326631985211642	403650707142715	0.00629168601069187	0.00629168601069187	-408369816124174	chr13:36360-38204987 size: 38168628	scratch homolog 1, zinc finger protei
cg01083397	MECP2	-176306255238775	-16375272752674	-401497990751652	0.00645196807949547	0.00645196807949547	-408576844122601	chrX:113447203-123835453 size: 10388251	methyl-CpG binding protein 2
cg17876831	SLC5A10	-207820934243869	344046702795257	-400546280994456	0.00652427039621337	0.00652427039621337	-408669001029071	chr5:39936577-42485029 size: 2548453	solute carrier family 5 member 10
cg05790982	MSX1	246859375936323	0.225163760659047	399423233261272	0.00661074950715501	0.00661074950715501	-40877824947024	chr3:69635595-71352784 size: 1717190	msh homeobox 1
cg05649391	MYBPC3	-17267481060996	502589652250522	-398770255627165	0.00666161621315293	0.00666161621315293	-408842020246837	chr18:41074138-45167091 size: 4092954	myosin binding protein C, cardiac
cg15966877	UNC13A	-21936374033085	109809079286005	-397748541736131	0.00674208167684174	0.00674208167684174	-408942172873253	chr20:43617709-58099715 size: 14482007	unc-13 homolog A
cg26677602	GPA33	-152582928440361	-0.762584217291985	-395747360136601	0.00690283083023283	0.00690283083023283	-409139654170704	chr7:274-43574637 size: 43574364	glycoprotein A33
cg23603076	PSME1	159722258157476	-0.214748085076026	395298841605636	0.00693943974412299	0.00693943974412299	-409184155518997	chr8:2364003-72994360 size: 70630358	proteasome activator subunit 1
cg05196820	GSX2	-174262751660404	-397648375683047	-393971688996196	0.00704903232416422	0.00704903232416422	-409316352366514	chr13:44807808-50731825 size: 5924018	GS homeobox 2
cg01684881	FZD2	-147519773052808	-262823019262869	-390953495279616	0.00730548510046058	0.00730548510046058	-409619900292401	chr9:483629-41790169 size: 41306541	frizzled class receptor 2
cg07962882	SBNO2	151227761596255	0.0894099308842213	389606552761103	0.00742325804085893	0.00742325804085893	-409756680468117	chr20:57602897-57640194 size: 37298	strawberry notch homolog 2
cg24866651	PSMB3	-162257164722808	-0.474386110670734	-388477671980819	0.00752358628560252	0.00752358628560252	-409871946724134	chr9:23405857-23946447 size: 540591	proteasome subunit beta 3
cg23400985	FLII	-149441090722366	-0.876822655228527	-387663671598859	0.00759686209093354	0.00759686209093354	-409955419780468	chr5:39936577-42485029 size: 2548453	FLII, actin remodeling protein
cg12607413	TMEM151A	-158674697942361	596356431352956	-386519595180413	0.00770119120254517	0.00770119120254517	-410073250720242	chr18:47209624-55615775 size: 8406152	transmembrane protein 151
cg12219311	BTBD2	-144778239733608	382955344937832	-38567990990345	0.00777877246061616	0.00777877246061616	-410160112280499	chr20:43617709-58099715 size: 14482007	BTB domain containing 2
cg03731673	SYNGAP1	160354283876384	-14579565544641	384329907327339	0.00790532427468207	0.00790532427468207	-410300442406079	chr12:314983-2879980 size: 2564998	synaptic Ras GTPase activating protein 1
cg04663285	B4GALNT4	-230134114899269	487943079129543	-382638955800467	0.00806706353457111	0.00806706353457111	-410477400610478	chr18:25350742-25785199 size: 434458	beta-1,4-N-acetyl-galactosaminyltransferase 4
cg17584576	NDUFS4	-160208134194289	-0.691002355124045	-382301575758796	0.00809977020296924	0.00809977020296924	-410512866213474	chr4:60548452-64545358 size: 3996907	NADH:ubiquinone oxidoreductase subunit S4
cg13775996	KCNT1	-145296503756693	-13521432136088	-377926111316747	0.00853749877395364	0.00853749877395364	-410977646058182	chr9:47813585-61042950 size: 13229366	potassium sodium-activated channel subfamily T member 1
cg06141120	EIF2B5	-143357120421217	0.680835836392207	-376652822544387	0.00866974696201359	0.00866974696201359	-411114598619758	chr34:12524240-25034851 size: 12510612	eukaryotic translation initiation factor 2B subunit epsilo
cg03493547	PACSIN3	-144378009140988	0.877911026427769	-376440296121738	0.00869204039213996	0.00869204039213996	-411137532763137	chr18:41074138-45167091 size: 409295	protein kinase C and casein kinase substrate in neurons 3
cg21495022	FAM117B	-150429799637707	-162395942548803	-37497310965344	0.00884768325641719	0.00884768325641719	-411296449077817	chr37:157144-30034850 size: 29877707	family with sequence similarity 117 member B
cg24189559	CAND2	-202369015323084	518122785083688	-374380351310752	0.00891143567432425	0.00891143567432425	-411360945832582	chr20:5667210-17182710 size: 11515501	cullin associated and neddylation dissociated 2
cg15728918	ELMO2	-146850184037869	-125612339988106	-371376564659835	0.00924239655001314	0.00924239655001314	-411690391672161	chr24:20767967-47672387 size: 26904421	engulfment and cell motility 2
cg11332026	C4orf48	142487056847729	0.593959059700988	371052979441675	0.00927885159883837	0.00927885159883837	-411726143060173	chr3:60564671-62719059 size: 2154389	chromosome 4 open reading frame 48
cg01102073	GATA2	-17773014484508	-318748227170922	-370732913869679	0.00931506629201069	0.00931506629201069	-41176155588464	chr20:351954-2787975 size: 2436022	GATA binding protein 2
cg22376822	ZBTB16	-151051084930766	4999848056696	-369092682585165	0.0095031191393949	0.0095031191393949	-41194382265979	chr5:109084-30009274 size: 29900191	zinc finger and BTB domain containing 16
cg04814990	ARHGEF7	-144072020212409	-0.417939188333209	-369037039140753	0.00950957170272699	0.00950957170272699	-411950029084788	chr22:38258239-59592663 size: 21334425	Rho guanine nucleotide exchange factor 7
cg21034324	SLCO4A1	-218828563021107	-169321812962889	-36855312032799	0.00956589243584162	0.00956589243584162	-412004069332768	chr24:20767967-47672387 size: 26904421	solute carrier organic anion transporter family member 4A1
cg08578454	KCND1	-158692091796119	329486760940314	-368530283117943	0.00956855941270878	0.00956855941270878	-412006622466459	chrX:31930318-42957323 size: 11027006	potassium voltage-gated channel subfamily D member 1
cg13675469	MRPS14	171653988402823	-280168387177637	368264421339482	0.00959966772013386	0.00959966772013386	-412036363986507	chr7:274-43574637 size: 43574364	mitochondrial ribosomal protein S14
cg02480419	OTUD5	-147916540380798	-0.847069547178834	-368142996990464	0.00961391259068597	0.00961391259068597	-412049959143338	chrX:31930318-42957323 size: 11027006	OTU deubiquitinase 5
cg17097087	NAP1L4	181297668860279	-0.506804656458216	36793678360565	0.00963815790802958	0.00963815790802958	-412073064320989	chr18:46751084-47014242 size: 263159	nucleosome assembly protein 1 like 4
cg07267782	FAM83B	142678814488306	-0.0610659173656646	366855070357122	0.00976644864941482	0.00976644864941482	-412194609910959	chr12:314983-25485493 size: 25170511	family with sequence similarity 83 member B
cg23457316	CCKAR	-184365955607578	0.930132938181076	-364550443717156	0.0100461004435364	0.0100461004435364	-412455509241425	chr3:79369811-91363472 size: 11993662	cholecystokinin A recepto
cg09990556	ZNF711	-139930531560192	-240968562436594	-363420372425174	0.0101864420723552	0.0101864420723552	-412584412941997	chrX:48794792-87109845 size: 38315054	zinc finger protein 711
cg15393676	NDRG1	-178653171674915	391173960731202	-363233175103928	0.0102098976155034	0.0102098976155034	-412605828009066	chr13:36360-38204987 size: 38168628	N-myc downstream regulated 1
cg07040405	SP3	176083508428861	0.199207188095694	362497194738419	0.0103026932010939	0.0103026932010939	-412690194411697	chr36:1333-30801768 size: 30800436	Sp3 transcription factor [Source:HGNC Symbol;Acc:HGNC:11208]
cg20674490	RUNX3	-189249421576613	482837211751203	-360486174186831	0.0105610211574135	0.0105610211574135	-412922119887453	chr2:67934261-85408630 size: 17474370	runt related transcription factor 3
cg03235761	CLEC16A	-144643706609149	-458841776828279	-360317010842887	0.0105830741937207	0.0105830741937207	-412941722830629	chr6:27577360-40435979 size: 12858620	C-type lectin domain family 16 member A
cg08605301	WIPF3	-155051105995594	-165074288646156	-359488998411423	0.010691751961361	0.010691751961361	-413037885192556	chr14:22740324-48857430 size: 26117107	WAS/WASL interacting protein family member 3
cg25424856	SHROOM4	146106839210571	-29877671891788	358294762682458	0.0108506658712061	0.0108506658712061	-413177197882302	chrX:42962488-47982983 size: 5020496	shroom family member 4
cg03062002	CCR10	-134564970760776	170640780660334	-355051666738068	0.0112954755866916	0.0112954755866916	-41355922991543	chr9:483629-41790169 size: 41306541	C-C motif chemokine receptor 10
cg14576896	GJD2	156155430695368	-24028818581195	354156818666692	0.0114217104783637	0.0114217104783637	-413665603292875	chr30:2388265-38519219 size: 36130955	gap junction protein delta 2
cg25799969	PPP1CB	-136707109031477	0.97859843148764	-352136649356193	0.0117124300168309	0.0117124300168309	-413907288583025	chr17:11884486-34302390 size: 22417905	protein phosphatase 1 catalytic subunit beta
cg03127034	FOXP4	-146065094195907	29455639324231	-351896694346435	0.0117474981238906	0.0117474981238906	-413936138415287	chr12:314983-25485493 size: 25170511	forkhead box P4
cg26860780	ANKRD24	-15026283625677	-117455347874822	-351388567137058	0.0118221392866909	0.0118221392866909	-413997330896688	chr20:43617709-58099715 size: 14482007	ankyrin repeat domain 24
cg12805420	CLDN7	132712038667846	-185048947146702	348767672272221	0.0122154945575437	0.0122154945575437	-414315130967767	chr5:30134165-39251616 size: 9117452	claudin 7
cg24137774	NAV2	133204332860554	277934541312024	348751363063131	0.0122179868365976	0.0122179868365976	-4143171200008	chr21:26172025-50297430 size: 24125406	neuron navigator 2
cg15694117	DIRAS1	153533977592899	190487662116983	348413229553185	0.0122697843150372	0.0122697843150372	-414358389965733	chr20:43617709-58099715 size: 14482007	DIRAS family GTPase 1
cg25236230	GPR176	-174062017132324	-130982155901237	-347884218438576	0.0123513055190614	0.0123513055190614	-414423079564155	chr30:2388265-38519219 size: 36130955	G protein-coupled receptor 176
cg01152616	C6orf136	-176878676581806	208650944156515	-347392954530668	0.0124275420381002	0.0124275420381002	-414483287453397	chr12:314983-2879980 size: 2564998	chromosome 12 open reading frame, human C6orf136
cg00016934	BCOR	-187873762704817	-0.897295355030076	-346947766568093	0.0124970741293796	0.0124970741293796	-414537960208558	chrX:31930318-42957323 size: 11027006	BCL6 corepresso
cg14793596	MXRA8	-213511225055319	0.451919177580826	-346517023705785	0.0125647563005568	0.0125647563005568	-414590960340417	chr5:56135275-63519382 size: 7384108	matrix remodeling associated 8
cg08507725	SH3TC1	-155083487950253	659793344112513	-345974806087705	0.0126505262984319	0.0126505262984319	-414657818688379	chr3:58477229-60455422 size: 1978194	SH3 domain and tetratricopeptide repeats 1
cg18058689	GPC6	-164828637392734	-0.0349353923323495	-345712203231042	0.0126922963012747	0.0126922963012747	-414690255993591	chr22:38258239-59592663 size: 21334425	glypican 6
cg26752613	NOD1	-149334044141909	-0.171791458207945	-345625344999781	0.0127061453510489	0.0127061453510489	-414700993110536	chr14:22740324-48857430 size: 26117107	nucleotide binding oligomerization domain containing 1
cg12017057	TRIB3	-148059182470042	582968685802024	-345623598184413	0.012706424040636	0.012706424040636	-414701209087644	chr24:70784-20757919 size: 20687136	tribbles pseudokinase 3
cg07439157	CYGB	145645500465302	0.387881763035794	345210422509203	0.0127725312958767	0.0127725312958767	-4147523406341	chr9:483629-41790169 size: 41306541	cytoglobin
cg14281087	OBSL1	-135112060181598	456584785626027	-344932108875816	0.0128172733163491	0.0128172733163491	-41478683468156	chr37:157144-30034850 size: 29877707	chondroitin polymerizing factor
cg20407713	DLG2	-170267429809675	0.516354001156151	-34470178356273	0.0128544305677838	0.0128544305677838	-41481541278606	chr21:11906194-26174719 size: 14268526	discs large MAGUK scaffold protein 2
cg03167944	BCAS3	-132562387016079	-0.344486574380846	-344319766711849	0.0129163199586801	0.0129163199586801	-414862875717038	chr9:34404303-36356422 size: 1952120	BCAS3, microtubule associated cell migration facto
cg02805665	DHH	-145827390478361	-43913860284474	-34412837489677	0.0129474494554673	0.0129474494554673	-414886684577704	chr27:8846-15201110 size: 15192265	desert hedgehog
cg23401912	CENPV	-146226211562695	0.803818306641643	-343088525493494	0.0131180215487424	0.0131180215487424	-415016388201728	chr5:39286056-40033878 size: 747823	centromere protein V
cg08754610	THOC5	-131287214064478	-13236584625215	-342671699571651	0.0131870854682659	0.0131870854682659	-415068545498567	chr26:18976681-25028469 size: 6051789	THO complex 5
cg07258474	NTSR2	-158921742277773	255274212099389	-341586999568496	0.0133686827764227	0.0133686827764227	-415204718471846	chr17:51923-11883825 size: 11831903	neurotensin receptor 2
cg09795194	ULK2	-148550085166749	-283990029605548	-34023158392759	0.0135994602048993	0.0135994602048993	-415375783371503	chr5:39936577-42485029 size: 2548453	unc-51 like autophagy activating kinase 2
cg00264378	CLCN5	-152963181880404	-0.0108709370368086	-339725821537577	0.0136866868345278	0.0136866868345278	-415439873721621	chrX:31930318-42957323 size: 11027006	chloride voltage-gated channel 5
cg16884841	DCP1B	-136960415572872	-174168007529838	-33851983926958	0.0138971571508219	0.0138971571508219	-415593265896004	chr27:42097738-44773007 size: 2675270	decapping mRNA 1B
cg19771648	GPR6	13457208861311	0.780609569032152	338338410365732	0.0139291256672642	0.0139291256672642	-415616411963389	chr12:24525323-71952167 size: 47426845	G protein-coupled receptor 6
cg10530560	GLI1	-154913897760379	-0.693166173171294	-338048979600153	0.0139802911552514	0.0139802911552514	-415653374304521	chr10:33903-15995761 size: 15961859	GLI family zinc finger 1
cg24477401	ARHGAP27	-139743468955932	-0.500649283752514	-338017744705589	0.0139858251254704	0.0139858251254704	-415657365997601	chr9:17970580-18263512 size: 292933	Rho GTPase activating protein 27
cg21117678	CUX1	138001746653464	-0.363458627064811	336326629772901	0.0142890494698671	0.0142890494698671	-415874293309302	chr6:7659713-11322269 size: 3662557	cut like homeobox 1
cg25231478	ZNF862	131987704745762	0.50841352665982	335727050555531	0.0143982760522855	0.0143982760522855	-415951586992767	chr16:14136921-21173901 size: 7036981	zinc finger protein 862
cg20254282	SFXN4	-134482007663691	-137068390218313	-335669206744665	0.0144088617358834	0.0144088617358834	-415959054452506	chr28:75216-41154848 size: 41079633	sideroflexin 4
cg08230469	TUFM;TUFM	162623945798986	-0.0899083730938157	3354672033544	0.0144458960387799	0.0144458960387799	-415985147159364	chr6:18272268-18485644 size: 213377	Tu translation elongation factor, mitochondrial
cg22094205	PGM2L1	-138737708333032	-47320614032226	-334983320923618	0.0145350322673621	0.0145350322673621	-416047743011199	chr21:11906194-26174719 size: 14268526	phosphoglucomutase 2 like 1
cg18488430	NKD2	-145559283530157	0.150571926267041	-334480205379044	0.0146283489709891	0.0146283489709891	-416112966120713	chr34:11378549-11476104 size: 97556	naked cuticle homolog 2
cg10714510	HLA-DQB2	-150162150048728	-0.328092882937576	-333772865659012	0.0147606531432452	0.0147606531432452	-416204905057523	chr12:2218025-2256785 size: 38761	HLA class II histocompatibility antigen, DQ beta 2 chain-like
cg25896944	PRDX4	-126872187136009	0.526953115124785	-33363226704488	0.0147871067432348	0.0147871067432348	-416223213393216	chrX:1125627-31871192 size: 30745566	peroxiredoxin 4
cg25313172	KRT7	188128547392905	-106565749943719	333047133508519	0.0148977568235773	0.0148977568235773	-416299527421498	chr27:8846-15201110 size: 15192265	keratin 7
cg07687354	CACNA1H	-165315400666428	0.0542107357235956	-332611634960163	0.0149806972874747	0.0149806972874747	-416356451244156	chr6:27577360-40435979 size: 12858620	calcium voltage-gated channel subunit alpha1 H
cg05921905	HOXA2	226245471449068	-107459066290682	332267394934957	0.0150466142996917	0.0150466142996917	-416401522562688	chr14:22740324-48857430 size: 26117107	homeobox A2
cg15251779	CHPF2	-126678391107725	-141294376344995	-331765636035029	0.0151432615557057	0.0151432615557057	-416467337950523	chr16:14136921-21173901 size: 7036981	chondroitin polymerizing factor 2
cg07630649	GABARAPL2	-126417176296598	-144002385064594	-331751709065855	0.0151459537704179	0.0151459537704179	-416469166776529	chr5:63558944-88913932 size: 25354989	GABA type A receptor associated protein like 2
cg04570419	ANKRD10	133427076606567	-0.402185451514812	331465167865821	0.0152014609689684	0.0152014609689684	-41650681847029	chr22:38258239-59592663 size: 21334425	ankyrin repeat domain 10
cg11390398	LRP6	-13458199185259	-0.706938560199927	-330061476534122	0.0154766021391823	0.0154766021391823	-416691938375795	chr27:14997351-37958254 size: 22960904	LDL receptor related protein 6
cg23516852	DGCR6	133878981629019	159782484632046	329482855288181	0.0155915961808253	0.0155915961808253	-416768574045643	chr26:28312366-30157683 size: 1845318	DiGeorge syndrome critical region gene 6-like
cg06336221	SKIV2L	160881191392012	-0.501130933954181	328596841434249	0.0157694903409112	0.0157694903409112	-416886293145674	chr12:314983-2879980 size: 2564998	Ski2 like RNA helicase
cg08113526	PCSK6	-127831369962327	-0.824318529867772	-32844986349869	0.0157992140170934	0.0157992140170934	-416905864631193	chr3:39342943-58228540 size: 18885598	proprotein convertase subtilisin/kexin type 6
cg08512167	PPP1R13L	127680859384868	-0.249113962057415	328386369118215	0.015812073512275	0.015812073512275	-416914323330239	chr1:99372580-122654485 size: 23281906	protein phosphatase 1 regulatory subunit 13 like
cg01774705	MYBBP1A	-157555848050455	0.8075319058659	-328199845338589	0.0158499161390392	0.0158499161390392	-416939185329911	chr5:30134165-39251616 size: 9117452	MYB binding protein 1a
cg18004701	PTPRN2	-151619879650627	-0.231678350342377	-328043369764323	0.0158817386209763	0.0158817386209763	-416960057555874	chr16:14136921-21173901 size: 7036981	protein tyrosine phosphatase, receptor type N2
cg15574437	MAD1L1	136104753133372	-120717592849967	326944482010605	0.0161071908567252	0.0161071908567252	-41710703404473	chr6:12125443-16620345 size: 4494903	MAD1 mitotic arrest deficient like 1
cg07028608	KLF10	-146026669449633	-226741210892652	-326081914335207	0.0162866015784348	0.0162866015784348	-417222889698498	chr13:36360-38204987 size: 38168628	Kruppel like factor 10
cg15090005	RBP7	129079599349114	0.692167844155878	32580763892939	0.016344104990231	0.016344104990231	-417259818931178	chr5:56135275-63519382 size: 7384108	retinol binding protein 7
cg01572549	LAMA5	-130680212138563	461418530491882	-324528780297351	0.0166151594177652	0.0166151594177652	-417432582730253	chr24:20767967-47672387 size: 26904421	laminin subunit alpha 5
cg13052102	SLC7A8	-13773163398423	0.356286067817773	-324402906994844	0.0166421016928548	0.0166421016928548	-417449638468906	chr8:2364003-72994360 size: 70630358	solute carrier family 7 member 8
cg24927465	MLLT1	-127808741835092	-0.53111643433969	-324178821577814	0.0166901833241473	0.0166901833241473	-417480024639847	chr20:43617709-58099715 size: 14482007	MLLT1, super elongation complex subunit
cg12394800	ATP11A	132247801194554	120890339471208	32397080472769	0.0167349524962355	0.0167349524962355	-417508258006434	chr22:59721618-60919241 size: 1197624	ATPase phospholipid transporting 11A
cg27606669	NRK	159036772386794	-0.196486003532193	323505361879799	0.0168355987182968	0.0168355987182968	-417571521990176	chrX:48794792-87109845 size: 38315054	Nik related kinase
cg10092265	NLGN2	-145957821185353	12522817271674	-323408085548155	0.0168567166206196	0.0168567166206196	-417584759922805	chr5:30134165-39251616 size: 9117452	neuroligin 2
cg19450145	TULP4	-121268394517438	37539657158064	-322208613727364	0.0171194943307945	0.0171194943307945	-417748444434117	chr1:25536791-56725212 size: 31188422	tubby like protein 4
cg26100149	CPEB4	-131271349592472	-498996010228566	-321789620923601	0.0172123337562397	0.0172123337562397	-417805819797241	chr4:35803801-54149503 size: 18345703	cytoplasmic polyadenylation element binding protein 4
cg11681428	SLC6A18	133711706412264	0.192834931100167	321594549916803	0.0172557437986734	0.0172557437986734	-417832567157462	chr34:118919-12075070 size: 11956152	solute carrier family 6 member 18
cg03775871	VEGFA	-152604563561622	-379721046445133	-320985574651263	0.0173920295302294	0.0173920295302294	-417916210831718	chr12:314983-25485493 size: 25170511	vascular endothelial growth factor A
cg11342452	NKX6-2	-131641322767248	0.487142276989961	-319824621115362	0.0176550983924963	0.0176550983924963	-418076272562134	chr28:75216-41154848 size: 41079633	NK6 homeobox 2
cg15792338	TSHZ3	125112739442727	-221862369865623	318889694589361	0.0178700940565482	0.0178700940565482	-41820574832313	chr1:99372580-122654485 size: 23281906	teashirt zinc finger homeobox 3
cg22984380	RPTOR	131685050423019	0.924023051706937	318742080247496	0.0179042986856982	0.0179042986856982	-418226238208633	chr9:483629-41790169 size: 41306541	regulatory associated protein of MTOR complex
cg06391894	LRRC20	140626970879741	-0.746467513491778	318703067125697	0.0179133505340581	0.0179133505340581	-418231655647664	chr4:10521197-34757735 size: 24236539	eucine rich repeat containing 2
cg08774368	CHST2	-128756311264553	-182130901208911	-31814970702408	0.0180422781776046	0.0180422781776046	-418308593165901	chr23:27473919-52055568 size: 24581650	carbohydrate sulfotransferase
cg01277542	SLC6A2	-148325079075549	-0.829241822378864	-317553612588339	0.0181822909667905	0.0181822909667905	-418391674999504	chr2:57965502-67921173 size: 9955672	solute carrier family 6 member 2
cg05186311	EBF3	138409980294483	0.352946150442276	317124028071165	0.0182839246610077	0.0182839246610077	-418451679709343	chr28:75216-41154848 size: 41079633	early B-cell factor 3
cg21647375	RANBP3	-190242167792864	-459526699000417	-317029286987306	0.018306421987761	0.018306421987761	-418464927950998	chr20:43617709-58099715 size: 14482007	RAN binding protein 3
cg13649400	FAM120C	121971585178142	-112663495416434	31665671003203	0.0183951864319041	0.0183951864319041	-418517079406947	chr20:43617709-58099715 size: 14482007	WNK lysine deficient protein kinase 3
cg09036558	WWP2	134681464681019	0.881693196880497	315852762838063	0.0185883182093597	0.0185883182093597	-418629892982352	chr5:63558944-88913932 size: 25354989	WW domain containing E3 ubiquitin protein ligase 2
cg12195984	MCM10	139258174966637	0.800264762219483	31535406427843	0.0187092253429304	0.0187092253429304	-41870006601286	chr2:116-34657410 size: 34657295	minichromosome maintenance 10 replication initiation facto
cg24319825	ITPR1	119923492468237	-0.284280598132036	315336056600893	0.0187136071516326	0.0187136071516326	-41870260268773	chr20:5667210-17182710 size: 11515501	inositol 1,4,5-trisphosphate receptor type 1
cg27391267	ZSCAN1	-138899434599312	0.088754343583183	-315205272505504	0.0187454642749642	0.0187454642749642	-418721031561602	chr1:99372580-122654485 size: 23281906	zinc finger and SCAN domain containing 1
cg09110292	ARHGAP12	-149356359150189	-0.465755192160521	-314377746436661	0.0189484064885931	0.0189484064885931	-418837875492432	chr2:14221374-18426594 size: 4205221	Rho GTPase activating protein 12
cg11388320	PRDM8	120694488254662	-0.792487551096927	314118370243181	0.0190125053494471	0.0190125053494471	-418874582783208	chr32:61667-38732722 size: 38671056	PR/SET domain 8
cg08707192	RLF	137155684538243	0.0358346482566687	314117580814663	0.0190127007971044	0.0190127007971044	-418874694565692	chr15:378695-8191418 size: 7812724	rearranged L-myc fusion
cg06191898	IRX5	142580037214044	-218410671800779	314012661533157	0.0190386962357808	0.0190386962357808	-418889554375263	chr2:57965502-67921173 size: 9955672	iroquois homeobox 5
cg11401257	ITPKB	133160099499191	147200452655187	313860331153106	0.0190765071598054	0.0190765071598054	-418911140787375	chr7:37665474-40439202 size: 2773729	inositol-trisphosphate 3-kinase B
cg05936438	ACOX3	128752394840224	-232333259610661	313278434608618	0.0192216948188372	0.0192216948188372	-418993728057884	chr3:58477229-60455422 size: 1978194	acyl-CoA oxidase 3, pristanoyl
cg15238467	LRP1	155928088484575	-0.740349383345923	313134808324835	0.0192577147175558	0.0192577147175558	-419014143847417	chr10:33903-15995761 size: 15961859	LDL receptor related protein 1
cg11406134	ALDH4A1	-130499753165792	397751170664932	-313106700752595	0.0192647723457197	0.0192647723457197	-419018140652233	chr2:67934261-85408630 size: 17474370	aldehyde dehydrogenase 4 family member A1
cg21387418	B3GALT4	119339358974073	116961418465972	311693951832732	0.0196231413122666	0.0196231413122666	-419219640347032	chr12:314983-2823165 size: 2508183	beta-1,3-galactosyltransferase 4
cg05096434	MORC4	-129114311312865	-0.216798230254101	-311522847947841	0.0196670329406496	0.0196670329406496	-419244126330008	chrX:48794792-87109845 size: 38315054	MORC family CW-type zinc finger 4
cg13630739	ATP6V0A4	130086612025403	0.300817800339977	311508639993368	0.0196706823495166	0.0196706823495166	-419246160365861	chr16:1795448-13448559 size: 11653112	ATPase H+ transporting V0 subunit a4
cg05407637	PATL1	-128840780299886	-0.784691695740002	-310615945252845	0.0199014544935823	0.0199014544935823	-419374204227726	chr18:37033723-41106304 size: 4072582	PAT1 homolog 1, processing body mRNA decay factor
cg21680645	RNPEPL1	-118025359043819	567273448668818	-310222904048976	0.0200039884960669	0.0200039884960669	-419430732723575	chr25:37611623-51628530 size: 14016908	arginyl aminopeptidase like 1
cg02731980	VPS37C	14515506116127	-0.0625474072498161	310164919408264	0.0200191635038269	0.0200191635038269	-419439080171666	chr18:47209624-55615775 size: 8406152	VPS37C, ESCRT-I subunit
cg24426778	BRSK1	-119068981145723	-0.385514470403284	-310070296813254	0.0200439537062271	0.0200439537062271	-419452706372675	chr1:99372580-122654485 size: 23281906	BR serine/threonine kinase 1
cg20544410	TMEM11	-120762460869728	0.77167705766473	-310038182884246	0.0200523747969591	0.0200523747969591	-419457332195026	chr5:39425401-42882615 size: 3457215	transmembrane protein 11
cg11573679	CNRIP1	155198491041547	-324119039529692	310027356851963	0.020055214521813	0.020055214521813	-419458891761819	chr10:45360747-69316430 size: 23955684	cannabinoid receptor interacting protein 1
cg21901227	DHX37	121636840837276	0.00817781845902238	309052664429844	0.0203126742145167	0.0203126742145167	-419599593903451	chr26:763002-18864828 size: 18101827	DEAH-box helicase 37
cg15593697	DCAF15	173843149149256	0.170548521509661	308898062601165	0.020353839137717	0.020353839137717	-419621964419492	chr20:43617709-58099715 size: 14482007	DDB1 and CUL4 associated factor 15
cg13880034	GNAQ	-144475936945958	-0.682954153352954	-308832673256738	0.0203712771349051	0.0203712771349051	-419631430465033	chr1:69920269-89138236 size: 19217968	G protein subunit alpha q
cg13677149	EVX1	139880309503692	118355966299787	308653685284966	0.020419092303408	0.020419092303408	-419657354813258	chr14:22740324-48857430 size: 26117107	even-skipped homeobox 1
cg16241714	CEBPD	-120129321212991	-47472885281478	-308187841880508	0.0205441088188159	0.0205441088188159	-419724918070768	chr35:71269-519353 size: 448085	CCAAT/enhancer binding protein delt
cg18927317	YWHAG	549198835063233	-338802254317014	30799280250528	0.0205966964731752	0.0205966964731752	-419753244626049	chr6:5502413-7655014 size: 2152602	tyrosine 3-monooxygenase/tryptophan 5-monooxygenase activation protein gamma
cg08145067	PIP5K1C	-136160964586626	174551075927686	-307834235979728	0.0206395574279888	0.0206395574279888	-419776291091917	chr20:43617709-58099715 size: 14482007	phosphatidylinositol-4-phosphate 5-kinase type 1 gamma
cg10372921	LOXL1	-136451844212177	-0.346263081560565	-307712584446846	0.0206725055647369	0.0206725055647369	-419793982606249	chr30:2388265-38519219 size: 36130955	lysyl oxidase like 1
cg01837657	RHCG	131330787705763	0.177724266648553	307619932075231	0.0206976377257249	0.0206976377257249	-419807462877543	chr3:48913260-53216232 size: 4302973	Rh family C glycoprotein
cg15951870	SP6	131962105522848	-101198840640773	307443623059276	0.0207455532616805	0.0207455532616805	-419833129037043	chr9:23834218-34446476 size: 10612259	Sp6 transcription factor
cg10070578	HYOU1	124141445798816	-126891558100094	307204949029156	0.0208106089780322	0.0208106089780322	-419867904131482	chr5:109084-30009274 size: 29900191	hypoxia up-regulated 1
cg08634762	CAMLG	-115234851078772	-542745898466938	-306665544247844	0.0209584494547912	0.0209584494547912	-419946623949091	chr11:3537097-26795739 size: 23258643	calcium modulating ligand
cg09677724	FUK	-122250208595907	-0.227827187256275	-306514472657457	0.0210000585541411	0.0210000585541411	-419968702890218	chr5:76074743-79803946 size: 3729204	fucokinase
cg04887328	MPRIP	118779463887712	-0.103170706105106	306288888985047	0.0210623565820581	0.0210623565820581	-42000169761772	chr5:39936577-42485029 size: 2548453	myosin phosphatase Rho interacting protein
cg22231400	SLC17A7	116470399460578	-134249899162718	30612512559612	0.0211077072460051	0.0211077072460051	-420025669742124	chr1:99372580-122654485 size: 23281906	solute carrier family 17 member 7
cg06849349	ZBTB12	-173712835451612	-389733742831598	-306122554559928	0.0211084200789228	0.0211084200789228	-420026046227913	chr12:314983-2823165 size: 2508183	zinc finger and BTB domain containing 12
cg10211877	PDRG1	-118692763829985	0.0364427482827925	-305829796152281	0.0211897592720475	0.0211897592720475	-420068942277572	chr24:20767967-47672387 size: 26904421	p53 and DNA damage regulated 1
cg15925792	MX1	-124899093672087	0.0936861946854228	-305548318732991	0.0212682837093989	0.0212682837093989	-420110234801614	chr31:11137800-39863068 size: 28725269	MX dynamin like GTPase 1
cg10546176	DNAJC21	-135307967331813	0.751735914717509	-304529580322088	0.0215551228480009	0.0215551228480009	-420260088357422	chr4:64612174-88273853 size: 23661680	DnaJ heat shock protein family (Hsp40) member C21
cg14060113	CCDC124	132347592864818	-0.060860379134737	304484610973725	0.0215678805030354	0.0215678805030354	-420266717878097	chr20:43617709-58099715 size: 14482007	coiled-coil domain containing 124
cg22849149	LSM7	-193193836561203	-0.517065023100933	-303988584801156	0.0217091439078448	0.0217091439078448	-420339925914416	chr20:43617709-58099715 size: 14482007	LSM7 homolog, U6 small nuclear RNA and mRNA degradation associated
cg04709321	RASGRF2	-144343103706994	-197968517262146	-303759233630255	0.0217747984483758	0.0217747984483758	-420373826705027	chr3:228325-31235237 size: 31006913	Ras protein specific guanine nucleotide releasing factor 2
cg00551957	CXorf36	-131346174413234	-0.945401428337809	-303410602956172	0.0218750092288915	0.0218750092288915	-420425420308081	chrX:31930318-42957323 size: 11027006	chromosome X open reading frame, human CXorf3
cg10778841	SORCS3	115171507401487	0.272156742506859	302531928599889	0.0221297921031177	0.0221297921031177	-420555786368265	chr28:75216-41154848 size: 41079633	sortilin related VPS10 domain containing receptor 3
cg15548613	MAFF	128711759877565	0.365430330874359	301979378834164	0.0222916502478442	0.0222916502478442	-420638009940092	chr10:17256288-31033865 size: 13777578	MAF bZIP transcription factor F
cg02539855	LY6H	137643389330971	-0.27696293091547	301135323612465	0.0225413701550839	0.0225413701550839	-420763975399014	chr13:36969468-36988250 size: 18783	lymphocyte antigen 6 complex, locus H
cg17101358	GRN	-123949662112182	0.67380011415943	-300569299354754	0.0227105220925738	0.0227105220925738	-420848694555305	chr9:483629-41790169 size: 41306541	granulin precursor
cg17983217	DDAH2	-134883058962272	0.181617558435033	-300224309383302	0.0228142907600446	0.0228142907600446	-420900427839954	chr12:314983-2879980 size: 2564998	dimethylarginine dimethylaminohydrolase 2
cg05886671	NEUROG3	-121890262341614	-211694531922565	-299323632152389	0.0230876204847355	0.0230876204847355	-421035837259823	chr4:10521197-34757735 size: 24236539	neurogenin 3
cg15100426	PNKD	140573502939939	0.881300100609614	298922297152084	0.0232105492190451	0.0232105492190451	-421096336740142	chr37:157144-30034850 size: 29877707	paroxysmal nonkinesigenic dyskinesia
cg15612444	ALG13	-115021250961604	-0.400792290117889	-298852302420055	0.0232320607247389	0.0232320607247389	-421106898378816	chrX:48794792-87109845 size: 38315054	ALG13, UDP-N-acetylglucosaminyltransferase subuni
cg25678929	TLCD2	-143415314788666	1523628649061	-298483643382428	0.0233457159767791	0.0233457159767791	-421162576277015	chr9:45731922-45895800 size: 163879	TLC domain containing 2
cg08433011	RUNX1	-127983215245107	-142231707636764	-297324753082624	0.0237069131321496	0.0237069131321496	-421338151856771	chr31:11137800-39863068 size: 28725269	runt related transcription factor 1
cg21845957	CKB	114705545131095	0.0463641810704062	297127852365093	0.023768878159718	0.023768878159718	-421368066059034	chr8:2364003-72994360 size: 70630358	creatine kinase B
cg08644678	FAM184B	117096375979774	0.440498847267533	296625051505144	0.0239279032301332	0.0239279032301332	-421444563907413	chr3:62745044-69635087 size: 6890044	family with sequence similarity 184 member B
cg08265265	SLC39A3	-123441393463753	-0.492423702124443	-296418814826103	0.0239934624067779	0.0239934624067779	-421475987076588	chr20:43617709-58099715 size: 14482007	solute carrier family 39 member 3
cg15726318	NCOA2	-256189565797255	0.846505135391903	-296102053974237	0.024094532221393	0.024094532221393	-42152430192814	chr29:24629-32056398 size: 32031770	nuclear receptor coactivator 2
cg09075558	WNT3A	179660497849853	260853604868005	295584800482004	0.024260560234291	0.024260560234291	-421603332240484	chr14:595224-1109948 size: 514725	Wnt family member 3A
cg14267811	TSC1	179514581494104	-0.660338469840475	294909441062246	0.0244791926134006	0.0244791926134006	-421706771131622	chr9:47813585-61042950 size: 13229366	tuberous sclerosis 1
cg02312175	OCA2	120252437447577	-0.760022280201185	294878456957162	0.0244892737430679	0.0244892737430679	-421711523544034	chr3:31818022-32548966 size: 730945	OCA2 melanosomal transmembrane protein
cg16493566	FBXO5	-142147985460733	-256476069313333	-294652736823341	0.0245628499925308	0.0245628499925308	-421746163152885	chr1:25536791-56725212 size: 31188422	F-box protein 5
cg13805533	SLC24A3	117720838431205	0.428923254123596	293849658624515	0.0248265570970553	0.0248265570970553	-421869664516645	chr24:70784-20757919 size: 20687136	solute carrier family 24 member 3
cg20174636	SPEG	-136734296114885	0.253456111085973	-293301810833712	0.0250082000325471	0.0250082000325471	-421954147388765	chr37:157144-30034850 size: 29877707	SPEG complex locus
cg08101036	HOXA3	-132568065256385	-0.025243839629044	-292933603667616	0.0251310843085507	0.0251310843085507	-422011034017654	chr14:22740324-48857430 size: 26117107	homeobox A3
cg09380415	FCGBP	-156997831638271	10549001443384	-292801369647056	0.025175373928999	0.025175373928999	-422031484468221	chr1:99372580-122654485 size: 23281906	Fc fragment of IgG binding protein
cg18038269	TYK2	129041217849605	12508429986254	292486806626023	0.0252810691482702	0.0252810691482702	-422080176907057	chr20:43617709-58099715 size: 14482007	tyrosine kinase 2
cg25868793	CD276	-113327600077648	0.241448295660772	-292420097699086	0.0253035450104943	0.0253035450104943	-422090511039174	chr30:2388265-38519219 size: 36130955	CD276 molecul
cg19949441	TBX2	11993901398655	-52981244633933	2921154116359	0.0254064745061243	0.0254064745061243	-422137746701949	chr9:34404303-36356422 size: 1952120	T-box 2
cg09059670	SERINC5	-125304769539389	0.164296469557366	-291963020799408	0.0254581240932913	0.0254581240932913	-422161393860221	chr3:228325-31235237 size: 31006913	serine incorporator 5
cg07319143	SYPL2	158285864222914	-0.373845761808926	291407462370551	0.0256473759443246	0.0256473759443246	-422247726134012	chr6:40611226-77560424 size: 36949199	synaptophysin like 2
cg02700714	GOLGA8B	-117307890017057	-0.2907299464918	-290803294630724	0.0258549031692601	0.0258549031692601	-422341832917781	chr9:55234594-55259519 size: 24926	golgin A2
cg06829968	ONECUT1	-110506200031854	0.34100438986533	-290415026105698	0.0259892218478269	0.0259892218478269	-422402432173862	chr30:2388265-38519219 size: 36130955	one cut homeobox 1
cg25188239	SPATA2	-165655968339225	0.433256979798663	-290169720923288	0.0260744694324337	0.0260744694324337	-422440767380287	chr24:20767967-47672387 size: 26904421	spermatogenesis associated 2
cg19029378	HNRNPF	-129962236240666	-197647442443683	-290088616908735	0.0261027203991372	0.0261027203991372	-422453450313437	chr28:1882068-4245642 size: 2363575	heterogeneous nuclear ribonucleoprotein F
cg00867273	ROGDI	-127499967667028	0.838945569673134	-289656472762392	0.0262538041387395	0.0262538041387395	-422521098463586	chr6:27577360-40435979 size: 12858620	rogdi homolog
cg18951719	ASB8	-128665561961095	-0.743399059752071	-289624450859233	0.026265036740676	0.026265036740676	-422526115890589	chr27:8846-15201110 size: 15192265	ankyrin repeat and SOCS box containing 8
cg25090499	ATP8A2	145022844094023	-165368730511138	289018241550117	0.0264786578665704	0.0264786578665704	-422621223518854	chr25:417169-18535479 size: 18118311	ATPase, aminophospholipid transporter, class I, type 8A, member 2
cg10827434	RPF1	-14492538882751	-0.312438553505419	-288985919255262	0.0264901000943359	0.0264901000943359	-422626301060713	chr6:40611226-77560424 size: 36949199	ribosome production factor 1 homolog
cg17563032	SRRT	-108682522612976	143927105692697	-288928107681181	0.0265105788649726	0.0265105788649726	-422635384387479	chr6:7659713-11322269 size: 3662557	serrate, RNA effector molecule
cg10955208	WSCD2	-113007322828753	48550902951715	-288903718978974	0.0265192232429036	0.0265192232429036	-422639216962878	chr26:763002-18864828 size: 18101827	WSC domain containing 2
cg21755381	BRD2;BRD2	-127109285380199	0.587764589437678	-288796113276816	0.0265573993319581	0.0265573993319581	-422656131211139	chr12:314983-2879980 size: 2564998	bromodomain containing
cg02455703	ABHD8	12960997415209	-0.400989002911979	288776714914496	0.0265642877056116	0.0265642877056116	-422659181166599	chr20:43617709-58099715 size: 14482007	abhydrolase domain containing 8
cg22945605	ARHGEF10L	111883918307692	0.239947269548789	288616416046456	0.0266212833711264	0.0266212833711264	-422684393668062	chr2:67934261-85408630 size: 17474370	Rho guanine nucleotide exchange factor 10 lik
cg25504403	ORAOV1	111866817823371	-141614627000683	288473550275636	0.0266721911054559	0.0266721911054559	-422706877925214	chr18:47209624-55615775 size: 8406152	oral cancer overexpressed 1
cg08291539	DENND4A	-146211271186171	-286488781246185	-288290571205718	0.0267375450780497	0.0267375450780497	-422735694101556	chr30:2388265-38519219 size: 36130955	DENN domain containing 4A
cg04449523	MUC5B	108857306470758	-0.518188550858247	288065786881037	0.0268180656563408	0.0268180656563408	-422771122941091	chr18:45167071-47147021 size: 1979951	mucin-5B
cg14161454	SYT7	-112029496492322	124430876178249	-287673731557498	0.0269591277648638	0.0269591277648638	-422832992413869	chr18:47209624-55615775 size: 8406152	synaptotagmin 7
cg01175605	HK2	-118634150554906	326378997007403	-286996610699812	0.0272046337428787	0.0272046337428787	-422940077029398	chr17:37852052-51318756 size: 13466705	hexokinase 2
cg10690677	CLCA4	-110226827304004	-0.79634675352528	-28690087127881	0.0272395392388704	0.0272395392388704	-422955241400986	chr6:40611226-77560424 size: 36949199	chloride channel accessory 4
cg17688525	L3MBTL4	-112487413951298	-13552009254437	-286585750819731	0.0273547679552647	0.0273547679552647	-423005195096409	chr7:66993101-78548430 size: 11555330	l(3)mbt-like 4 (Drosophila)
cg04477005	TCF25	-117237958928767	-0.946066709124627	-286430379086265	0.0274117742282877	0.0274117742282877	-423029848225969	chr5:63558944-88913932 size: 25354989	transcription factor 2
cg25457191	PDCD2L	-10774193595549	-283975699393148	-286331164198071	0.0274482430049781	0.0274482430049781	-423045598862949	chr1:99372580-122654485 size: 23281906	programmed cell death 2 like
cg24623068	GEMIN5	-110459673335055	-0.439543418942637	-286174689324461	0.0275058647316147	0.0275058647316147	-42307045238838	chr4:54149520-60495996 size: 6346477	gem nuclear organelle associated protein 5
cg10230427	BAG2	-152835756086043	0.48120700058728	-285850024886942	0.027625835941282	0.027625835941282	-423122069759968	chr12:314983-25485493 size: 25170511	BCL2 associated athanogene 2
cg01803514	RAPGEF6	-113853379695789	-0.164278400152875	-28544772677155	0.0277752728097464	0.0277752728097464	-423186122821139	chr11:3537097-26795739 size: 23258643	Rap guanine nucleotide exchange factor 6
cg20930366	KCNN2	123670880066987	-310383111096766	285361782555787	0.0278073095814439	0.0278073095814439	-423199820021281	chr11:3537097-26795739 size: 23258643	potassium calcium-activated channel subfamily N member 2
cg15212369	STMN3	132058417354243	0.0481640993397804	285229211944593	0.0278568045485445	0.0278568045485445	-423220957430661	chr24:20767967-47672387 size: 26904421	stathmin 3
cg13911690	FAM83H	-15332546740407	447397582904614	-284839957769035	0.0280026777551391	0.0280026777551391	-423283085771348	chr13:37182640-37387346 size: 204707	family with sequence similarity 83 member H
cg07929406	SOX3	-119109383373982	-0.849898023334234	-284716953149588	0.0280489437009057	0.0280489437009057	-423302738427665	chrX:89047650-113441406 size: 24393757	SRY-box 3
cg22663240	ERBB3	-134279637530278	-304202881317545	-284617388594593	0.0280864530265313	0.0280864530265313	-423318653079505	chr10:33903-15995761 size: 15961859	erb-b2 receptor tyrosine kinase 3
cg10807643	TBPL2	-118099434724298	-135040058935057	-284232373824068	0.028232007181825	0.028232007181825	-423380254228277	chr8:2364003-72994360 size: 7063035	TATA-box binding protein like 2
cg08687718	HNRNPA0	110757571153042	-178106788651161	284104621046801	0.0282804821340047	0.0282804821340047	-423400715134376	chr11:3537097-26795739 size: 23258643	heterogeneous nuclear ribonucleoprotein A0
cg27533534	KIF5C	-107469422915166	-29545688476556	-283975674529874	0.0283295003922302	0.0283295003922302	-423421377775812	chr19:50596199-50681621 size: 85423	kinesin family member 5C
cg00069860	RNF220	-110649059161223	-462265365386504	-283688998253883	0.0284388047865637	0.0284388047865637	-423467353311449	chr15:8595278-17000459 size: 8405182	ring finger protein 220
cg25995452	GALNTL6	-109948111253313	-437892294591074	-28345414590745	0.0285286859686266	0.0285286859686266	-423505056658551	chr25:19128797-25868871 size: 6740075	polypeptide N-acetylgalactosaminyltransferase-like 6
cg03554264	FBXO46	111948823492351	-0.281564761021651	283091589801457	0.0286680384194451	0.0286680384194451	-423563330718312	chr1:99372580-122654485 size: 23281906	F-box protein 46
cg22798503	CAPN11	130981091679485	149574790582276	282783730188446	0.0287869393960371	0.0287869393960371	-423612879189111	chr12:314983-25485493 size: 2517051	calpain 11
cg02643834	ST14	134519719411318	114637712094422	282674562050796	0.0288292287120318	0.0288292287120318	-423630463784843	chr5:109084-30009274 size: 29900191	suppression of tumorigenicity 14
cg21721340	SOX18	118684344559914	0.561647709837119	282401716275155	0.0289352139468489	0.0289352139468489	-423674446533525	chr24:20767967-47672387 size: 26904421	SRY-box 18
cg25012937	LRBA	155807028593226	-0.809527468171229	282114993490831	0.0290470387721201	0.0290470387721201	-423720717483514	chr15:42726166-63743780 size: 21017615	LPS responsive beige-like anchor protein
cg13362147	TIPIN	114022934401368	129478051536616	28196832188685	0.0291044207772107	0.0291044207772107	-423744407458064	chr30:2388265-38519219 size: 36130955	TIMELESS interacting protein
cg04504182	KDM5B	-11746774922805	-0.0879566028877294	-281944114901181	0.0291139028690254	0.0291139028690254	-423748318621929	chr7:274-43574637 size: 43574364	lysine demethylase 5B
cg17172593	SLC43A2	-11584927164099	-146362250897452	-281898532202853	0.0291317669844551	0.0291317669844551	-423755684512342	chr9:45731922-45895800 size: 163879	solute carrier family 43 member 2
cg20160996	FERMT3	-105991164881245	288644750722137	-281402474466184	0.0293269342418367	0.0293269342418367	-423835930319173	chr18:47209624-55615775 size: 8406152	fermitin family member 3
cg11559343	TWISTNB	-143592955496356	0.540670920277335	-281277497812411	0.0293763247321647	0.0293763247321647	-423856172233454	chr14:22740324-48857430 size: 26117107	TWIST neighbor
cg24327461	ICOSLG	-124218151882518	-0.456337514468354	-281145060878297	0.0294287605455347	0.0294287605455347	-423877633355541	chr31:11137800-39863068 size: 28725269	inducible T-cell costimulator ligand
cg16389924	RASGRF1	-113700628440708	-243724056146391	-280844929851344	0.0295479621144552	0.0295479621144552	-423926310462822	chr3:39342943-58228540 size: 18885598	Ras protein specific guanine nucleotide releasing factor 1
cg01107006	IGDCC3	-158188631851277	-386025449468627	-280806315266701	0.0295633359018825	0.0295633359018825	-42393257739873	chr30:2388265-38519219 size: 36130955	immunoglobulin superfamily DCC subclass member 3
cg00450304	RCSD1	105479869958916	-0.372599075612747	280725083963141	0.0295957047726942	0.0295957047726942	-423945763909208	chr7:274-43574637 size: 43574364	RCSD domain containing 1
cg16901519	PEX26	-113430836742314	15035744336854	-280664746797715	0.0296197723032644	0.0296197723032644	-423955561346906	chr27:44779040-45815703 size: 1036664	peroxisomal biogenesis factor 26
cg00358927	FAM168A	-11597742426486	-566258787237441	-280624021362998	0.0296360288485424	0.0296360288485424	-423962175584688	chr21:11906194-26174719 size: 14268526	family with sequence similarity 168 member A
cg02617132	ANKRD9	-108430798018155	-0.205942792653154	-280564939028457	0.0296596299447907	0.0296596299447907	-42397177306224	chr8:2364003-72994360 size: 70630358	ankyrin repeat domain 9
cg02522760	FGF8	-126794678988579	-0.114530841204117	-280514678909895	0.0296797227159554	0.0296797227159554	-423979939196039	chr28:75216-41154848 size: 41079633	broblast growth factor 8
cg09835225	CACNB2	-162328243063674	0.010188418430044	-28041606902984	0.0297191868127486	0.0297191868127486	-423995965771219	chr2:116-34657410 size: 34657295	calcium voltage-gated channel auxiliary subunit beta 2
cg05920643	RBBP6	-120846899267504	-470927577085371	-280313085023966	0.0297604613053811	0.0297604613053811	-424012709895264	chr6:16740489-26484715 size: 9744227	RB binding protein 6, ubiquitin ligase
cg09314358	FICD	-119636028123531	-238673416714175	-28024269169715	0.0297887091596104	0.0297887091596104	-424024159021264	chr26:763002-18864828 size: 18101827	FIC domain containing
cg26973266	TRAF4	153777903024194	-0.909680779110042	280132378743816	0.0298330338262197	0.0298330338262197	-424042107257413	chr9:41765450-44547981 size: 2782532	TNF receptor associated factor 4
cg13150282	ALKBH2	-131539106006627	0.761849401253695	-279976398000868	0.029895828467449	0.029895828467449	-424067499071577	chr26:763002-18864828 size: 18101827	alkB homolog 2, alpha-ketoglutarate dependent dioxygenase
cg04175604	LRFN3	-114534928740405	271743682591099	-279863475867697	0.0299413766882668	0.0299413766882668	-424085891176764	chr1:99372580-122654485 size: 23281906	leucine rich repeat and fibronectin type III domain containing 3
cg26614262	FLYWCH1	-137202088166098	-0.795511970303232	-279828488603461	0.0299555041707706	0.0299555041707706	-424091591357396	chr6:27577360-40435979 size: 12858620	FLYWCH-type zinc finger 1
cg14185918	KLF4	149285696597939	-327252071002514	279707288644399	0.0300044984881046	0.0300044984881046	-424111343509007	chr11:54640017-74384943 size: 19744927	Kruppel like factor 4
cg00968561	FAM83F	109099991495083	13449337733883	279242214859236	0.0301932973065301	0.0301932973065301	-424187224661476	chr10:17256288-31033865 size: 13777578	family with sequence similarity 83 member F
cg22816857	ELAVL3	-115346016752421	474270032630311	-278924359163944	0.0303230617407891	0.0303230617407891	-424239165534096	chr20:43617709-58099715 size: 14482007	ELAV like RNA binding protein 3
cg22730967	ADORA1	137047268558663	0.331472578311048	277947743764796	0.0307255025302494	0.0307255025302494	-424399159761091	chr7:274-43574637 size: 43574364	adenosine A1 receptor
cg07416383	CNPY1	-105099933301532	-245740773730298	-277658276501246	0.0308458774901406	0.0308458774901406	-424446699346544	chr16:14136921-21173901 size: 7036981	canopy FGF signaling regulator 1
cg06365976	ANKRD11	169360821706219	129148726650617	277615918777805	0.0308635341051832	0.0308635341051832	-42445366032058	chr5:63558944-88913932 size: 25354989	ankyrin repeat domain 11
cg18759960	PTF1A	-121620768641053	-329795741470348	-277469134629699	0.0309248038433182	0.0309248038433182	-424477791410619	chr2:116-34657410 size: 34657295	pancreas specific transcription factor, 1a
cg00929392	IFFO2	-129139503450577	-18898730189658	-277311307099372	0.0309908280242831	0.0309908280242831	-424503753445997	chr2:67934261-85408630 size: 17474370	intermediate filament family orphan 2
cg04278170	JUNB	-145920773758894	-383155914672473	-27716721061282	0.0310512393909252	0.0310512393909252	-424527470741568	chr20:43617709-58099715 size: 14482007	JunB proto-oncogene, AP-1 transcription factor subuni
cg18104979	INPP5D	-125682199358913	-100608283232005	-277138324987758	0.0310633645772318	0.0310633645772318	-424532226721846	chr25:37611623-51628530 size: 14016908	inositol polyphosphate-5-phosphatase D
cg17420983	CUX2	111560914268433	-0.337023284822422	277071240008011	0.0310915440177948	0.0310915440177948	-424543274242737	chr26:7967034-16869565 size: 8902532	cut like homeobox 2
cg14044640	HOXA6	-131572324544887	-434281940345125	-276761045704816	0.031222197883799	0.031222197883799	-42459439446198	chr14:22740324-48857430 size: 26117107	homeobox protein Hox-A6
cg06854666	LIMCH1	105116212653025	-0.507669977309858	276185906358851	0.0314659981449223	0.0314659981449223	-424689341330989	chr13:38496760-44793007 size: 6296248	LIM and calponin homology domains 1
cg15015340	DAGLA	116447350930528	-0.160956540302899	276061480943663	0.0315190083434844	0.0315190083434844	-424709910062232	chr18:47209624-55615775 size: 8406152	diacylglycerol lipase alpha
cg23388371	APLP1	103646899582156	-0.96687133103085	275886591929328	0.031593679041667	0.031593679041667	-424738837738132	chr1:99372580-122654485 size: 23281906	amyloid beta precursor like protein 1
cg05825244	EBF4	277356873791809	130542428042983	275631422148652	0.03170296487188	0.03170296487188	-424781079594854	chr24:70784-20757919 size: 20687136	early B-cell factor 4
cg19563062	MMP28	-10589993790784	-370951561415302	-27560955218354	0.0317123502139713	0.0317123502139713	-424784701986414	chr9:37633771-37908087 size: 274317	matrix metallopeptidase 28
cg04574095	NEURL4	137119612622733	445175114704209	275339446612578	0.0318285085311841	0.0318285085311841	-424829465779356	chr5:30134165-39251616 size: 9117452	neuralized E3 ubiquitin protein ligase 4
cg17716617	KIAA1522	12095792368103	-227901346228267	275038821267477	0.0319583250943801	0.0319583250943801	-424879342687565	chr2:67934261-85408630 size: 17474370	KIAA1522 ortholog
cg00710617	ZFP64	-121817768704197	-100007928932736	-274680611297251	0.0321137448410308	0.0321137448410308	-424938849385557	chr24:20767967-47672387 size: 26904421	ZFP64 zinc finger protein
cg12163925	VSTM2L	11839689103743	-0.418706518018694	274584542209963	0.032155563966175	0.032155563966175	-424954822649559	chr24:20767967-47672387 size: 26904421	V-set and transmembrane domain containing 2 like
cg21526205	ST6GALNAC3	103063524217292	-407259778829288	274311596190446	0.0322746948776173	0.0322746948776173	-425000237379212	chr6:40611226-77560424 size: 36949199	ST6 N-acetylgalactosaminide alpha-2,6-sialyltransferase 3
cg06291328	WSB1	-118962975560266	-250985148952266	-27402357908478	0.0324009135821919	0.0324009135821919	-425048211728239	chr9:41765450-44547981 size: 2782532	WD repeat and SOCS box containing 1
cg26561349	PRKCZ	10757479106735	-0.693290526168741	273939541792047	0.0324378405011507	0.0324378405011507	-425062219688666	chr5:56135275-63519382 size: 7384108	protein kinase C zeta
cg11275630	SLC8A2	692849625383883	0.936312851217233	273930833773594	0.0324416694624214	0.0324416694624214	-425063671465798	chr1:99372580-122654485 size: 23281906	solute carrier family 8 member A2
cg26545346	ESRP1	-119257636701703	0.386903538158641	-27376983672828	0.0325125474635846	0.0325125474635846	-425090521248087	chr29:32110125-41734225 size: 9624101	epithelial splicing regulatory protein 1
cg27242549	ZC3H8	-116694165066429	0.3857913730077	-273682380785294	0.0325511185119737	0.0325511185119737	-42510511343481	chr17:35029851-37461912 size: 2432062	zinc finger CCCH-type containing 8
cg18114890	MGAT1	-113623641500165	-10680709259159	-273676358032183	0.032553776543396	0.032553776543396	-425106118523578	chr11:110352-445440 size: 335089	mannosyl (alpha-1,3-)-glycoprotein beta-1,2-N-acetylglucosaminyltransferase
cg05835545	BRWD3	-131568861234089	-167106909232602	-273672291009344	0.0325555715798927	0.0325555715798927	-425106797249478	chrX:48794792-87109845 size: 38315054	bromodomain and WD repeat domain containing 3
cg03522216	GOLPH3	-105356274326979	-0.365285893475244	-273457598834559	0.0326504786740786	0.0326504786740786	-425142641312803	chr4:64612174-88273853 size: 23661680	golgi phosphoprotein 3
cg20902146	ARL1	-127410892052578	0.748492164055894	-273371839933684	0.032688471640206	0.032688471640206	-425156967536985	chr15:18692323-42663321 size: 23970999	ADP ribosylation factor like GTPase 1
cg18874425	SGTA	-117729024742613	0.541971110505865	-273126480809686	0.0327974309299892	0.0327974309299892	-425197981505994	chr20:43617709-58099715 size: 14482007	small glutamine rich tetratricopeptide repeat containing alpha
cg25948690	FGF6	-113916789791134	-0.804143805773758	-2729770930417	0.0328639604374623	0.0328639604374623	-425222971992689	chr27:37957965-42151378 size: 4193414	fibroblast growth factor 6
cg16507965	ARX	103145551729921	-127544667434989	272616226460879	0.0330252647206662	0.0330252647206662	-425283399225637	chrX:1125627-31871192 size: 30745566	aristaless related homeobox
cg00946979	ZFPM1	109616866020498	0.210797008928117	271816755685799	0.0333856289787172	0.0333856289787172	-425417569678396	chr5:63558944-88913932 size: 25354989	zinc finger protein, FOG family member 1
cg11448068	C2orf88	-134843257347656	-0.581055278716409	-271636385762223	0.0334675081503152	0.0334675081503152	-425447897035001	chr37:157144-30034850 size: 29877707	chromosome 37 open reading frame, human C2orf88
cg23936585	PPM1D	-111921291994743	-0.409294155764134	-271597954688208	0.0334849815693027	0.0334849815693027	-425454361536291	chr9:483629-41790169 size: 41306541	protein phosphatase, Mg2+/Mn2+ dependent 1D
cg05254946	RYR1	111155612024143	-0.662810391615106	271506705405569	0.033526508664066	0.033526508664066	-425469714415826	chr1:99372580-122654485 size: 23281906	ryanodine receptor 1
cg20530048	NUPL2	112981034989463	-0.0539806799224222	271499995354185	0.0335295645358083	0.0335295645358083	-425470843607594	chr14:22740324-48857430 size: 26117107	nucleoporin like 2
cg01003015	VIM	-111695841212767	-0.744564381932536	-27140097538363	0.0335746943661828	0.0335746943661828	-425487510421008	chr2:116-34657410 size: 34657295	vimentin
cg06328855	RBM20	19835697278708	0.250977261371225	271312775420103	0.0336149472022534	0.0336149472022534	-42550236135731	chr28:75216-41154848 size: 41079633	RNA binding motif protein 20
cg12307638	ALPI	152554492635979	-0.509078237180717	271101089757033	0.0337117661223622	0.0337117661223622	-425538025032013	chr25:37611623-51628530 size: 14016908	alkaline phosphatase, intestinal
cg07352345	ARL10	-109577149795116	-0.012300512587274	-270290711989059	0.0340851577737238	0.0340851577737238	-425674820147554	chr4:35803801-54149503 size: 18345703	ADP ribosylation factor like GTPase 10
cg17337672	FGFR2	151069810097825	-0.145540462131954	270278300319959	0.03409091066234	0.03409091066234	-425676918580815	chr28:75216-41154848 size: 41079633	fibroblast growth factor receptor 2
cg09640960	HRH3	-119909624119401	-0.912683163804083	-270040635822424	0.0342012689353657	0.0342012689353657	-425717119534383	chr24:20767967-47672387 size: 26904421	histamine receptor H3
cg00331501	C5orf42	-132137077895401	-0.0924358408448257	-269697412740582	0.0343613131191528	0.0343613131191528	-425775240011968	chr4:64612174-88273853 size: 23661680	chromosome 4 open reading frame, human C5orf42
cg07835289	LYST	-105080000102995	145048582222416	-269540857287822	0.034434578611271	0.034434578611271	-425801775924518	chr4:457246-10452544 size: 9995299	lysosomal trafficking regulator
cg26215849	MTRF1	-12952874841537	0.170802428420295	-268805717669544	0.0347808378376679	0.0347808378376679	-425926592393784	chr13:40893059-52112457 size: 11219399	mitochondrial translation release factor 1
cg11693425	TRAPPC3	-109126385129865	-0.757277300478735	-268353845900464	0.0349955076540525	0.0349955076540525	-42600348693814	chr15:378695-8191418 size: 7812724	trafficking protein particle complex 3
cg15966315	CBX2	101431474149889	0.405051970355424	268180788258006	0.0350780938621503	0.0350780938621503	-426032970863154	chr9:483629-41790169 size: 41306541	chromobox protein homolog 2
cg06715928	DUSP5	129541256559841	-0.651205918594977	267908397696816	0.0352085027882724	0.0352085027882724	-426079417335988	chr28:75216-41154848 size: 41079633	dual specificity phosphatase 5
cg07804434	PRKAG2	-127144967606995	0.0223824316124139	-267629013819645	0.0353427943925841	0.0353427943925841	-426127106003733	chr16:14136921-21173901 size: 7036981	protein kinase AMP-activated non-catalytic subunit gamma 2
cg16714230	IPO8	112740348407628	-0.623037334434533	267421662360067	0.0354428134242485	0.0354428134242485	-426162531857118		importin 8
cg07687610	DNM1L	102026817493611	-0.763117464955109	267379161303366	0.0354633514926548	0.0354633514926548	-426169796559435	chr27:14997351-37958254 size: 22960904	dynamin 1 like
cg12529301	MIDN	-103091707085443	-144492495568847	-267057145662855	0.0356193720292087	0.0356193720292087	-426224876541146	chr20:43617709-58099715 size: 14482007	midnolin
cg07568437	SNRNP35	109830487405618	0.395323215514519	267041027682241	0.0356272004971898	0.0356272004971898	-426227635240517	chr26:763002-18864828 size: 18101827	small nuclear ribonucleoprotein U11/U12 subunit 35
cg26651303	ESYT2	108816216538168	0.0015135771932878	266781081223961	0.0357537082660686	0.0357537082660686	-426272149957582	chr16:14136921-21173901 size: 7036981	extended synaptotagmin 2
cg15116677	MAPK4	-112352003562701	565613875024884	-266731228738876	0.0357780242978449	0.0357780242978449	-426280691965431	chr7:80545114-80864537 size: 319424	mitogen-activated protein kinase 4
cg07177975	KCNMB4	120034666670024	-0.941462131390489	266682739221656	0.0358016923532187	0.0358016923532187	-426289001973316	chr10:33903-15995761 size: 15961859	potassium calcium-activated channel subfamily M regulatory beta subunit 4
cg19949589	ATOX1	-120358350455157	-0.730831413064901	-266637366000031	0.0358238543606415	0.0358238543606415	-42629677929276	chr4:54149520-60495996 size: 6346477	antioxidant 1 copper chaperone
cg17788362	SYNCRIP	-197199213452441	-381189326206172	-266579085395796	0.0358523421694593	0.0358523421694593	-426306770986228	chr12:24525323-71952167 size: 47426845	synaptotagmin binding cytoplasmic RNA interacting protein
cg22123924	DUSP21	-135715351290712	-0.67450713557025	-266520404071388	0.0358810501221063	0.0358810501221063	-426316833594312	chrX:31930318-42957323 size: 11027006	dual specificity phosphatase 21
cg06775055	LCORL	-15516214162466	-424609788803215	-266360480038005	0.0359594116089447	0.0359594116089447	-42634426847021	chr3:79369811-91363472 size: 11993662	ligand dependent nuclear receptor corepressor like
cg04330389	KCNN1	-10069156365739	26674429695873	-266241121617128	0.0360180145041051	0.0360180145041051	-426364755095121	chr20:43617709-58099715 size: 14482007	potassium calcium-activated channel subfamily N member 1
cg01116059	SNCAIP	-133989379929161	0.502602681196432	-26610281338177	0.0360860480839692	0.0360860480839692	-426388505757153	chr11:3537097-26795739 size: 23258643	synuclein alpha interacting protein
cg03421485	DLL4	-102092981954884	-516417341784898	-266009292421341	0.0361321280692735	0.0361321280692735	-426404572424013	chr30:2388265-38519219 size: 36130955	delta like canonical Notch ligand 4
cg02287093	C17orf58	114111946403167	-199178789065779	265971922062475	0.0361505587648842	0.0361505587648842	-426410994136507	chr9:483629-41790169 size: 41306541	chromosome 9 open reading frame, human C17orf58
cg05468028	RWDD2B	-116092095017932	-0.949390984512153	-265768515715071	0.0362510516647456	0.0362510516647456	-426445963232676	chr31:11137800-39863068 size: 28725269	RWD domain containing 2B
cg26978691	TAF5	-122510544154686	-467356494670734	-265642502717086	0.0363134568740796	0.0363134568740796	-42646764045831	chr28:75216-41154848 size: 41079633	TATA-box binding protein associated factor 5
cg20074569	SEPT3	102270788633231	0.413652902475656	265608982258121	0.0363300763190542	0.0363300763190542	-426473408498218	chr10:17256288-31033865 size: 13777578	neuronal-specific septin-3
cg04305427	KIFC3	143198927396682	0.0918205766203745	265421434963645	0.0364232111032725	0.0364232111032725	-426505694116469	chr2:57965502-67921173 size: 9955672	kinesin family member C3
cg24583615	UGGT2	-13231805317356	-105540631628605	-265400072120816	0.0364338357932463	0.0364338357932463	-426509373096111	chr22:38258239-59592663 size: 21334425	UDP-glucose glycoprotein glucosyltransferase 2
cg05728201	YTHDC1	-146975454465891	-506935618415512	-265368851973344	0.0364493688651823	0.0364493688651823	-4265147501709	chr13:58708323-58861391 size: 153069	YTH domain containing 1
cg22424284	FAM46C	-103284149786426	-350888678105806	-264986110830266	0.0366403667399342	0.0366403667399342	-426580721156765	chr17:51526388-59126113 size: 7599726	family with sequence similarity 46 member C
cg25230571	RNF122	141028780524192	182940995571713	264753701444851	0.0367568622650624	0.0367568622650624	-426620826416683	chr16:22639121-34817523 size: 12178403	ring finger protein 122
cg19354091	SERPINB8	112581083645757	0.700683489163185	264231473457895	0.0370200632472619	0.0370200632472619	-426711070804383	chr1:482149-24106252 size: 23624104	serpin B8
cg20618448	ALDH16A1	-104561714008872	-0.112498009868562	-263824368295854	0.0372266267694156	0.0372266267694156	-426781543292321	chr1:99372580-122654485 size: 23281906	aldehyde dehydrogenase 16 family member A1
cg16464924	GAA	102575408785476	545745188661283	263710341397131	0.0372847020513663	0.0372847020513663	-426801301244555	chr9:483629-41790169 size: 41306541	glucosidase alpha, acid
cg20155988	CDK11B	-130452992790718	-0.137407129521506	-263601980572268	0.0373399804125347	0.0373399804125347	-426820085185475	chr5:56135275-63519382 size: 7384108	cyclin-dependent kinase 11B
cg15116488	SNX15	119359422090271	0.0569070265676935	263350119821865	0.0374687981207555	0.0374687981207555	-426863773567847	chr18:47209624-55615775 size: 8406152	sorting nexin 15
cg04483506	ID3	104369875188867	-45204316394198	263272741559024	0.0375084686981366	0.0375084686981366	-426877204009523	chr2:67934261-85408630 size: 17474370	inhibitor of DNA binding 3, HLH protein
cg14676711	ME2	115811505626541	-0.774616432402928	262959259038899	0.037669641450508	0.037669641450508	-426931654278433	chr1:482149-24106252 size: 23624104	malic enzyme 2
cg14230810	EVPL	-107384703756178	-0.773918606093918	-262945394940335	0.037676786386966	0.037676786386966	-426934063863614	chr9:483629-41790169 size: 41306541	envoplakin
cg20419072	ELOVL5	-103990574939255	-0.836666757025626	-262902208958003	0.0376990517022229	0.0376990517022229	-426941570397199	chr12:314983-25485493 size: 25170511	ELOVL fatty acid elongase 5
cg02973469	TIRAP	-0.982675123231729	-128287420273471	-261805904138331	0.0382689581298242	0.0382689581298242	-427132531661064	chr5:109084-30009274 size: 29900191	TIR domain containing adaptor protein
cg23836594	GRB7	-126107519734503	104274925657585	-261151492493821	0.038613485522294	0.038613485522294	-427246890656835	chr9:483629-41790169 size: 41306541	growth factor receptor bound protein 7
cg25901444	SLC29A4	-107963933918153	347569324509633	-261130501433708	0.0386245907857006	0.0386245907857006	-427250563433567	chr6:12125443-16620345 size: 4494903	solute carrier family 29 member 4
cg17764715	WDR88	100608771592033	-0.750476248874544	261098695014999	0.0386414243181562	0.0386414243181562	-4272561291	chr1:99372580-122654485 size: 23281906	WD repeat domain 88
cg16707895	CACNA1A	-111554437373167	0.502932177021502	-260669841729292	0.038869153284318	0.038869153284318	-427331235949516	chr20:43617709-58099715 size: 14482007	calcium voltage-gated channel subunit alpha1 A
cg05732530	DUSP2	-112873054136407	-35080694530368	-260187536010584	0.0391269616655257	0.0391269616655257	-4274158457889	chr17:34309107-35060097 size: 750991	dual specificity phosphatase 2
cg21712019	FUZ	-112902231706274	-0.388449496067634	-259710714448341	0.0393836147192495	0.0393836147192495	-427499640927888	chr1:99372580-122654485 size: 23281906	fuzzy planar cell polarity protein
cg23779087	ZBTB2	-119332491240961	-494452320514969	-259675444579752	0.0394026694963435	0.0394026694963435	-427505844964159	chr1:25536791-56725212 size: 31188422	zinc finger and BTB domain containing 2
cg21388335	NF2	116501488636023	-0.161067500763502	259594444826555	0.0394464670025745	0.0394464670025745	-427520096007214	chr26:18976681-25028469 size: 6051789	neurofibromin 2
cg15688670	BDNF	-18964265031054	-0.564828427954083	-259504492013515	0.0394951657787294	0.0394951657787294	-427535927199528	chr21:26172025-50297430 size: 24125406	brain derived neurotrophic factor
cg09265397	NOTCH3	-10434871873213	-154901741977843	-258843931772679	0.039854730960327	0.039854730960327	-427652341790373	chr20:43617709-58099715 size: 14482007	notch 3
cg02472348	ST8SIA1	-144571114259236	-312256745931262	-25874183566066	0.0399106128843303	0.0399106128843303	-42767035989094	chr27:14997351-37958254 size: 22960904	ST8 alpha-N-acetyl-neuraminide alpha-2,8-sialyltransferase 1
cg17513542	TRIM62	139786613931165	421213037589741	258686496778714	0.0399409369656538	0.0399409369656538	-427680128998914	chr2:67934261-85408630 size: 17474370	tripartite motif containing 62
cg26347064	CEACAM16	-100332650450525	467302801230185	-258651524123664	0.0399601134907631	0.0399601134907631	-427686303824042	chr1:99372580-122654485 size: 23281906	carcinoembryonic antigen related cell adhesion molecule 16
cg00335712	ATOH1	-0.982687251440362	-312483495571714	-25838439795018	0.0401069074492304	0.0401069074492304	-427733494007808	chr32:61667-38732722 size: 38671056	atonal bHLH transcription factor 1
cg00339556	MARCH11	-109579057721124	-0.959965681813886	-258382785496873	0.0401077952670658	0.0401077952670658	-42773377900134	chr4:64612174-88273853 size: 23661680	membrane associated ring-CH-type finger 11
cg00928393	HERC2	101200820126812	-0.215596738372976	258322926654666	0.040140768261505	0.040140768261505	-42774435995442	chr3:31753179-31798423 size: 45245	E3 ubiquitin-protein ligase HERC2
cg02901122	RPRD1A	-0.986286103399899	-582167983654987	-257936199977513	0.0403544854403513	0.0403544854403513	-427812775315562	chr7:43597465-67011709 size: 23414245	regulation of nuclear pre-mRNA domain containing 1A
cg21205987	NR4A3	-100248669023096	-234151700689078	-257933100318537	0.0403562032491157	0.0403562032491157	-427813324061464	chr11:54640017-74384943 size: 19744927	nuclear receptor subfamily 4 group A member 3
cg06933824	NEURL1B	-175715150745205	288740280767642	-257721363352779	0.0404737291317207	0.0404737291317207	-427850823401077	chr4:35803801-54149503 size: 18345703	neuralized E3 ubiquitin protein ligase 1B
cg01685739	SLC4A2	-106143707502751	-0.176189893114665	-257680525917365	0.0404964376925915	0.0404964376925915	-427858059169214	chr16:14136921-21173901 size: 7036981	solute carrier family 4 member 2
cg24544803	GABBR1	-128462703174853	-0.142392105463088	-256943886199476	0.040908377732943	0.040908377732943	-427988764683881	chr35:25849284-26407419 size: 558136	gamma-aminobutyric acid type B receptor subunit 1
cg27454946	EXOSC4	127784562892333	-0.543828863832279	256924804491786	0.0409191070322802	0.0409191070322802	-427992155080656	chr13:36360-38204987 size: 38168628	exosome component 4
cg03671443	TRIM27	-0.978856208059631	-173732194596094	-256891928684069	0.0409375994633051	0.0409375994633051	-427997996932715	chr35:25789691-26407419 size: 617729	tripartite motif containing 27
cg00508498	ABTB2	-111080976212972	-363449093410195	-256819864973959	0.0409781656638177	0.0409781656638177	-428010804693325	chr18:25785250-37025366 size: 11240117	ankyrin repeat and BTB domain containing 2
cg09621572	LTA	-110876080768704	0.686493725478316	-25678331665863	0.0409987556826144	0.0409987556826144	-428017301639586	chr12:314983-2879980 size: 2564998	lymphotoxin alpha
cg05633190	RCAN1	-0.984724427824878	0.911518464399387	-25672103754058	0.0410338666457759	0.0410338666457759	-428028374555123	chr31:11137800-39863068 size: 28725269	regulator of calcineurin 1
cg03267779	CACNB1	-100812339146571	0.204902646671641	-25663092709838	0.0410847241249404	0.0410847241249404	-42804440015563	chr9:483629-41790169 size: 41306541	calcium voltage-gated channel auxiliary subunit beta 1
cg13782561	NFIL3	-0.96726197165409	-468427526275375	-256617398958048	0.041092365012657	0.041092365012657	-428046806504808	chr1:94994236-97681571 size: 2687336	nuclear factor, interleukin 3 regulated
cg08711175	NXPH4	-0.993289205104756	-315017689077683	-256596186150484	0.0411043493262368	0.0411043493262368	-428050580018812	chr10:33903-15995761 size: 15961859	neurexophilin 4
cg08316083	ATP8B3	-110983155083627	0.406212953854224	-256588787249923	0.0411085302496481	0.0411085302496481	-428051896266009	chr20:43617709-58099715 size: 14482007	ATPase phospholipid transporting 8B3
cg04943085	RAB11FIP5	-101059870242784	-0.459206777608721	-256492352384996	0.0411630640532309	0.0411630640532309	-428069055022964	chr17:37852052-51318756 size: 13466705	RAB11 family interacting protein 5
cg09881021	ZDHHC16	-107711980288331	0.813145760257277	-256373854037554	0.0412301791469264	0.0412301791469264	-428090147745359	chr28:75216-41154848 size: 41079633	zinc finger DHHC-type containing 16
cg06382559	TLX1	121422502873281	231558790055074	256185451116305	0.0413371243082243	0.0413371243082243	-42812370207541	chr28:75216-41154848 size: 41079633	T-cell leukemia homeobox 1
cg13564933	LLGL2	-0.990006422498787	155999780308604	-25595491120827	0.0414683859155223	0.0414683859155223	-428164791988281	chr9:483629-41790169 size: 41306541	LLGL2, scribble cell polarity complex component
cg09970552	BTBD18	-119128221324436	-0.127125131209345	-255506460633427	0.0417249778299152	0.0417249778299152	-428244818684691	chr18:37033723-41106304 size: 4072582	BTB domain containing 18
cg18644481	EHMT2	-130847104457121	605492727830598	-255477974115939	0.0417413334696901	0.0417413334696901	-428249906511496	chr12:314983-2879980 size: 2564998	euchromatic histone lysine methyltransferase 2
cg06882340	EPHA2	-0.99444373848692	-0.181899351715014	-255449554972473	0.0417576571545998	0.0417576571545998	-428254982824338	chr2:67934261-85408630 size: 17474370	EPH receptor A2
cg23918580	JPH4	-133237156712616	-331066355665775	-255256092407656	0.0418689590106379	0.0418689590106379	-428289553473498	chr8:2364003-72994360 size: 70630358	junctophilin 4
cg09679690	CDK5	111973892685677	-100535962481765	255009163881185	0.0420114746229229	0.0420114746229229	-428333713097529	chr16:14136921-21173901 size: 7036981	cyclin dependent kinase 5
cg18435820	SPRY1	144287924239241	0.406201954260987	254303213630538	0.0424217402349181	0.0424217402349181	-428460178065184	chr19:101-19941937 size: 19941837	sprouty RTK signaling antagonist 1
cg11927881	ELMOD1	116888298532325	129803787178158	254119874401922	0.0425289767847942	0.0425289767847942	-428493074031133	chr5:109084-30009274 size: 29900191	ELMO domain containing 1
cg23544472	NTM	125608834092827	0.251507183417509	253850427758115	0.0426870961653824	0.0426870961653824	-428541459096413	chr5:109084-30009274 size: 29900191	neurotrimin
cg07305049	THAP7	-0.972592693727401	-0.501453085035296	-253373566535584	0.0429684503085612	0.0429684503085612	-428627204092997	chr26:30420633-30759948 size: 339316	THAP domain containing 7
cg05976695	TAF3	-0.965460768396498	-502186968357797	-253156028420162	0.0430974477449936	0.0430974477449936	-428666368293008	chr2:116-34657410 size: 34657295	TATA-box binding protein associated factor 3
cg01325958	STARD3	-0.982149974414788	-0.480545926341884	-253110813798339	0.0431243105447482	0.0431243105447482	-428674512256305	chr9:483629-41790169 size: 41306541	StAR related lipid transfer domain containing 3
cg10246081	C1QL4	151176843912091	-0.217182110494517	252489722496165	0.0434950988515303	0.0434950988515303	-428786514453117	chr27:8846-15201110 size: 15192265	complement C1q like 4
cg14053318	ARVCF	-0.992467149419705	581917044577939	-252413721337501	0.0435407007590143	0.0435407007590143	-428800236801369	chr26:28312366-30157683 size: 1845318	armadillo repeat gene deleted in velocardiofacial syndrome
cg04774559	ANXA11	121579120889127	-0.681603154647164	25235856049975	0.0435738296114748	0.0435738296114748	-428810198652207	chr4:29208221-29422981 size: 214761	annexin A11
cg20932440	DIO1	-102941428616688	-0.0415680749354745	-252164469970334	0.0436906085137644	0.0436906085137644	-428845266191118	chr5:43120902-56072496 size: 12951595	iodothyronine deiodinase 1
cg25010880	ARF3	100979116820876	0.268712162928816	252101024188149	0.0437288533777051	0.0437288533777051	-428856734561715	chr27:8846-15201110 size: 15192265	ADP ribosylation factor 3
cg13771313	ATG16L2	-0.973402050866609	-0.385153129534343	-252061186028561	0.0437528856397242	0.0437528856397242	-428863936967883	chr21:11906194-26174719 size: 14268526	autophagy related 16 like 2
cg02282317	AATF	-0.968285942550938	-0.836694618037331	-251770287933034	0.0439287903175037	0.0439287903175037	-42891655968478	chr9:36356845-37567757 size: 1210913	apoptosis antagonizing transcription factor
cg24751934	DDX3X	110439634018011	-339996994396852	251744263614303	0.0439445632667222	0.0439445632667222	-428921270054711	chrX:31930318-42957323 size: 11027006	DEAD-box helicase 3, X-linked
cg24665612	CT45A6	0.961980970821366	0.763568227588056	251743216999167	0.0439451977288979	0.0439451977288979	-428921459499833	chrX:89047650-113441406 size: 24393757	protein DDX26B-like
cg00058009	TRPC3	-0.957391091956434	46617898698451	-251740685729883	0.0439467322339884	0.0439467322339884	-428921917681291	chr19:101-19941937 size: 19941837	transient receptor potential cation channel subfamily C member 3
cg17105737	FGF22	100679130963331	-127407185359716	251562505353108	0.0440548902406085	0.0440548902406085	-428954180153217	chr20:43617709-58099715 size: 14482007	fibroblast growth factor 22
cg17124583	GATA3	-124283691984087	-354564347084305	-251551827322799	0.0440613808304533	0.0440613808304533	-428956114229995	chr2:116-34657410 size: 34657295	GATA binding protein 3
cg22062984	KCNJ6	-127064928809563	0.514696807840149	-251449788005048	0.0441234556296394	0.0441234556296394	-428974599955124	chr31:11137800-39863068 size: 28725269	potassium voltage-gated channel subfamily J member 6
cg26253899	NCLN	-0.99187374218611	0.662049447895198	-251276694646214	0.0442289657457083	0.0442289657457083	-429005973248092	chr20:43617709-58099715 size: 14482007	nicalin
cg07597386	PRDM16	111708465792362	0.473051230467504	251123661369478	0.0443224688164508	0.0443224688164508	-42903372658522	chr5:56135275-63519382 size: 7384108	PR/SET domain 16
cg25308231	TBCEL	-108187929560736	-188378089403708	-251008584919522	0.0443929170587449	0.0443929170587449	-429054606122225	chr5:109084-30009274 size: 29900191	tubulin folding cofactor E like
cg22793136	PLXNC1	0.944876320836953	-0.640070449509362	251005625134874	0.0443947305490278	0.0443947305490278	-429055143258847	chr15:18692323-42663321 size: 23970999	plexin C1
cg25258291	FARP1	-105123651314158	-530840402559419	-250995695582443	0.0444008150554877	0.0444008150554877	-42905694529781	chr22:38258239-59592663 size: 21334425	FERM, ARH/RhoGEF and pleckstrin domain protein 1
cg03129904	PIGV	-111420869084092	-123390616905123	-250916506115191	0.044449371132182	0.044449371132182	-429071319046182	chr2:67934261-85408630 size: 17474370	phosphatidylinositol glycan anchor biosynthesis class V
cg17184604	TPI1	-226815378524282	-308624774285259	-250914288466666	0.0444507317152152	0.0444507317152152	-429071721631136	chr27:37957965-42151378 size: 4193414	triosephosphate isomerase 1
cg19518383	MEN1	113454497514914	0.447202400973922	250898900956114	0.0444601735436293	0.0444601735436293	-429074515118031	chr18:47209624-55615775 size: 8406152	menin 1
cg19640130	RTKN2	-129572526377401	-0.575788409875536	-250776381101052	0.0445354273152109	0.0445354273152109	-429096763072877	chr4:10521197-34757735 size: 24236539	rhotekin 2
cg21288099	RRAS2	0.987519125940098	-518973211525746	250754049547524	0.0445491581370385	0.0445491581370385	-429100819215061	chr21:26172025-50297430 size: 24125406	related RAS viral (r-ras) oncogene homolog 2
cg02851517	TXLNA	0.97833345026999	-0.0326136033210674	250713934844844	0.0445738343039128	0.0445738343039128	-429108106159947	chr2:67934261-85408630 size: 17474370	taxilin alpha
cg10132348	KIAA0232	-12697372815871	-160518426941341	-250184732432304	0.0449007145433236	0.0449007145433236	-429204333390353	chr3:58477229-60455422 size: 1978194	KIAA0232 ortholog
cg26268145	PDE2A	128732483685059	-157126060588069	250150284698764	0.0449220794149316	0.0449220794149316	-429210603371099	chr21:11906194-26174719 size: 14268526	phosphodiesterase 2A
cg26769700	TRAPPC9	-10049676754025	0.0245738538805316	-250022311933649	0.045001543043777	0.045001543043777	-429233902877245	chr13:36360-38204987 size: 38168628	trafficking protein particle complex 9
cg04425614	C14orf180	128303751279151	-0.697732635150828	249950729213198	0.0450460560587928	0.0450460560587928	-429246940222418	chr8:72051555-72202999 size: 151445	chromosome 8 open reading frame, human C14orf180
cg16788538	BCL7B	-107969136790801	-0.991146318628219	-249928897543518	0.0450596410614485	0.0450596410614485	-429250917070037	chr6:5523055-6908787 size: 1385733	BCL tumor suppressor 7B
cg07745624	KCNIP4	110407687059912	147250320791655	249925350593892	0.0450618485967799	0.0450618485967799	-429251563209572	chr3:79369811-91363472 size: 11993662	potassium voltage-gated channel interacting protein 4
cg17767285	SNAP91	-111146141293141	-0.0551668297926986	-249852562512514	0.045107175199157	0.045107175199157	-429264824616319	chr12:24525323-71952167 size: 47426845	synaptosome associated protein 91
cg06972381	PRRG4	-0.956057912447017	0.287503571977709	-24985163616202	0.0451077523644342	0.0451077523644342	-42926499341175	chr18:25785250-37025366 size: 11240117	proline rich and Gla domain 4
cg21578219	IGSF21	108622058203566	-35345119361529	249841632530528	0.0451139856488177	0.0451139856488177	-429266816263474	chr2:67934261-85408630 size: 17474370	immunoglobin superfamily member 21
cg23252261	C14orf37	-130192051651876	-0.724177205929093	-249757477280283	0.0451664587610135	0.0451664587610135	-429282153475525	chr8:2364003-72994360 size: 70630358	chromosome 8 open reading frame, human C14orf37
cg14789351	SNX9	-118116953637997	-296089022683397	-249715007097603	0.045192964396148	0.045192964396148	-429289895339357	chr1:25536791-56725212 size: 31188422	sorting nexin 9
cg01474603	UHRF1BP1L	-0.962763751383655	-100397545382605	-249439323535342	0.0453654157037863	0.0453654157037863	-429340177486687	chr15:18692323-42663321 size: 23970999	UHRF1 binding protein 1 like
cg04086786	SLC22A23	-116296006984752	-0.502641680106674	-249429329577424	0.0453716802828414	0.0453716802828414	-429342001202639	chr35:590197-26407419 size: 25817223	solute carrier family 22 member 23
cg05066722	CARD11	-106006631910701	-0.320489988288231	-249340145489348	0.0454276243328278	0.0454276243328278	-429358278498582	chr6:12125443-16620345 size: 4494903	caspase recruitment domain family member 11
cg23031815	GIPC1	-102678998749932	-0.471807856579764	-249335556118062	0.0454305051440648	0.0454305051440648	-429359116257706	chr20:43617709-58099715 size: 14482007	GIPC PDZ domain containing family member 1
cg11019211	PPM1E	-145281492286402	-342396035135693	-249302151014885	0.045451479759213	0.045451479759213	-429365214540901	chr9:23834218-34446476 size: 10612259	protein phosphatase, Mg2+/Mn2+ dependent 1E
cg02305353	RPH3A	-135359578596246	467236372721701	-249283874536408	0.0454629596126899	0.0454629596126899	-42936855131233	chr26:7967034-16869565 size: 8902532	rabphilin 3A
cg21044834	PDK1	-100026442258333	-0.583656871039883	-249222946765011	0.0455012516428255	0.0455012516428255	-429379676548728	chr36:1333-30801768 size: 30800436	pyruvate dehydrogenase kinase 1
cg27190138	PIK3AP1	-100681372936879	-0.839555216292505	-248758428281456	0.04579430757241	0.04579430757241	-429464574024169	chr28:75216-41154848 size: 41079633	phosphoinositide-3-kinase adaptor protein 1
cg23825981	CABLES2	-106549611376089	-0.718461614255833	-248730431895557	0.0458120330781519	0.0458120330781519	-429469695158764	chr24:20767967-47672387 size: 26904421	Cdk5 and Abl enzyme substrate 2
cg03010186	PPT2	-0.93462556276489	-4666718482143	-248619396677713	0.0458824042842686	0.0458824042842686	-429490010775492	chr12:314983-2879980 size: 2564998	palmitoyl-protein thioesterase 2
cg05270572	STEAP3	0.998487357489297	-0.773873019437398	248518529324902	0.0459464295994398	0.0459464295994398	-429508472825095	chr19:20884205-35343339 size: 14459135	STEAP3 metalloreductase
cg08719551	GTF2H4	-131587941425131	0.595304818907053	-248397187408483	0.0460235752182481	0.0460235752182481	-429530690973142	chr12:314983-2823165 size: 2508183	general transcription factor IIH subunit 4
cg21881796	EHD2	-103591477073337	-101729229079365	-248294697290302	0.0460888411884887	0.0460888411884887	-42954946458542	chr1:99372580-122654485 size: 23281906	EH domain containing 2
cg15316716	DOK2	-147077460712434	-260996918317606	-248270976753659	0.046103960306726	0.046103960306726	-429553810543397	chr25:28260532-37171598 size: 8911067	docking protein 2
cg11725265	TRMT61A	-10057999451767	357869809165939	-24813908394081	0.0461881216897726	0.0461881216897726	-429577981811088	chr8:2364003-72994360 size: 70630358	tRNA methyltransferase 61A
cg07196758	EFNA3	-0.943209876479796	-515539443621078	-248009221231559	0.0462711449787825	0.0462711449787825	-429601791840721	chr7:274-43574637 size: 43574364	ephrin A3
cg16265012	LRRC8E	-0.944553148474701	5002499232685	-247877540828723	0.0463554900473672	0.0463554900473672	-429625946087936	chr20:51897039-53204425 size: 1307387	leucine rich repeat containing 8 family member E
cg00159400	PCNA	-0.987937115025805	-541500878234987	-247830286990583	0.0463857967496617	0.0463857967496617	-429634616586507	chr24:70784-20757919 size: 20687136	proliferating cell nuclear antigen
cg21785054	PRAF2	119963626439244	-0.912286197121048	247519559734532	0.0465856024405113	0.0465856024405113	-429691666560848	chrX:31930318-42957323 size: 11027006	PRA1 domain family member 2
cg07038409	ELK1	-0.97952116993843	-0.491947073248701	-247373896182213	0.0466795780927958	0.0466795780927958	-429718431715486	chrX:31930318-42957323 size: 11027006	ELK1, ETS transcription facto
cg26905826	JUP	-107042308712146	-331167489585707	-246948651220942	0.0469550649147469	0.0469550649147469	-429796646018873	chr9:483629-41790169 size: 41306541	junction plakoglobin
cg16652651	AMPD3	-124334080793111	0.5688146192391	-246940272513361	0.0469605099733725	0.0469605099733725	-429798188247742	chr21:26172025-50297430 size: 24125406	adenosine monophosphate deaminase 3
cg24973755	MAEA	-115313801163232	133029281007624	-246770630571087	0.0470708972644063	0.0470708972644063	-42982942301319	chr3:60564671-62719059 size: 2154389	macrophage erythroblast attacher
cg02675308	CDKL2	-10057164323751	0.471986622075597	-246730493297661	0.0470970546144557	0.0470970546144557	-429836815827352	chr32:61667-38732722 size: 38671056	cyclin dependent kinase like 2
cg22675801	TRIL	-100983449807671	-523536099452946	-246616616518923	0.0471713506685483	0.0471713506685483	-429857796153439	chr14:22740324-48857430 size: 26117107	TLR4 interactor with leucine rich repeats
cg23098062	LZTR1	-0.94981861502943	-0.0287144038899348	-246600913647751	0.0471816052362615	0.0471816052362615	-429860689849845	chr26:30420633-30759948 size: 339316	leucine zipper like transcription regulator 1
cg14940308	EMX1	-0.964461917869738	-0.390406782454572	-246568213970774	0.047202966850516	0.047202966850516	-429866716188347	chr17:37852052-51318756 size: 13466705	empty spiracles homeobox 1
cg14829378	B4GALT1	-106165104853948	-373558251171027	-246073877827131	0.0475271365040404	0.0475271365040404	-42995790170214	chr11:26897254-54640020 size: 27742767	beta-1,4-galactosyltransferase 1
cg03592411	NEU1	114002345011658	302967581044125	245983232635034	0.0475868310493293	0.0475868310493293	-42997463896129	chr12:314983-2879980 size: 2564998	neuraminidase 1
cg13496324	FZD1	14380334941247	-351951132643061	24589912131332	0.0476422928841002	0.0476422928841002	-429990174422657	chr14:12138987-60963388 size: 48824402	frizzled class receptor 1
cg20454518	FBRSL1	-159548179828538	-0.714985369632069	-245896391900141	0.0476440937538061	0.0476440937538061	-429990678623566	chr26:41882-761750 size: 719869	fibrosin like 1
cg27454412	C7orf50	-10731693324161	0.949986227015075	-245568580875611	0.047860902634405	0.047860902634405	-430051269018978	chr6:12125443-16620345 size: 4494903	chromosome 7 open reading frame 50
cg12992778	NAAA	-103257275001697	0.897758930125319	-245530011096663	0.0478864798416326	0.0478864798416326	-430058402470298	chr32:61667-38732722 size: 38671056	N-acylethanolamine acid amidase
cg22653717	SLC39A10	-116035496045248	0.739807813456266	-245436360552675	0.047948642896353	0.047948642896353	-43007572698423	chr37:157144-30034850 size: 29877707	solute carrier family 39 member 10
cg19651132	KCNA1	0.925929163484217	-0.224894788537626	245393323753686	0.0479772380264125	0.0479772380264125	-430083690268145	chr27:37957965-42151378 size: 4193414	potassium voltage-gated channel subfamily A member 1
cg19349543	P2RY6	107454596511032	-0.682192353425292	245349087413268	0.0480066487640473	0.0480066487640473	-430091876729298	chr21:11906194-26174719 size: 14268526	pyrimidinergic receptor P2Y6
cg08090133	SRP9	-10489033510487	-0.794917222526861	-245313189959269	0.0480305292145778	0.0480305292145778	-430098520889942	chr7:37665474-40439202 size: 2773729	signal recognition particle 9
cg06104510	PHKA2	-0.977453815252869	-265724264121499	-244937528057341	0.0482811814209876	0.0482811814209876	-430168099988546	chrX:1125627-31871192 size: 30745566	phosphorylase kinase regulatory subunit alpha 2
cg10658706	MED17	-126425678126215	-0.865775522289955	-244751882336686	0.0484055541185739	0.0484055541185739	-430202517722208	chr21:63231-11905060 size: 11841830	mediator complex subunit 17
cg10890302	TNXB	-146075787299627	0.176243830537086	-244622219076622	0.0484926202148459	0.0484926202148459	-430226569516276	chr12:314983-2879980 size: 2564998	tenascin XB
cg00904063	FDXR	-0.939550745670693	0.212217829736517	-244556482798121	0.0485368232410913	0.0485368232410913	-430238767276016	chr9:483629-41790169 size: 41306541	ferredoxin reductase
cg06452665	TNFSF11	-0.990807504674668	-441141682023662	-244548059327206	0.0485424904769437	0.0485424904769437	-430240330498643	chr22:107951-9710593 size: 9602643	tumor necrosis factor superfamily member 11
cg22978087	NEFL	0.922332849714442	-0.872982918731178	24451729904051	0.0485631915984449	0.0485631915984449	-430246039354473	chr25:28260532-37171598 size: 8911067	neurofilament, light polypeptide
cg12379422	MYL6	-134427682850367	-106272269768316	-244448790053488	0.0486093300898881	0.0486093300898881	-430258756204747	chr10:33903-15995761 size: 15961859	myosin light chain 6
cg16411863	TGFB3	-109671795031872	-198982012983076	-244272237807937	0.0487284433826287	0.0487284433826287	-430291542032814	chr8:2364003-72994360 size: 70630358	transforming growth factor beta 3
cg27533288	VAX1	-0.937765282333337	0.319552360393811	-244257425084921	0.0487384508425301	0.0487384508425301	-430294293656222	chr28:75216-41154848 size: 41079633	ventral anterior homeobox 1
cg03766373	KRT83	-10173281949753	217867844636012	-24424760078541	0.048745089313572	0.048745089313572	-4302961187024	chr27:8846-15201110 size: 15192265	keratin 83
cg03753670	DNAJC11	-109504737907232	-0.622576654590741	-244056725334006	0.0488742552918006	0.0488742552918006	-430331589447168	chr5:56135275-63519382 size: 7384108	DnaJ heat shock protein family (Hsp40) member C11
cg24334002	C22orf46	-0.947623734033575	0.441123892994084	-243998956218082	0.0489134182913085	0.0489134182913085	-430342329320511	chr10:17256288-31033865 size: 13777578	chromosome 22 open reading frame 46
cg22153345	ERICH1	-139040666651706	0.015640244210137	-243909747606757	0.0489739592706574	0.0489739592706574	-430358918253404	chr37:30035634-30889261 size: 853628	glutamate rich 1
cg24129914	ETFB	0.938959042426065	-0.269224927394936	243847441034882	0.0490162897510158	0.0490162897510158	-430370507549434	chr1:99372580-122654485	electron transfer flavoprotein beta subunit
cg21585640	ZAP70	-148802916955335	56882882977754	-243652362309201	0.0491490717332578	0.0491490717332578	-430406808872214	chr10:34124495-45360717 size: 11236223	zeta chain of T-cell receptor associated protein kinase 70
cg14063104	ANKRD13B	-0.918505535275529	-24229380863045	-243582437979845	0.0491967577609766	0.0491967577609766	-430419826614197	chr9:41765450-44547981 size: 2782532	ankyrin repeat domain 13B
cg25560471	IGHMBP2	-109204715151514	165465820887954	-243576235808336	0.0492009897651711	0.0492009897651711	-430420981414942	chr18:47209624-55615775 size: 8406152	immunoglobulin mu binding protein 2
cg23949612	CNOT2	-132947858951913	-0.185426089909411	-243453401939511	0.0492848829069933	0.0492848829069933	-430443857209773	chr10:33903-15995761 size: 15961859	CCR4-NOT transcription complex subunit 2
cg15027300	GGN	-147287223030662	-30586588244489	-243333956087477	0.0493666054014792	0.0493666054014792	-430466111154279	chr1:99372580-122654485 size: 23281906	gametogenetin
cg22855438	MIER1	-0.985654583126842	-377305045701674	-243137156756895	0.0495015604541875	0.0495015604541875	-430502796407483	chr5:43120902-56072496 size: 12951595	MIER1 transcriptional regulator
cg14225146	SLC9A3R1	-0.960671819182472	0.58987273717791	-243008546350833	0.0495899631013314	0.0495899631013314	-430526783769957	chr9:483629-41790169 size: 41306541	SLC9A3 regulator 1
cg21391741	MMEL1	-0.938125688179784	0.178676053133988	-242436769711401	0.0499849839627293	0.0499849839627293	-430633552794262	chr5:57320693-57476899 size: 156207	membrane metalloendopeptidase like 1
